# Supplementary material for: Multiple molecular dynamics simulation of the isoforms of human translation elongation factor 1A reveals reversible fluctuations between "open" and "closed" conformations and suggests specific for eEF1A1 affinity for Ca2+-calmodulin
Source: BMC Struct Biol. 2008 Jan 25;8:4. doi: 10.1186/1472-6807-8-4 (PMC2275276; doi:10.1186/1472-6807-8-4)
Supplement: Additional file 1 — Spatial model of human eEF1A1 with posttranslational modifications, in PDB format. [file 1472-6807-8-4-S1.pdb]

ATOM      1  N   MET     1      34.860   6.230  35.160  1.00  0.00
ATOM      2  CA  MET     1      34.990   7.700  35.140  1.00  0.00
ATOM      3  CB  MET     1      36.430   8.050  35.540  1.00  0.00
ATOM      4  CG  MET     1      36.570   9.480  36.060  1.00  0.00
ATOM      5  SD  MET     1      38.290   9.900  36.530  1.00  0.00
ATOM      6  CE  MET     1      38.100  11.660  36.750  1.00  0.00
ATOM      7  C   MET     1      34.470   8.200  33.760  1.00  0.00
ATOM      8  O   MET     1      33.720   7.420  33.200  1.00  0.00
ATOM      9  N   GLY     2      35.020   9.220  33.080  1.00  0.00
ATOM     10  CA  GLY     2      34.230  10.130  32.200  1.00  0.00
ATOM     11  C   GLY     2      32.740   9.780  31.940  1.00  0.00
ATOM     12  O   GLY     2      32.400   9.190  30.920  1.00  0.00
ATOM     13  N   LYS     3      31.900  10.180  32.890  1.00  0.00
ATOM     14  CA  LYS     3      30.450   9.900  32.900  1.00  0.00
ATOM     15  CB  LYS     3      29.960  10.070  34.340  1.00  0.00
ATOM     16  CG  LYS     3      28.520   9.590  34.530  1.00  0.00
ATOM     17  CD  LYS     3      28.010   9.830  35.950  1.00  0.00
ATOM     18  CE  LYS     3      26.540   9.440  36.040  1.00  0.00
ATOM     19  NZ  LYS     3      26.060   9.580  37.420  1.00  0.00
ATOM     20  C   LYS     3      29.660  10.830  31.950  1.00  0.00
ATOM     21  O   LYS     3      30.010  12.000  31.780  1.00  0.00
ATOM     22  N   GLU     4      28.520  10.300  31.490  1.00  0.00
ATOM     23  CA  GLU     4      27.500  11.040  30.730  1.00  0.00
ATOM     24  CB  GLU     4      26.490  10.030  30.200  1.00  0.00
ATOM     25  CG  GLU     4      25.460  10.660  29.240  1.00  0.00
ATOM     26  CD  GLU     4      24.440   9.660  28.700  1.00  0.00
ATOM     27  OE1 GLU     4      24.500   8.470  29.090  1.00  0.00
ATOM     28  OE2 GLU     4      23.600  10.130  27.910  1.00  0.00
ATOM     29  C   GLU     4      26.800  12.070  31.630  1.00  0.00
ATOM     30  O   GLU     4      26.480  11.800  32.800  1.00  0.00
ATOM     31  N   LYS     5      26.630  13.250  31.050  1.00  0.00
ATOM     32  CA  LYS     5      26.100  14.420  31.770  1.00  0.00
ATOM     33  CB  LYS     5      27.140  15.550  31.800  1.00  0.00
ATOM     34  CG  LYS     5      28.330  15.120  32.650  1.00  0.00
ATOM     35  CD  LYS     5      29.390  16.210  32.710  1.00  0.00
ATOM     36  CE  LYS     5      30.560  15.690  33.540  1.00  0.00
ATOM     37  NZ  LYS     5      31.290  14.650  32.820  1.00  0.00
ATOM     38  C   LYS     5      24.820  14.970  31.140  1.00  0.00
ATOM     39  O   LYS     5      24.640  14.980  29.930  1.00  0.00
ATOM     40  N   THR     6      23.970  15.450  32.040  1.00  0.00
ATOM     41  CA  THR     6      22.780  16.240  31.690  1.00  0.00
ATOM     42  CB  THR     6      21.720  16.100  32.790  1.00  0.00
ATOM     43  OG1 THR     6      22.330  16.310  34.070  1.00  0.00
ATOM     44  CG2 THR     6      21.070  14.710  32.780  1.00  0.00
ATOM     45  C   THR     6      23.200  17.710  31.480  1.00  0.00
ATOM     46  O   THR     6      24.270  18.140  31.920  1.00  0.00
ATOM     47  N   HIS     7      22.390  18.440  30.730  1.00  0.00
ATOM     48  CA  HIS     7      22.710  19.840  30.370  1.00  0.00
ATOM     49  CB  HIS     7      22.550  20.080  28.860  1.00  0.00
ATOM     50  CG  HIS     7      23.550  19.280  28.040  1.00  0.00
ATOM     51  ND1 HIS     7      24.840  19.580  27.870  1.00  0.00
ATOM     52  CD2 HIS     7      23.280  18.210  27.300  1.00  0.00
ATOM     53  CE1 HIS     7      25.370  18.670  27.060  1.00  0.00
ATOM     54  NE2 HIS     7      24.400  17.840  26.690  1.00  0.00
ATOM     55  C   HIS     7      21.840  20.840  31.110  1.00  0.00
ATOM     56  O   HIS     7      20.620  20.690  31.160  1.00  0.00
ATOM     57  N   ILE     8      22.510  21.840  31.660  1.00  0.00
ATOM     58  CA  ILE     8      21.880  22.980  32.350  1.00  0.00
ATOM     59  CB  ILE     8      21.940  22.900  33.890  1.00  0.00
ATOM     60  CG1 ILE     8      23.390  22.800  34.410  1.00  0.00
ATOM     61  CG2 ILE     8      21.020  21.780  34.380  1.00  0.00
ATOM     62  CD  ILE     8      23.530  22.980  35.930  1.00  0.00
ATOM     63  C   ILE     8      22.480  24.310  31.890  1.00  0.00
ATOM     64  O   ILE     8      23.630  24.370  31.450  1.00  0.00
ATOM     65  N   ASN     9      21.680  25.360  32.020  1.00  0.00
ATOM     66  CA  ASN     9      22.170  26.720  31.720  1.00  0.00
ATOM     67  CB  ASN     9      21.330  27.420  30.660  1.00  0.00
ATOM     68  CG  ASN     9      21.370  26.700  29.310  1.00  0.00
ATOM     69  OD1 ASN     9      22.320  26.060  28.880  1.00  0.00
ATOM     70  ND2 ASN     9      20.280  26.820  28.600  1.00  0.00
ATOM     71  C   ASN     9      22.200  27.580  32.980  1.00  0.00
ATOM     72  O   ASN     9      21.260  27.580  33.780  1.00  0.00
ATOM     73  N   ILE    10      23.300  28.300  33.120  1.00  0.00
ATOM     74  CA  ILE    10      23.450  29.230  34.250  1.00  0.00
ATOM     75  CB  ILE    10      24.400  28.720  35.360  1.00  0.00
ATOM     76  CG1 ILE    10      25.870  28.770  34.910  1.00  0.00
ATOM     77  CG2 ILE    10      23.990  27.320  35.840  1.00  0.00
ATOM     78  CD  ILE    10      26.910  28.590  36.020  1.00  0.00
ATOM     79  C   ILE    10      23.840  30.630  33.770  1.00  0.00
ATOM     80  O   ILE    10      24.610  30.810  32.820  1.00  0.00
ATOM     81  N   VAL    11      23.300  31.600  34.490  1.00  0.00
ATOM     82  CA  VAL    11      23.630  33.010  34.280  1.00  0.00
ATOM     83  CB  VAL    11      22.410  33.830  33.790  1.00  0.00
ATOM     84  CG1 VAL    11      21.280  33.940  34.820  1.00  0.00
ATOM     85  CG2 VAL    11      22.830  35.210  33.300  1.00  0.00
ATOM     86  C   VAL    11      24.270  33.550  35.560  1.00  0.00
ATOM     87  O   VAL    11      23.750  33.430  36.670  1.00  0.00
ATOM     88  N   VAL    12      25.400  34.200  35.360  1.00  0.00
ATOM     89  CA  VAL    12      26.170  34.780  36.480  1.00  0.00
ATOM     90  CB  VAL    12      27.670  34.430  36.360  1.00  0.00
ATOM     91  CG1 VAL    12      28.320  34.540  37.740  1.00  0.00
ATOM     92  CG2 VAL    12      27.960  33.010  35.840  1.00  0.00
ATOM     93  C   VAL    12      25.890  36.290  36.410  1.00  0.00
ATOM     94  O   VAL    12      25.980  36.870  35.330  1.00  0.00
ATOM     95  N   ILE    13      25.370  36.850  37.500  1.00  0.00
ATOM     96  CA  ILE    13      25.010  38.280  37.650  1.00  0.00
ATOM     97  CB  ILE    13      23.490  38.520  37.700  1.00  0.00
ATOM     98  CG1 ILE    13      22.840  37.820  38.910  1.00  0.00
ATOM     99  CG2 ILE    13      22.850  38.070  36.370  1.00  0.00
ATOM    100  CD  ILE    13      21.430  38.330  39.230  1.00  0.00
ATOM    101  C   ILE    13      25.700  38.940  38.860  1.00  0.00
ATOM    102  O   ILE    13      26.150  38.230  39.770  1.00  0.00
ATOM    103  N   GLY    14      25.990  40.240  38.750  1.00  0.00
ATOM    104  CA  GLY    14      26.730  40.980  39.790  1.00  0.00
ATOM    105  C   GLY    14      27.210  42.340  39.300  1.00  0.00
ATOM    106  O   GLY    14      27.280  42.560  38.090  1.00  0.00
ATOM    107  N   HIS    15      27.470  43.230  40.260  1.00  0.00
ATOM    108  CA  HIS    15      28.000  44.580  39.990  1.00  0.00
ATOM    109  CB  HIS    15      28.040  45.340  41.320  1.00  0.00
ATOM    110  CG  HIS    15      28.530  46.790  41.170  1.00  0.00
ATOM    111  ND1 HIS    15      29.800  47.160  41.220  1.00  0.00
ATOM    112  CD2 HIS    15      27.780  47.880  41.010  1.00  0.00
ATOM    113  CE1 HIS    15      29.840  48.490  41.140  1.00  0.00
ATOM    114  NE2 HIS    15      28.600  48.930  40.990  1.00  0.00
ATOM    115  C   HIS    15      29.390  44.510  39.330  1.00  0.00
ATOM    116  O   HIS    15      30.100  43.520  39.480  1.00  0.00
ATOM    117  N   VAL    16      29.760  45.580  38.630  1.00  0.00
ATOM    118  CA  VAL    16      31.060  45.690  37.910  1.00  0.00
ATOM    119  CB  VAL    16      31.220  47.040  37.170  1.00  0.00
ATOM    120  CG1 VAL    16      30.080  47.270  36.170  1.00  0.00
ATOM    121  CG2 VAL    16      31.370  48.260  38.080  1.00  0.00
ATOM    122  C   VAL    16      32.310  45.400  38.770  1.00  0.00
ATOM    123  O   VAL    16      33.240  44.760  38.290  1.00  0.00
ATOM    124  N   ASP    17      32.180  45.660  40.070  1.00  0.00
ATOM    125  CA  ASP    17      33.260  45.410  41.040  1.00  0.00
ATOM    126  CB  ASP    17      33.390  46.610  41.990  1.00  0.00
ATOM    127  CG  ASP    17      33.760  47.900  41.250  1.00  0.00
ATOM    128  OD1 ASP    17      34.810  47.890  40.560  1.00  0.00
ATOM    129  OD2 ASP    17      32.950  48.850  41.320  1.00  0.00
ATOM    130  C   ASP    17      33.040  44.130  41.850  1.00  0.00
ATOM    131  O   ASP    17      33.830  43.800  42.720  1.00  0.00
ATOM    132  N   SER    18      32.090  43.270  41.470  1.00  0.00
ATOM    133  CA  SER    18      31.910  41.990  42.180  1.00  0.00
ATOM    134  CB  SER    18      30.570  41.340  41.840  1.00  0.00
ATOM    135  OG  SER    18      30.570  40.920  40.470  1.00  0.00
ATOM    136  C   SER    18      33.040  40.980  41.940  1.00  0.00
ATOM    137  O   SER    18      33.290  40.110  42.780  1.00  0.00
ATOM    138  N   GLY    19      33.750  41.150  40.830  1.00  0.00
ATOM    139  CA  GLY    19      34.800  40.220  40.350  1.00  0.00
ATOM    140  C   GLY    19      34.220  38.900  39.830  1.00  0.00
ATOM    141  O   GLY    19      34.880  37.870  39.770  1.00  0.00
ATOM    142  N   LYS    20      33.010  39.020  39.280  1.00  0.00
ATOM    143  CA  LYS    20      32.250  37.910  38.700  1.00  0.00
ATOM    144  CB  LYS    20      30.900  38.520  38.350  1.00  0.00
ATOM    145  CG  LYS    20      29.960  37.440  37.860  1.00  0.00
ATOM    146  CD  LYS    20      28.600  38.040  37.540  1.00  0.00
ATOM    147  CE  LYS    20      28.640  38.820  36.240  1.00  0.00
ATOM    148  NZ  LYS    20      27.270  39.190  35.890  1.00  0.00
ATOM    149  C   LYS    20      32.920  37.270  37.470  1.00  0.00
ATOM    150  O   LYS    20      32.910  36.050  37.350  1.00  0.00
ATOM    151  N   SER    21      33.600  38.100  36.690  1.00  0.00
ATOM    152  CA  SER    21      34.280  37.670  35.450  1.00  0.00
ATOM    153  CB  SER    21      34.760  38.860  34.630  1.00  0.00
ATOM    154  OG  SER    21      33.690  39.780  34.410  1.00  0.00
ATOM    155  C   SER    21      35.460  36.730  35.740  1.00  0.00
ATOM    156  O   SER    21      35.570  35.660  35.140  1.00  0.00
ATOM    157  N   THR    22      36.220  37.050  36.790  1.00  0.00
ATOM    158  CA  THR    22      37.320  36.200  37.300  1.00  0.00
ATOM    159  CB  THR    22      38.160  36.950  38.350  1.00  0.00
ATOM    160  OG1 THR    22      38.610  38.180  37.780  1.00  0.00
ATOM    161  CG2 THR    22      39.360  36.140  38.860  1.00  0.00
ATOM    162  C   THR    22      36.770  34.880  37.870  1.00  0.00
ATOM    163  O   THR    22      37.240  33.810  37.510  1.00  0.00
ATOM    164  N   THR    23      35.670  34.990  38.620  1.00  0.00
ATOM    165  CA  THR    23      34.970  33.830  39.220  1.00  0.00
ATOM    166  CB  THR    23      33.800  34.330  40.090  1.00  0.00
ATOM    167  OG1 THR    23      34.330  35.160  41.130  1.00  0.00
ATOM    168  CG2 THR    23      32.960  33.210  40.710  1.00  0.00
ATOM    169  C   THR    23      34.490  32.830  38.140  1.00  0.00
ATOM    170  O   THR    23      34.930  31.680  38.110  1.00  0.00
ATOM    171  N   THR    24      33.720  33.350  37.190  1.00  0.00
ATOM    172  CA  THR    24      33.210  32.570  36.030  1.00  0.00
ATOM    173  CB  THR    24      32.280  33.490  35.220  1.00  0.00
ATOM    174  OG1 THR    24      31.150  33.850  36.010  1.00  0.00
ATOM    175  CG2 THR    24      31.770  32.870  33.920  1.00  0.00
ATOM    176  C   THR    24      34.370  32.030  35.180  1.00  0.00
ATOM    177  O   THR    24      34.420  30.830  34.860  1.00  0.00
ATOM    178  N   GLY    25      35.370  32.880  34.980  1.00  0.00
ATOM    179  CA  GLY    25      36.600  32.570  34.220  1.00  0.00
ATOM    180  C   GLY    25      37.380  31.400  34.830  1.00  0.00
ATOM    181  O   GLY    25      37.690  30.440  34.120  1.00  0.00
ATOM    182  N   HIS    26      37.460  31.390  36.150  1.00  0.00
ATOM    183  CA  HIS    26      38.130  30.330  36.930  1.00  0.00
ATOM    184  CB  HIS    26      38.160  30.720  38.420  1.00  0.00
ATOM    185  CG  HIS    26      38.900  29.680  39.270  1.00  0.00
ATOM    186  ND1 HIS    26      38.380  28.560  39.760  1.00  0.00
ATOM    187  CD2 HIS    26      40.190  29.710  39.600  1.00  0.00
ATOM    188  CE1 HIS    26      39.350  27.900  40.390  1.00  0.00
ATOM    189  NE2 HIS    26      40.470  28.600  40.270  1.00  0.00
ATOM    190  C   HIS    26      37.440  28.970  36.750  1.00  0.00
ATOM    191  O   HIS    26      38.110  27.960  36.510  1.00  0.00
ATOM    192  N   LEU    27      36.110  28.980  36.790  1.00  0.00
ATOM    193  CA  LEU    27      35.290  27.770  36.600  1.00  0.00
ATOM    194  CB  LEU    27      33.810  28.050  36.870  1.00  0.00
ATOM    195  CG  LEU    27      33.510  28.410  38.330  1.00  0.00
ATOM    196  CD1 LEU    27      32.040  28.790  38.450  1.00  0.00
ATOM    197  CD2 LEU    27      33.820  27.250  39.290  1.00  0.00
ATOM    198  C   LEU    27      35.450  27.150  35.210  1.00  0.00
ATOM    199  O   LEU    27      35.850  26.000  35.100  1.00  0.00
ATOM    200  N   ILE    28      35.420  28.010  34.190  1.00  0.00
ATOM    201  CA  ILE    28      35.640  27.560  32.790  1.00  0.00
ATOM    202  CB  ILE    28      35.390  28.690  31.780  1.00  0.00
ATOM    203  CG1 ILE    28      33.940  29.150  31.930  1.00  0.00
ATOM    204  CG2 ILE    28      35.650  28.250  30.330  1.00  0.00
ATOM    205  CD  ILE    28      33.750  30.510  31.290  1.00  0.00
ATOM    206  C   ILE    28      37.080  27.070  32.620  1.00  0.00
ATOM    207  O   ILE    28      37.320  26.100  31.910  1.00  0.00
ATOM    208  N   TYR    29      38.010  27.790  33.220  1.00  0.00
ATOM    209  CA  TYR    29      39.430  27.470  33.150  1.00  0.00
ATOM    210  CB  TYR    29      40.230  28.580  33.820  1.00  0.00
ATOM    211  CG  TYR    29      41.710  28.290  33.670  1.00  0.00
ATOM    212  CD1 TYR    29      42.370  28.710  32.540  1.00  0.00
ATOM    213  CD2 TYR    29      42.390  27.630  34.680  1.00  0.00
ATOM    214  CE1 TYR    29      43.740  28.560  32.480  1.00  0.00
ATOM    215  CE2 TYR    29      43.750  27.410  34.570  1.00  0.00
ATOM    216  CZ  TYR    29      44.440  27.930  33.500  1.00  0.00
ATOM    217  OH  TYR    29      45.690  28.350  33.800  1.00  0.00
ATOM    218  C   TYR    29      39.790  26.120  33.790  1.00  0.00
ATOM    219  O   TYR    29      40.700  25.430  33.340  1.00  0.00
ATOM    220  N   LYS    30      39.200  25.850  34.940  1.00  0.00
ATOM    221  CA  LYS    30      39.530  24.600  35.630  1.00  0.00
ATOM    222  CB  LYS    30      39.640  24.890  37.120  1.00  0.00
ATOM    223  CG  LYS    30      40.860  25.730  37.500  1.00  0.00
ATOM    224  CD  LYS    30      42.190  25.050  37.160  1.00  0.00
ATOM    225  CE  LYS    30      42.430  23.790  38.010  1.00  0.00
ATOM    226  NZ  LYS    30      43.720  23.190  37.670  1.00  0.00
ATOM    227  C   LYS    30      38.620  23.400  35.320  1.00  0.00
ATOM    228  O   LYS    30      39.050  22.270  35.490  1.00  0.00
ATOM    229  N   CYS    31      37.430  23.700  34.810  1.00  0.00
ATOM    230  CA  CYS    31      36.390  22.690  34.560  1.00  0.00
ATOM    231  CB  CYS    31      35.240  22.930  35.540  1.00  0.00
ATOM    232  SG  CYS    31      35.780  22.740  37.280  1.00  0.00
ATOM    233  C   CYS    31      35.850  22.600  33.120  1.00  0.00
ATOM    234  O   CYS    31      34.990  21.760  32.850  1.00  0.00
ATOM    235  N   GLY    32      36.300  23.480  32.240  1.00  0.00
ATOM    236  CA  GLY    32      35.820  23.540  30.840  1.00  0.00
ATOM    237  C   GLY    32      36.870  23.170  29.800  1.00  0.00
ATOM    238  O   GLY    32      37.810  22.410  30.060  1.00  0.00
ATOM    239  N   GLY    33      36.720  23.820  28.640  1.00  0.00
ATOM    240  CA  GLY    33      37.650  23.700  27.500  1.00  0.00
ATOM    241  C   GLY    33      37.570  24.870  26.500  1.00  0.00
ATOM    242  O   GLY    33      37.400  24.620  25.320  1.00  0.00
ATOM    243  N   ILE    34      37.750  26.110  26.980  1.00  0.00
ATOM    244  CA  ILE    34      37.580  27.310  26.130  1.00  0.00
ATOM    245  CB  ILE    34      36.450  28.210  26.670  1.00  0.00
ATOM    246  CG1 ILE    34      35.110  27.460  26.860  1.00  0.00
ATOM    247  CG2 ILE    34      36.240  29.490  25.840  1.00  0.00
ATOM    248  CD  ILE    34      34.520  26.770  25.630  1.00  0.00
ATOM    249  C   ILE    34      38.910  28.090  26.040  1.00  0.00
ATOM    250  O   ILE    34      39.560  28.320  27.070  1.00  0.00
ATOM    251  N   ASP    35      39.290  28.400  24.800  1.00  0.00
ATOM    252  CA  ASP    35      40.510  29.150  24.430  1.00  0.00
ATOM    253  CB  ASP    35      40.360  30.640  24.750  1.00  0.00
ATOM    254  CG  ASP    35      39.260  31.350  23.960  1.00  0.00
ATOM    255  OD1 ASP    35      39.450  31.500  22.730  1.00  0.00
ATOM    256  OD2 ASP    35      38.400  31.950  24.650  1.00  0.00
ATOM    257  C   ASP    35      41.770  28.550  25.070  1.00  0.00
ATOM    258  O   ASP    35      42.720  29.230  25.480  1.00  0.00
ATOM    259  N   M3L    36      41.770  27.220  25.090  1.00  0.00
ATOM    260  CA  M3L    36      42.830  26.410  25.730  1.00  0.00
ATOM    261  CB  M3L    36      42.540  24.920  25.560  1.00  0.00
ATOM    262  CG  M3L    36      41.380  24.490  26.450  1.00  0.00
ATOM    263  CD  M3L    36      41.780  24.770  27.890  1.00  0.00
ATOM    264  CE  M3L    36      40.610  24.490  28.830  1.00  0.00
ATOM    265  NZ  M3L    36      40.790  24.910  30.220  1.00  0.00
ATOM    266  CH1 M3L    36      39.540  24.560  30.860  1.00  0.00
ATOM    267  CH2 M3L    36      41.860  24.160  30.890  1.00  0.00
ATOM    268  CH3 M3L    36      40.950  26.370  30.320  1.00  0.00
ATOM    269  C   M3L    36      44.240  26.700  25.230  1.00  0.00
ATOM    270  O   M3L    36      45.150  26.910  26.030  1.00  0.00
ATOM    271  N   ARG    37      44.310  26.930  23.920  1.00  0.00
ATOM    272  CA  ARG    37      45.570  27.270  23.240  1.00  0.00
ATOM    273  CB  ARG    37      45.360  27.290  21.720  1.00  0.00
ATOM    274  CG  ARG    37      45.020  25.900  21.160  1.00  0.00
ATOM    275  CD  ARG    37      46.180  24.910  21.360  1.00  0.00
ATOM    276  NE  ARG    37      45.770  23.590  20.860  1.00  0.00
ATOM    277  CZ  ARG    37      45.010  22.690  21.510  1.00  0.00
ATOM    278  NH1 ARG    37      44.560  22.900  22.750  1.00  0.00
ATOM    279  NH2 ARG    37      44.690  21.540  20.900  1.00  0.00
ATOM    280  C   ARG    37      46.180  28.590  23.730  1.00  0.00
ATOM    281  O   ARG    37      47.380  28.680  23.980  1.00  0.00
ATOM    282  N   THR    38      45.310  29.570  23.990  1.00  0.00
ATOM    283  CA  THR    38      45.710  30.880  24.540  1.00  0.00
ATOM    284  CB  THR    38      44.580  31.910  24.430  1.00  0.00
ATOM    285  OG1 THR    38      44.100  31.940  23.090  1.00  0.00
ATOM    286  CG2 THR    38      45.090  33.300  24.820  1.00  0.00
ATOM    287  C   THR    38      46.150  30.730  26.010  1.00  0.00
ATOM    288  O   THR    38      47.170  31.270  26.410  1.00  0.00
ATOM    289  N   ILE    39      45.380  29.930  26.750  1.00  0.00
ATOM    290  CA  ILE    39      45.670  29.540  28.140  1.00  0.00
ATOM    291  CB  ILE    39      44.580  28.520  28.550  1.00  0.00
ATOM    292  CG1 ILE    39      43.200  29.170  28.720  1.00  0.00
ATOM    293  CG2 ILE    39      44.970  27.540  29.670  1.00  0.00
ATOM    294  CD  ILE    39      43.150  30.480  29.520  1.00  0.00
ATOM    295  C   ILE    39      47.100  28.970  28.260  1.00  0.00
ATOM    296  O   ILE    39      47.940  29.540  28.950  1.00  0.00
ATOM    297  N   GLU    40      47.350  27.950  27.440  1.00  0.00
ATOM    298  CA  GLU    40      48.630  27.220  27.400  1.00  0.00
ATOM    299  CB  GLU    40      48.600  26.110  26.350  1.00  0.00
ATOM    300  CG  GLU    40      47.590  24.990  26.630  1.00  0.00
ATOM    301  CD  GLU    40      47.560  23.870  25.570  1.00  0.00
ATOM    302  OE1 GLU    40      47.980  24.110  24.410  1.00  0.00
ATOM    303  OE2 GLU    40      47.010  22.800  25.890  1.00  0.00
ATOM    304  C   GLU    40      49.810  28.160  27.100  1.00  0.00
ATOM    305  O   GLU    40      50.840  28.120  27.780  1.00  0.00
ATOM    306  N   LYS    41      49.560  29.110  26.210  1.00  0.00
ATOM    307  CA  LYS    41      50.560  30.140  25.830  1.00  0.00
ATOM    308  CB  LYS    41      50.000  31.010  24.700  1.00  0.00
ATOM    309  CG  LYS    41      51.040  32.000  24.180  1.00  0.00
ATOM    310  CD  LYS    41      50.490  32.930  23.090  1.00  0.00
ATOM    311  CE  LYS    41      49.400  33.880  23.620  1.00  0.00
ATOM    312  NZ  LYS    41      48.900  34.730  22.530  1.00  0.00
ATOM    313  C   LYS    41      50.960  30.990  27.050  1.00  0.00
ATOM    314  O   LYS    41      52.150  31.090  27.350  1.00  0.00
ATOM    315  N   PHE    42      49.960  31.400  27.830  1.00  0.00
ATOM    316  CA  PHE    42      50.170  32.220  29.040  1.00  0.00
ATOM    317  CB  PHE    42      48.880  32.950  29.420  1.00  0.00
ATOM    318  CG  PHE    42      48.470  33.970  28.340  1.00  0.00
ATOM    319  CD1 PHE    42      49.420  34.640  27.580  1.00  0.00
ATOM    320  CD2 PHE    42      47.130  34.240  28.170  1.00  0.00
ATOM    321  CE1 PHE    42      49.030  35.590  26.650  1.00  0.00
ATOM    322  CE2 PHE    42      46.740  35.190  27.230  1.00  0.00
ATOM    323  CZ  PHE    42      47.680  35.870  26.480  1.00  0.00
ATOM    324  C   PHE    42      50.720  31.460  30.250  1.00  0.00
ATOM    325  O   PHE    42      51.580  31.990  30.950  1.00  0.00
ATOM    326  N   GLU    43      50.330  30.200  30.390  1.00  0.00
ATOM    327  CA  GLU    43      50.860  29.320  31.460  1.00  0.00
ATOM    328  CB  GLU    43      50.180  27.950  31.450  1.00  0.00
ATOM    329  CG  GLU    43      48.670  27.960  31.710  1.00  0.00
ATOM    330  CD  GLU    43      48.070  26.540  31.710  1.00  0.00
ATOM    331  OE1 GLU    43      48.720  25.620  31.160  1.00  0.00
ATOM    332  OE2 GLU    43      46.980  26.370  32.300  1.00  0.00
ATOM    333  C   GLU    43      52.380  29.110  31.300  1.00  0.00
ATOM    334  O   GLU    43      53.130  29.170  32.270  1.00  0.00
ATOM    335  N   LYS    44      52.810  29.010  30.040  1.00  0.00
ATOM    336  CA  LYS    44      54.230  28.920  29.670  1.00  0.00
ATOM    337  CB  LYS    44      54.340  28.440  28.210  1.00  0.00
ATOM    338  CG  LYS    44      55.800  28.150  27.840  1.00  0.00
ATOM    339  CD  LYS    44      55.910  27.700  26.380  1.00  0.00
ATOM    340  CE  LYS    44      57.370  27.440  26.040  1.00  0.00
ATOM    341  NZ  LYS    44      57.480  26.970  24.650  1.00  0.00
ATOM    342  C   LYS    44      54.960  30.250  29.880  1.00  0.00
ATOM    343  O   LYS    44      56.040  30.270  30.470  1.00  0.00
ATOM    344  N   GLU    45      54.340  31.340  29.420  1.00  0.00
ATOM    345  CA  GLU    45      54.890  32.720  29.550  1.00  0.00
ATOM    346  CB  GLU    45      53.950  33.720  28.850  1.00  0.00
ATOM    347  CG  GLU    45      54.550  35.130  28.770  1.00  0.00
ATOM    348  CD  GLU    45      53.580  36.110  28.100  1.00  0.00
ATOM    349  OE1 GLU    45      53.310  35.920  26.890  1.00  0.00
ATOM    350  OE2 GLU    45      53.000  36.950  28.820  1.00  0.00
ATOM    351  C   GLU    45      55.090  33.130  31.010  1.00  0.00
ATOM    352  O   GLU    45      56.200  33.530  31.380  1.00  0.00
ATOM    353  N   ALA    46      54.180  32.660  31.870  1.00  0.00
ATOM    354  CA  ALA    46      54.170  32.920  33.320  1.00  0.00
ATOM    355  CB  ALA    46      52.990  32.160  33.920  1.00  0.00
ATOM    356  C   ALA    46      55.460  32.550  34.060  1.00  0.00
ATOM    357  O   ALA    46      55.780  33.140  35.090  1.00  0.00
ATOM    358  N   ALA    47      56.240  31.640  33.470  1.00  0.00
ATOM    359  CA  ALA    47      57.600  31.280  33.940  1.00  0.00
ATOM    360  CB  ALA    47      58.260  30.340  32.920  1.00  0.00
ATOM    361  C   ALA    47      58.510  32.500  34.180  1.00  0.00
ATOM    362  O   ALA    47      59.240  32.510  35.180  1.00  0.00
ATOM    363  N   GLU    48      58.300  33.560  33.400  1.00  0.00
ATOM    364  CA  GLU    48      59.020  34.850  33.520  1.00  0.00
ATOM    365  CB  GLU    48      58.650  35.780  32.360  1.00  0.00
ATOM    366  CG  GLU    48      57.180  36.210  32.350  1.00  0.00
ATOM    367  CD  GLU    48      56.870  37.190  31.220  1.00  0.00
ATOM    368  OE1 GLU    48      57.130  36.800  30.060  1.00  0.00
ATOM    369  OE2 GLU    48      56.410  38.300  31.560  1.00  0.00
ATOM    370  C   GLU    48      58.830  35.580  34.860  1.00  0.00
ATOM    371  O   GLU    48      59.750  36.230  35.350  1.00  0.00
ATOM    372  N   MET    49      57.660  35.380  35.480  1.00  0.00
ATOM    373  CA  MET    49      57.300  36.030  36.760  1.00  0.00
ATOM    374  CB  MET    49      55.850  35.690  37.140  1.00  0.00
ATOM    375  CG  MET    49      54.810  36.310  36.190  1.00  0.00
ATOM    376  SD  MET    49      54.770  38.140  36.190  1.00  0.00
ATOM    377  CE  MET    49      55.780  38.520  34.770  1.00  0.00
ATOM    378  C   MET    49      58.240  35.670  37.920  1.00  0.00
ATOM    379  O   MET    49      58.460  36.470  38.820  1.00  0.00
ATOM    380  N   GLY    50      58.740  34.440  37.870  1.00  0.00
ATOM    381  CA  GLY    50      59.740  33.940  38.840  1.00  0.00
ATOM    382  C   GLY    50      60.490  32.730  38.300  1.00  0.00
ATOM    383  O   GLY    50      61.430  32.840  37.510  1.00  0.00
ATOM    384  N   LYS    51      60.140  31.580  38.870  1.00  0.00
ATOM    385  CA  LYS    51      60.780  30.290  38.510  1.00  0.00
ATOM    386  CB  LYS    51      61.570  29.740  39.710  1.00  0.00
ATOM    387  CG  LYS    51      62.740  30.630  40.160  1.00  0.00
ATOM    388  CD  LYS    51      63.820  30.760  39.090  1.00  0.00
ATOM    389  CE  LYS    51      64.950  31.680  39.580  1.00  0.00
ATOM    390  NZ  LYS    51      66.010  31.790  38.580  1.00  0.00
ATOM    391  C   LYS    51      59.810  29.230  37.960  1.00  0.00
ATOM    392  O   LYS    51      60.160  28.060  37.870  1.00  0.00
ATOM    393  N   GLY    52      58.610  29.680  37.560  1.00  0.00
ATOM    394  CA  GLY    52      57.610  28.810  36.910  1.00  0.00
ATOM    395  C   GLY    52      56.200  28.850  37.500  1.00  0.00
ATOM    396  O   GLY    52      55.230  28.620  36.780  1.00  0.00
ATOM    397  N   SER    53      56.090  29.090  38.810  1.00  0.00
ATOM    398  CA  SER    53      54.780  29.190  39.490  1.00  0.00
ATOM    399  CB  SER    53      54.960  29.450  40.990  1.00  0.00
ATOM    400  OG  SER    53      55.650  28.350  41.590  1.00  0.00
ATOM    401  C   SER    53      53.940  30.340  38.910  1.00  0.00
ATOM    402  O   SER    53      54.470  31.410  38.600  1.00  0.00
ATOM    403  N   PHE    54      52.630  30.110  38.900  1.00  0.00
ATOM    404  CA  PHE    54      51.660  31.080  38.370  1.00  0.00
ATOM    405  CB  PHE    54      51.550  30.990  36.840  1.00  0.00
ATOM    406  CG  PHE    54      51.020  29.650  36.330  1.00  0.00
ATOM    407  CD1 PHE    54      49.650  29.490  36.140  1.00  0.00
ATOM    408  CD2 PHE    54      51.890  28.600  36.060  1.00  0.00
ATOM    409  CE1 PHE    54      49.150  28.270  35.690  1.00  0.00
ATOM    410  CE2 PHE    54      51.390  27.390  35.610  1.00  0.00
ATOM    411  CZ  PHE    54      50.020  27.220  35.430  1.00  0.00
ATOM    412  C   PHE    54      50.270  30.900  38.990  1.00  0.00
ATOM    413  O   PHE    54      49.870  29.810  39.390  1.00  0.00
ATOM    414  N   MLY    55      49.610  32.040  39.120  1.00  0.00
ATOM    415  CA  MLY    55      48.210  32.090  39.590  1.00  0.00
ATOM    416  CB  MLY    55      47.970  33.400  40.360  1.00  0.00
ATOM    417  CG  MLY    55      48.820  33.530  41.630  1.00  0.00
ATOM    418  CD  MLY    55      48.430  32.490  42.680  1.00  0.00
ATOM    419  CE  MLY    55      49.340  32.550  43.910  1.00  0.00
ATOM    420  NZ  MLY    55      49.070  31.530  44.960  1.00  0.00
ATOM    421  CH1 MLY    55      49.970  31.790  46.100  1.00  0.00
ATOM    422  CH2 MLY    55      49.310  30.160  44.490  1.00  0.00
ATOM    423  C   MLY    55      47.280  32.000  38.380  1.00  0.00
ATOM    424  O   MLY    55      47.480  32.690  37.380  1.00  0.00
ATOM    425  N   TYR    56      46.180  31.260  38.540  1.00  0.00
ATOM    426  CA  TYR    56      45.170  31.100  37.460  1.00  0.00
ATOM    427  CB  TYR    56      44.050  30.150  37.900  1.00  0.00
ATOM    428  CG  TYR    56      44.540  28.720  38.110  1.00  0.00
ATOM    429  CD1 TYR    56      45.610  28.210  37.380  1.00  0.00
ATOM    430  CD2 TYR    56      43.910  27.930  39.050  1.00  0.00
ATOM    431  CE1 TYR    56      46.050  26.910  37.590  1.00  0.00
ATOM    432  CE2 TYR    56      44.350  26.640  39.270  1.00  0.00
ATOM    433  CZ  TYR    56      45.410  26.130  38.540  1.00  0.00
ATOM    434  OH  TYR    56      45.700  24.810  38.660  1.00  0.00
ATOM    435  C   TYR    56      44.550  32.420  37.010  1.00  0.00
ATOM    436  O   TYR    56      44.400  32.720  35.830  1.00  0.00
ATOM    437  N   ALA    57      44.430  33.280  38.010  1.00  0.00
ATOM    438  CA  ALA    57      43.920  34.640  37.910  1.00  0.00
ATOM    439  CB  ALA    57      43.840  34.980  39.390  1.00  0.00
ATOM    440  C   ALA    57      44.800  35.560  37.050  1.00  0.00
ATOM    441  O   ALA    57      44.270  36.290  36.210  1.00  0.00
ATOM    442  N   TRP    58      46.120  35.340  37.080  1.00  0.00
ATOM    443  CA  TRP    58      47.090  36.020  36.180  1.00  0.00
ATOM    444  CB  TRP    58      48.520  35.700  36.630  1.00  0.00
ATOM    445  CG  TRP    58      49.570  36.480  35.820  1.00  0.00
ATOM    446  CD1 TRP    58      50.050  37.680  36.130  1.00  0.00
ATOM    447  CD2 TRP    58      50.210  36.060  34.660  1.00  0.00
ATOM    448  NE1 TRP    58      50.970  38.040  35.240  1.00  0.00
ATOM    449  CE2 TRP    58      51.090  37.080  34.320  1.00  0.00
ATOM    450  CE3 TRP    58      50.100  34.940  33.860  1.00  0.00
ATOM    451  CZ2 TRP    58      51.860  36.970  33.170  1.00  0.00
ATOM    452  CZ3 TRP    58      50.870  34.830  32.700  1.00  0.00
ATOM    453  CH2 TRP    58      51.750  35.850  32.360  1.00  0.00
ATOM    454  C   TRP    58      46.890  35.600  34.710  1.00  0.00
ATOM    455  O   TRP    58      46.780  36.460  33.830  1.00  0.00
ATOM    456  N   VAL    59      46.700  34.300  34.490  1.00  0.00
ATOM    457  CA  VAL    59      46.420  33.710  33.160  1.00  0.00
ATOM    458  CB  VAL    59      46.450  32.170  33.220  1.00  0.00
ATOM    459  CG1 VAL    59      46.130  31.520  31.860  1.00  0.00
ATOM    460  CG2 VAL    59      47.810  31.640  33.680  1.00  0.00
ATOM    461  C   VAL    59      45.080  34.240  32.610  1.00  0.00
ATOM    462  O   VAL    59      44.990  34.660  31.460  1.00  0.00
ATOM    463  N   LEU    60      44.090  34.330  33.500  1.00  0.00
ATOM    464  CA  LEU    60      42.750  34.870  33.170  1.00  0.00
ATOM    465  CB  LEU    60      41.790  34.730  34.350  1.00  0.00
ATOM    466  CG  LEU    60      41.460  33.280  34.730  1.00  0.00
ATOM    467  CD1 LEU    60      40.590  33.270  35.980  1.00  0.00
ATOM    468  CD2 LEU    60      40.760  32.530  33.590  1.00  0.00
ATOM    469  C   LEU    60      42.800  36.330  32.700  1.00  0.00
ATOM    470  O   LEU    60      42.230  36.660  31.650  1.00  0.00
ATOM    471  N   ASP    61      43.650  37.120  33.350  1.00  0.00
ATOM    472  CA  ASP    61      43.870  38.540  33.000  1.00  0.00
ATOM    473  CB  ASP    61      44.770  39.180  34.060  1.00  0.00
ATOM    474  CG  ASP    61      44.910  40.700  33.910  1.00  0.00
ATOM    475  OD1 ASP    61      44.880  41.190  32.760  1.00  0.00
ATOM    476  OD2 ASP    61      45.110  41.340  34.960  1.00  0.00
ATOM    477  C   ASP    61      44.490  38.680  31.590  1.00  0.00
ATOM    478  O   ASP    61      43.900  39.300  30.700  1.00  0.00
ATOM    479  N   LYS    62      45.490  37.840  31.340  1.00  0.00
ATOM    480  CA  LYS    62      46.170  37.790  30.030  1.00  0.00
ATOM    481  CB  LYS    62      47.400  36.890  30.110  1.00  0.00
ATOM    482  CG  LYS    62      48.500  37.430  31.030  1.00  0.00
ATOM    483  CD  LYS    62      49.030  38.780  30.540  1.00  0.00
ATOM    484  CE  LYS    62      50.060  39.370  31.500  1.00  0.00
ATOM    485  NZ  LYS    62      49.480  39.590  32.830  1.00  0.00
ATOM    486  C   LYS    62      45.220  37.330  28.910  1.00  0.00
ATOM    487  O   LYS    62      45.160  37.940  27.840  1.00  0.00
ATOM    488  N   LEU    63      44.370  36.350  29.240  1.00  0.00
ATOM    489  CA  LEU    63      43.340  35.820  28.330  1.00  0.00
ATOM    490  CB  LEU    63      42.650  34.600  28.960  1.00  0.00
ATOM    491  CG  LEU    63      41.570  33.990  28.060  1.00  0.00
ATOM    492  CD1 LEU    63      42.160  33.330  26.810  1.00  0.00
ATOM    493  CD2 LEU    63      40.730  32.980  28.850  1.00  0.00
ATOM    494  C   LEU    63      42.310  36.890  27.940  1.00  0.00
ATOM    495  O   LEU    63      41.980  37.040  26.760  1.00  0.00
ATOM    496  N   LYS    64      41.930  37.710  28.920  1.00  0.00
ATOM    497  CA  LYS    64      41.000  38.830  28.730  1.00  0.00
ATOM    498  CB  LYS    64      40.690  39.470  30.080  1.00  0.00
ATOM    499  CG  LYS    64      39.630  40.570  29.950  1.00  0.00
ATOM    500  CD  LYS    64      39.370  41.260  31.280  1.00  0.00
ATOM    501  CE  LYS    64      38.340  42.390  31.120  1.00  0.00
ATOM    502  NZ  LYS    64      38.850  43.500  30.310  1.00  0.00
ATOM    503  C   LYS    64      41.560  39.870  27.740  1.00  0.00
ATOM    504  O   LYS    64      40.930  40.140  26.720  1.00  0.00
ATOM    505  N   ALA    65      42.820  40.240  27.950  1.00  0.00
ATOM    506  CA  ALA    65      43.530  41.210  27.080  1.00  0.00
ATOM    507  CB  ALA    65      44.910  41.500  27.680  1.00  0.00
ATOM    508  C   ALA    65      43.650  40.680  25.640  1.00  0.00
ATOM    509  O   ALA    65      43.470  41.400  24.670  1.00  0.00
ATOM    510  N   GLU    66      43.910  39.380  25.540  1.00  0.00
ATOM    511  CA  GLU    66      44.010  38.650  24.260  1.00  0.00
ATOM    512  CB  GLU    66      44.450  37.230  24.580  1.00  0.00
ATOM    513  CG  GLU    66      44.770  36.450  23.310  1.00  0.00
ATOM    514  CD  GLU    66      46.040  36.880  22.580  1.00  0.00
ATOM    515  OE1 GLU    66      46.650  37.920  22.930  1.00  0.00
ATOM    516  OE2 GLU    66      46.450  36.080  21.720  1.00  0.00
ATOM    517  C   GLU    66      42.680  38.660  23.480  1.00  0.00
ATOM    518  O   GLU    66      42.640  38.960  22.280  1.00  0.00
ATOM    519  N   ARG    67      41.600  38.460  24.220  1.00  0.00
ATOM    520  CA  ARG    67      40.230  38.530  23.680  1.00  0.00
ATOM    521  CB  ARG    67      39.220  38.080  24.740  1.00  0.00
ATOM    522  CG  ARG    67      39.370  36.590  25.000  1.00  0.00
ATOM    523  CD  ARG    67      38.350  36.170  26.030  1.00  0.00
ATOM    524  NE  ARG    67      38.460  34.740  26.330  1.00  0.00
ATOM    525  CZ  ARG    67      37.750  34.140  27.300  1.00  0.00
ATOM    526  NH1 ARG    67      36.940  34.860  28.070  1.00  0.00
ATOM    527  NH2 ARG    67      37.760  32.810  27.460  1.00  0.00
ATOM    528  C   ARG    67      39.850  39.940  23.210  1.00  0.00
ATOM    529  O   ARG    67      39.300  40.080  22.120  1.00  0.00
ATOM    530  N   GLU    68      40.310  40.940  23.950  1.00  0.00
ATOM    531  CA  GLU    68      40.110  42.370  23.600  1.00  0.00
ATOM    532  CB  GLU    68      40.650  43.260  24.720  1.00  0.00
ATOM    533  CG  GLU    68      39.790  43.140  25.980  1.00  0.00
ATOM    534  CD  GLU    68      40.320  44.040  27.100  1.00  0.00
ATOM    535  OE1 GLU    68      40.180  45.270  26.980  1.00  0.00
ATOM    536  OE2 GLU    68      40.760  43.470  28.120  1.00  0.00
ATOM    537  C   GLU    68      40.790  42.750  22.280  1.00  0.00
ATOM    538  O   GLU    68      40.260  43.550  21.510  1.00  0.00
ATOM    539  N   ARG    69      41.930  42.110  22.020  1.00  0.00
ATOM    540  CA  ARG    69      42.660  42.230  20.740  1.00  0.00
ATOM    541  CB  ARG    69      44.050  41.610  20.840  1.00  0.00
ATOM    542  CG  ARG    69      44.940  42.380  21.820  1.00  0.00
ATOM    543  CD  ARG    69      46.370  41.840  21.790  1.00  0.00
ATOM    544  NE  ARG    69      47.180  42.550  22.790  1.00  0.00
ATOM    545  CZ  ARG    69      47.230  42.280  24.110  1.00  0.00
ATOM    546  NH1 ARG    69      46.520  41.280  24.640  1.00  0.00
ATOM    547  NH2 ARG    69      48.030  42.990  24.910  1.00  0.00
ATOM    548  C   ARG    69      41.900  41.620  19.540  1.00  0.00
ATOM    549  O   ARG    69      42.210  41.930  18.390  1.00  0.00
ATOM    550  N   GLY    70      40.990  40.700  19.860  1.00  0.00
ATOM    551  CA  GLY    70      40.150  39.970  18.880  1.00  0.00
ATOM    552  C   GLY    70      40.940  38.910  18.100  1.00  0.00
ATOM    553  O   GLY    70      40.690  38.690  16.920  1.00  0.00
ATOM    554  N   ILE    71      41.880  38.280  18.790  1.00  0.00
ATOM    555  CA  ILE    71      42.780  37.280  18.180  1.00  0.00
ATOM    556  CB  ILE    71      44.250  37.760  18.160  1.00  0.00
ATOM    557  CG1 ILE    71      44.810  38.030  19.570  1.00  0.00
ATOM    558  CG2 ILE    71      44.370  38.970  17.230  1.00  0.00
ATOM    559  CD  ILE    71      46.320  38.350  19.580  1.00  0.00
ATOM    560  C   ILE    71      42.620  35.840  18.720  1.00  0.00
ATOM    561  O   ILE    71      43.210  34.900  18.190  1.00  0.00
ATOM    562  N   THR    72      41.860  35.710  19.810  1.00  0.00
ATOM    563  CA  THR    72      41.380  34.400  20.320  1.00  0.00
ATOM    564  CB  THR    72      40.660  34.530  21.680  1.00  0.00
ATOM    565  OG1 THR    72      39.570  35.450  21.620  1.00  0.00
ATOM    566  CG2 THR    72      41.630  34.960  22.770  1.00  0.00
ATOM    567  C   THR    72      40.450  33.730  19.300  1.00  0.00
ATOM    568  O   THR    72      39.860  34.390  18.450  1.00  0.00
ATOM    569  N   ILE    73      40.380  32.400  19.380  1.00  0.00
ATOM    570  CA  ILE    73      39.690  31.600  18.350  1.00  0.00
ATOM    571  CB  ILE    73      40.520  30.340  18.000  1.00  0.00
ATOM    572  CG1 ILE    73      41.930  30.700  17.480  1.00  0.00
ATOM    573  CG2 ILE    73      39.810  29.370  17.030  1.00  0.00
ATOM    574  CD  ILE    73      41.990  31.610  16.240  1.00  0.00
ATOM    575  C   ILE    73      38.240  31.250  18.730  1.00  0.00
ATOM    576  O   ILE    73      37.350  31.310  17.870  1.00  0.00
ATOM    577  N   ASP    74      38.020  30.870  19.980  1.00  0.00
ATOM    578  CA  ASP    74      36.710  30.360  20.410  1.00  0.00
ATOM    579  CB  ASP    74      36.810  29.580  21.730  1.00  0.00
ATOM    580  CG  ASP    74      37.570  28.240  21.620  1.00  0.00
ATOM    581  OD1 ASP    74      37.830  27.770  20.490  1.00  0.00
ATOM    582  OD2 ASP    74      37.780  27.630  22.690  1.00  0.00
ATOM    583  C   ASP    74      35.620  31.440  20.490  1.00  0.00
ATOM    584  O   ASP    74      35.850  32.620  20.780  1.00  0.00
ATOM    585  N   ILE    75      34.430  30.990  20.140  1.00  0.00
ATOM    586  CA  ILE    75      33.200  31.800  20.200  1.00  0.00
ATOM    587  CB  ILE    75      32.040  31.150  19.420  1.00  0.00
ATOM    588  CG1 ILE    75      31.630  29.780  20.010  1.00  0.00
ATOM    589  CG2 ILE    75      32.400  31.070  17.920  1.00  0.00
ATOM    590  CD  ILE    75      30.320  29.220  19.440  1.00  0.00
ATOM    591  C   ILE    75      32.820  32.120  21.660  1.00  0.00
ATOM    592  O   ILE    75      33.320  31.520  22.610  1.00  0.00
ATOM    593  N   SER    76      31.810  32.970  21.820  1.00  0.00
ATOM    594  CA  SER    76      31.320  33.400  23.160  1.00  0.00
ATOM    595  CB  SER    76      30.570  34.720  23.020  1.00  0.00
ATOM    596  OG  SER    76      30.340  35.300  24.310  1.00  0.00
ATOM    597  C   SER    76      30.470  32.340  23.900  1.00  0.00
ATOM    598  O   SER    76      30.020  32.540  25.030  1.00  0.00
ATOM    599  N   LEU    77      30.210  31.220  23.240  1.00  0.00
ATOM    600  CA  LEU    77      29.450  30.100  23.850  1.00  0.00
ATOM    601  CB  LEU    77      28.820  29.230  22.770  1.00  0.00
ATOM    602  CG  LEU    77      27.860  28.160  23.320  1.00  0.00
ATOM    603  CD1 LEU    77      26.630  28.800  23.970  1.00  0.00
ATOM    604  CD2 LEU    77      27.440  27.210  22.200  1.00  0.00
ATOM    605  C   LEU    77      30.360  29.290  24.790  1.00  0.00
ATOM    606  O   LEU    77      31.130  28.430  24.360  1.00  0.00
ATOM    607  N   TRP    78      30.210  29.580  26.080  1.00  0.00
ATOM    608  CA  TRP    78      31.070  29.000  27.120  1.00  0.00
ATOM    609  CB  TRP    78      31.600  30.080  28.060  1.00  0.00
ATOM    610  CG  TRP    78      32.540  31.070  27.380  1.00  0.00
ATOM    611  CD1 TRP    78      32.960  31.060  26.120  1.00  0.00
ATOM    612  CD2 TRP    78      33.030  32.220  27.970  1.00  0.00
ATOM    613  NE1 TRP    78      33.690  32.150  25.880  1.00  0.00
ATOM    614  CE2 TRP    78      33.740  32.880  26.990  1.00  0.00
ATOM    615  CE3 TRP    78      32.910  32.760  29.250  1.00  0.00
ATOM    616  CZ2 TRP    78      34.320  34.100  27.290  1.00  0.00
ATOM    617  CZ3 TRP    78      33.530  33.960  29.560  1.00  0.00
ATOM    618  CH2 TRP    78      34.220  34.640  28.570  1.00  0.00
ATOM    619  C   TRP    78      30.380  27.930  27.950  1.00  0.00
ATOM    620  O   TRP    78      29.210  28.030  28.310  1.00  0.00
ATOM    621  N   M3L    79      31.170  26.880  28.180  1.00  0.00
ATOM    622  CA  M3L    79      30.720  25.680  28.890  1.00  0.00
ATOM    623  CB  M3L    79      30.250  24.650  27.860  1.00  0.00
ATOM    624  CG  M3L    79      28.930  25.040  27.180  1.00  0.00
ATOM    625  CD  M3L    79      28.800  24.430  25.780  1.00  0.00
ATOM    626  CE  M3L    79      27.330  24.260  25.330  1.00  0.00
ATOM    627  NZ  M3L    79      26.910  23.230  24.330  1.00  0.00
ATOM    628  CH1 M3L    79      25.630  23.710  23.780  1.00  0.00
ATOM    629  CH2 M3L    79      27.870  23.030  23.240  1.00  0.00
ATOM    630  CH3 M3L    79      26.530  21.910  24.860  1.00  0.00
ATOM    631  C   M3L    79      31.840  25.100  29.780  1.00  0.00
ATOM    632  O   M3L    79      33.030  25.320  29.530  1.00  0.00
ATOM    633  N   PHE    80      31.400  24.510  30.880  1.00  0.00
ATOM    634  CA  PHE    80      32.260  23.760  31.820  1.00  0.00
ATOM    635  CB  PHE    80      32.820  24.670  32.920  1.00  0.00
ATOM    636  CG  PHE    80      31.740  25.220  33.850  1.00  0.00
ATOM    637  CD1 PHE    80      31.340  24.510  34.980  1.00  0.00
ATOM    638  CD2 PHE    80      31.200  26.470  33.590  1.00  0.00
ATOM    639  CE1 PHE    80      30.370  25.030  35.830  1.00  0.00
ATOM    640  CE2 PHE    80      30.300  26.990  34.500  1.00  0.00
ATOM    641  CZ  PHE    80      29.840  26.270  35.580  1.00  0.00
ATOM    642  C   PHE    80      31.470  22.590  32.420  1.00  0.00
ATOM    643  O   PHE    80      30.240  22.570  32.380  1.00  0.00
ATOM    644  N   GLU    81      32.200  21.700  33.070  1.00  0.00
ATOM    645  CA  GLU    81      31.620  20.480  33.640  1.00  0.00
ATOM    646  CB  GLU    81      32.330  19.240  33.070  1.00  0.00
ATOM    647  CG  GLU    81      32.110  19.120  31.560  1.00  0.00
ATOM    648  CD  GLU    81      32.800  17.900  30.940  1.00  0.00
ATOM    649  OE1 GLU    81      32.550  16.780  31.410  1.00  0.00
ATOM    650  OE2 GLU    81      33.530  18.090  29.960  1.00  0.00
ATOM    651  C   GLU    81      31.700  20.440  35.170  1.00  0.00
ATOM    652  O   GLU    81      32.570  21.040  35.800  1.00  0.00
ATOM    653  N   THR    82      30.650  19.850  35.700  1.00  0.00
ATOM    654  CA  THR    82      30.530  19.440  37.110  1.00  0.00
ATOM    655  CB  THR    82      29.320  20.100  37.790  1.00  0.00
ATOM    656  OG1 THR    82      28.090  19.670  37.180  1.00  0.00
ATOM    657  CG2 THR    82      29.390  21.630  37.760  1.00  0.00
ATOM    658  C   THR    82      30.360  17.910  37.120  1.00  0.00
ATOM    659  O   THR    82      30.190  17.290  36.060  1.00  0.00
ATOM    660  N   SER    83      30.320  17.290  38.290  1.00  0.00
ATOM    661  CA  SER    83      30.160  15.820  38.400  1.00  0.00
ATOM    662  CB  SER    83      30.110  15.380  39.860  1.00  0.00
ATOM    663  OG  SER    83      31.410  15.540  40.440  1.00  0.00
ATOM    664  C   SER    83      28.910  15.270  37.670  1.00  0.00
ATOM    665  O   SER    83      28.980  14.230  37.020  1.00  0.00
ATOM    666  N   LYS    84      27.830  16.050  37.710  1.00  0.00
ATOM    667  CA  LYS    84      26.540  15.670  37.120  1.00  0.00
ATOM    668  CB  LYS    84      25.400  15.970  38.090  1.00  0.00
ATOM    669  CG  LYS    84      25.450  15.100  39.350  1.00  0.00
ATOM    670  CD  LYS    84      24.280  15.460  40.270  1.00  0.00
ATOM    671  CE  LYS    84      24.290  14.600  41.520  1.00  0.00
ATOM    672  NZ  LYS    84      23.140  14.920  42.370  1.00  0.00
ATOM    673  C   LYS    84      26.210  16.360  35.790  1.00  0.00
ATOM    674  O   LYS    84      25.540  15.760  34.940  1.00  0.00
ATOM    675  N   TYR    85      26.700  17.590  35.610  1.00  0.00
ATOM    676  CA  TYR    85      26.270  18.440  34.490  1.00  0.00
ATOM    677  CB  TYR    85      25.490  19.650  35.010  1.00  0.00
ATOM    678  CG  TYR    85      24.160  19.250  35.640  1.00  0.00
ATOM    679  CD1 TYR    85      23.040  19.060  34.850  1.00  0.00
ATOM    680  CD2 TYR    85      24.070  19.120  37.020  1.00  0.00
ATOM    681  CE1 TYR    85      21.820  18.740  35.430  1.00  0.00
ATOM    682  CE2 TYR    85      22.850  18.800  37.610  1.00  0.00
ATOM    683  CZ  TYR    85      21.740  18.600  36.810  1.00  0.00
ATOM    684  OH  TYR    85      20.610  18.120  37.370  1.00  0.00
ATOM    685  C   TYR    85      27.370  18.960  33.580  1.00  0.00
ATOM    686  O   TYR    85      28.540  19.110  33.940  1.00  0.00
ATOM    687  N   TYR    86      26.900  19.250  32.380  1.00  0.00
ATOM    688  CA  TYR    86      27.620  20.020  31.370  1.00  0.00
ATOM    689  CB  TYR    86      27.600  19.240  30.060  1.00  0.00
ATOM    690  CG  TYR    86      28.440  19.940  29.010  1.00  0.00
ATOM    691  CD1 TYR    86      29.810  19.720  28.920  1.00  0.00
ATOM    692  CD2 TYR    86      27.830  20.800  28.130  1.00  0.00
ATOM    693  CE1 TYR    86      30.580  20.330  27.930  1.00  0.00
ATOM    694  CE2 TYR    86      28.610  21.400  27.170  1.00  0.00
ATOM    695  CZ  TYR    86      29.970  21.170  27.030  1.00  0.00
ATOM    696  OH  TYR    86      30.660  21.710  25.990  1.00  0.00
ATOM    697  C   TYR    86      26.900  21.380  31.270  1.00  0.00
ATOM    698  O   TYR    86      25.740  21.480  30.840  1.00  0.00
ATOM    699  N   VAL    87      27.530  22.350  31.910  1.00  0.00
ATOM    700  CA  VAL    87      26.930  23.670  32.140  1.00  0.00
ATOM    701  CB  VAL    87      27.330  24.210  33.520  1.00  0.00
ATOM    702  CG1 VAL    87      26.460  25.410  33.870  1.00  0.00
ATOM    703  CG2 VAL    87      27.150  23.210  34.670  1.00  0.00
ATOM    704  C   VAL    87      27.320  24.660  31.020  1.00  0.00
ATOM    705  O   VAL    87      28.500  24.890  30.760  1.00  0.00
ATOM    706  N   THR    88      26.280  25.280  30.460  1.00  0.00
ATOM    707  CA  THR    88      26.400  26.380  29.490  1.00  0.00
ATOM    708  CB  THR    88      25.390  26.270  28.340  1.00  0.00
ATOM    709  OG1 THR    88      25.570  25.040  27.640  1.00  0.00
ATOM    710  CG2 THR    88      25.510  27.420  27.330  1.00  0.00
ATOM    711  C   THR    88      26.130  27.690  30.240  1.00  0.00
ATOM    712  O   THR    88      25.070  27.890  30.830  1.00  0.00
ATOM    713  N   ILE    89      27.130  28.560  30.150  1.00  0.00
ATOM    714  CA  ILE    89      27.200  29.680  31.100  1.00  0.00
ATOM    715  CB  ILE    89      28.330  29.480  32.130  1.00  0.00
ATOM    716  CG1 ILE    89      29.740  29.680  31.580  1.00  0.00
ATOM    717  CG2 ILE    89      28.210  28.040  32.630  1.00  0.00
ATOM    718  CD  ILE    89      30.700  29.900  32.740  1.00  0.00
ATOM    719  C   ILE    89      27.330  31.030  30.430  1.00  0.00
ATOM    720  O   ILE    89      28.000  31.190  29.410  1.00  0.00
ATOM    721  N   ILE    90      26.700  31.980  31.100  1.00  0.00
ATOM    722  CA  ILE    90      26.700  33.370  30.630  1.00  0.00
ATOM    723  CB  ILE    90      25.350  33.760  30.000  1.00  0.00
ATOM    724  CG1 ILE    90      25.000  32.820  28.830  1.00  0.00
ATOM    725  CG2 ILE    90      25.410  35.220  29.510  1.00  0.00
ATOM    726  CD  ILE    90      23.570  32.950  28.280  1.00  0.00
ATOM    727  C   ILE    90      27.110  34.290  31.780  1.00  0.00
ATOM    728  O   ILE    90      26.390  34.460  32.770  1.00  0.00
ATOM    729  N   ASP    91      28.340  34.790  31.660  1.00  0.00
ATOM    730  CA  ASP    91      28.790  35.920  32.490  1.00  0.00
ATOM    731  CB  ASP    91      30.310  36.060  32.420  1.00  0.00
ATOM    732  CG  ASP    91      30.820  36.960  33.540  1.00  0.00
ATOM    733  OD1 ASP    91      30.090  37.890  33.950  1.00  0.00
ATOM    734  OD2 ASP    91      31.900  36.620  34.060  1.00  0.00
ATOM    735  C   ASP    91      28.100  37.180  31.960  1.00  0.00
ATOM    736  O   ASP    91      28.520  37.770  30.960  1.00  0.00
ATOM    737  N   ALA    92      26.930  37.460  32.550  1.00  0.00
ATOM    738  CA  ALA    92      25.980  38.480  32.070  1.00  0.00
ATOM    739  CB  ALA    92      24.850  38.720  33.080  1.00  0.00
ATOM    740  C   ALA    92      26.650  39.810  31.700  1.00  0.00
ATOM    741  O   ALA    92      27.200  40.470  32.590  1.00  0.00
ATOM    742  N   PRO    93      26.690  40.120  30.390  1.00  0.00
ATOM    743  CA  PRO    93      27.230  41.390  29.870  1.00  0.00
ATOM    744  CB  PRO    93      26.960  41.350  28.370  1.00  0.00
ATOM    745  CG  PRO    93      27.020  39.860  28.050  1.00  0.00
ATOM    746  CD  PRO    93      26.350  39.220  29.270  1.00  0.00
ATOM    747  C   PRO    93      26.470  42.570  30.500  1.00  0.00
ATOM    748  O   PRO    93      25.300  42.460  30.860  1.00  0.00
ATOM    749  N   GLY    94      27.230  43.640  30.710  1.00  0.00
ATOM    750  CA  GLY    94      26.700  44.940  31.170  1.00  0.00
ATOM    751  C   GLY    94      25.880  45.660  30.090  1.00  0.00
ATOM    752  O   GLY    94      25.130  46.600  30.370  1.00  0.00
ATOM    753  N   HIS    95      26.130  45.280  28.840  1.00  0.00
ATOM    754  CA  HIS    95      25.530  45.870  27.640  1.00  0.00
ATOM    755  CB  HIS    95      26.040  45.070  26.430  1.00  0.00
ATOM    756  CG  HIS    95      25.570  45.700  25.120  1.00  0.00
ATOM    757  ND1 HIS    95      24.400  45.460  24.560  1.00  0.00
ATOM    758  CD2 HIS    95      26.250  46.550  24.350  1.00  0.00
ATOM    759  CE1 HIS    95      24.370  46.150  23.430  1.00  0.00
ATOM    760  NE2 HIS    95      25.490  46.840  23.290  1.00  0.00
ATOM    761  C   HIS    95      23.990  45.880  27.710  1.00  0.00
ATOM    762  O   HIS    95      23.340  44.870  27.950  1.00  0.00
ATOM    763  N   ARG    96      23.450  47.050  27.380  1.00  0.00
ATOM    764  CA  ARG    96      22.000  47.320  27.430  1.00  0.00
ATOM    765  CB  ARG    96      21.730  48.810  27.170  1.00  0.00
ATOM    766  CG  ARG    96      22.290  49.730  28.270  1.00  0.00
ATOM    767  CD  ARG    96      21.680  49.470  29.650  1.00  0.00
ATOM    768  NE  ARG    96      20.230  49.770  29.650  1.00  0.00
ATOM    769  CZ  ARG    96      19.380  49.580  30.670  1.00  0.00
ATOM    770  NH1 ARG    96      19.780  49.050  31.830  1.00  0.00
ATOM    771  NH2 ARG    96      18.100  49.920  30.550  1.00  0.00
ATOM    772  C   ARG    96      21.120  46.450  26.520  1.00  0.00
ATOM    773  O   ARG    96      20.060  46.010  26.940  1.00  0.00
ATOM    774  N   ASP    97      21.630  46.090  25.340  1.00  0.00
ATOM    775  CA  ASP    97      20.890  45.200  24.410  1.00  0.00
ATOM    776  CB  ASP    97      21.310  45.310  22.930  1.00  0.00
ATOM    777  CG  ASP    97      21.410  46.730  22.330  1.00  0.00
ATOM    778  OD1 ASP    97      20.660  47.620  22.760  1.00  0.00
ATOM    779  OD2 ASP    97      22.270  46.900  21.430  1.00  0.00
ATOM    780  C   ASP    97      20.950  43.730  24.840  1.00  0.00
ATOM    781  O   ASP    97      20.160  42.910  24.340  1.00  0.00
ATOM    782  N   PHE    98      21.760  43.400  25.850  1.00  0.00
ATOM    783  CA  PHE    98      21.760  42.060  26.470  1.00  0.00
ATOM    784  CB  PHE    98      22.910  41.880  27.460  1.00  0.00
ATOM    785  CG  PHE    98      22.960  40.440  28.000  1.00  0.00
ATOM    786  CD1 PHE    98      23.510  39.430  27.220  1.00  0.00
ATOM    787  CD2 PHE    98      22.420  40.150  29.250  1.00  0.00
ATOM    788  CE1 PHE    98      23.530  38.130  27.690  1.00  0.00
ATOM    789  CE2 PHE    98      22.440  38.840  29.720  1.00  0.00
ATOM    790  CZ  PHE    98      23.000  37.840  28.940  1.00  0.00
ATOM    791  C   PHE    98      20.420  41.740  27.140  1.00  0.00
ATOM    792  O   PHE    98      19.990  40.590  27.100  1.00  0.00
ATOM    793  N   ILE    99      19.690  42.760  27.600  1.00  0.00
ATOM    794  CA  ILE    99      18.380  42.590  28.270  1.00  0.00
ATOM    795  CB  ILE    99      17.810  43.960  28.720  1.00  0.00
ATOM    796  CG1 ILE    99      18.780  44.730  29.630  1.00  0.00
ATOM    797  CG2 ILE    99      16.420  43.840  29.360  1.00  0.00
ATOM    798  CD  ILE    99      19.230  44.010  30.910  1.00  0.00
ATOM    799  C   ILE    99      17.380  41.830  27.370  1.00  0.00
ATOM    800  O   ILE    99      16.850  40.790  27.750  1.00  0.00
ATOM    801  N   LYS   100      17.240  42.310  26.130  1.00  0.00
ATOM    802  CA  LYS   100      16.380  41.640  25.130  1.00  0.00
ATOM    803  CB  LYS   100      16.330  42.480  23.850  1.00  0.00
ATOM    804  CG  LYS   100      15.360  41.880  22.840  1.00  0.00
ATOM    805  CD  LYS   100      15.360  42.660  21.530  1.00  0.00
ATOM    806  CE  LYS   100      16.660  42.500  20.740  1.00  0.00
ATOM    807  NZ  LYS   100      16.550  43.300  19.510  1.00  0.00
ATOM    808  C   LYS   100      16.860  40.210  24.830  1.00  0.00
ATOM    809  O   LYS   100      16.070  39.270  24.890  1.00  0.00
ATOM    810  N   ASN   101      18.180  40.060  24.690  1.00  0.00
ATOM    811  CA  ASN   101      18.820  38.750  24.470  1.00  0.00
ATOM    812  CB  ASN   101      20.310  38.950  24.210  1.00  0.00
ATOM    813  CG  ASN   101      21.010  37.630  23.860  1.00  0.00
ATOM    814  OD1 ASN   101      20.650  36.930  22.930  1.00  0.00
ATOM    815  ND2 ASN   101      21.960  37.250  24.680  1.00  0.00
ATOM    816  C   ASN   101      18.590  37.790  25.650  1.00  0.00
ATOM    817  O   ASN   101      18.400  36.600  25.460  1.00  0.00
ATOM    818  N   MET   102      18.520  38.310  26.870  1.00  0.00
ATOM    819  CA  MET   102      18.220  37.510  28.070  1.00  0.00
ATOM    820  CB  MET   102      18.510  38.350  29.320  1.00  0.00
ATOM    821  CG  MET   102      18.420  37.500  30.600  1.00  0.00
ATOM    822  SD  MET   102      18.730  38.460  32.130  1.00  0.00
ATOM    823  CE  MET   102      18.460  37.160  33.320  1.00  0.00
ATOM    824  C   MET   102      16.760  37.000  28.060  1.00  0.00
ATOM    825  O   MET   102      16.500  35.850  28.390  1.00  0.00
ATOM    826  N   ILE   103      15.860  37.820  27.530  1.00  0.00
ATOM    827  CA  ILE   103      14.410  37.510  27.460  1.00  0.00
ATOM    828  CB  ILE   103      13.580  38.800  27.410  1.00  0.00
ATOM    829  CG1 ILE   103      13.840  39.660  28.660  1.00  0.00
ATOM    830  CG2 ILE   103      12.070  38.490  27.290  1.00  0.00
ATOM    831  CD  ILE   103      13.310  41.090  28.590  1.00  0.00
ATOM    832  C   ILE   103      14.080  36.560  26.300  1.00  0.00
ATOM    833  O   ILE   103      13.420  35.540  26.490  1.00  0.00
ATOM    834  N   THR   104      14.540  36.890  25.100  1.00  0.00
ATOM    835  CA  THR   104      14.120  36.190  23.870  1.00  0.00
ATOM    836  CB  THR   104      13.650  37.170  22.790  1.00  0.00
ATOM    837  OG1 THR   104      14.710  38.070  22.440  1.00  0.00
ATOM    838  CG2 THR   104      12.420  37.930  23.270  1.00  0.00
ATOM    839  C   THR   104      15.200  35.300  23.260  1.00  0.00
ATOM    840  O   THR   104      14.940  34.480  22.380  1.00  0.00
ATOM    841  N   GLY   105      16.420  35.500  23.760  1.00  0.00
ATOM    842  CA  GLY   105      17.570  34.690  23.400  1.00  0.00
ATOM    843  C   GLY   105      17.320  33.240  23.820  1.00  0.00
ATOM    844  O   GLY   105      16.420  32.860  24.580  1.00  0.00
ATOM    845  N   THR   106      18.060  32.450  23.070  1.00  0.00
ATOM    846  CA  THR   106      18.120  31.000  23.270  1.00  0.00
ATOM    847  CB  THR   106      18.860  30.390  22.070  1.00  0.00
ATOM    848  OG1 THR   106      20.250  30.670  22.060  1.00  0.00
ATOM    849  CG2 THR   106      18.180  30.710  20.730  1.00  0.00
ATOM    850  C   THR   106      18.750  30.710  24.660  1.00  0.00
ATOM    851  O   THR   106      19.060  31.650  25.380  1.00  0.00
ATOM    852  N   SER   107      18.570  29.480  25.170  1.00  0.00
ATOM    853  CA  SER   107      19.230  29.040  26.420  1.00  0.00
ATOM    854  CB  SER   107      20.760  28.910  26.260  1.00  0.00
ATOM    855  OG  SER   107      21.360  30.120  25.790  1.00  0.00
ATOM    856  C   SER   107      18.880  29.900  27.660  1.00  0.00
ATOM    857  O   SER   107      19.720  30.580  28.250  1.00  0.00
ATOM    858  N   GLN   108      17.630  29.780  28.090  1.00  0.00
ATOM    859  CA  GLN   108      17.190  30.430  29.350  1.00  0.00
ATOM    860  CB  GLN   108      15.670  30.420  29.490  1.00  0.00
ATOM    861  CG  GLN   108      15.030  31.250  28.370  1.00  0.00
ATOM    862  CD  GLN   108      15.330  32.750  28.420  1.00  0.00
ATOM    863  OE1 GLN   108      15.390  33.380  29.460  1.00  0.00
ATOM    864  NE2 GLN   108      15.520  33.350  27.260  1.00  0.00
ATOM    865  C   GLN   108      17.820  29.690  30.540  1.00  0.00
ATOM    866  O   GLN   108      18.060  28.490  30.450  1.00  0.00
ATOM    867  N   ALA   109      18.190  30.480  31.530  1.00  0.00
ATOM    868  CA  ALA   109      18.880  29.960  32.730  1.00  0.00
ATOM    869  CB  ALA   109      19.400  31.120  33.580  1.00  0.00
ATOM    870  C   ALA   109      17.960  29.060  33.570  1.00  0.00
ATOM    871  O   ALA   109      16.790  29.360  33.780  1.00  0.00
ATOM    872  N   ASP   110      18.580  28.000  34.070  1.00  0.00
ATOM    873  CA  ASP   110      17.960  27.090  35.050  1.00  0.00
ATOM    874  CB  ASP   110      18.450  25.650  34.830  1.00  0.00
ATOM    875  CG  ASP   110      18.110  25.040  33.460  1.00  0.00
ATOM    876  OD1 ASP   110      17.100  25.430  32.830  1.00  0.00
ATOM    877  OD2 ASP   110      18.860  24.130  33.050  1.00  0.00
ATOM    878  C   ASP   110      18.280  27.540  36.490  1.00  0.00
ATOM    879  O   ASP   110      17.490  27.340  37.420  1.00  0.00
ATOM    880  N   CYS   111      19.430  28.200  36.620  1.00  0.00
ATOM    881  CA  CYS   111      19.890  28.840  37.860  1.00  0.00
ATOM    882  CB  CYS   111      20.750  27.890  38.680  1.00  0.00
ATOM    883  SG  CYS   111      21.230  28.560  40.320  1.00  0.00
ATOM    884  C   CYS   111      20.680  30.120  37.550  1.00  0.00
ATOM    885  O   CYS   111      21.390  30.230  36.550  1.00  0.00
ATOM    886  N   ALA   112      20.500  31.070  38.460  1.00  0.00
ATOM    887  CA  ALA   112      21.270  32.320  38.460  1.00  0.00
ATOM    888  CB  ALA   112      20.320  33.510  38.530  1.00  0.00
ATOM    889  C   ALA   112      22.230  32.320  39.660  1.00  0.00
ATOM    890  O   ALA   112      21.960  31.770  40.720  1.00  0.00
ATOM    891  N   VAL   113      23.410  32.870  39.410  1.00  0.00
ATOM    892  CA  VAL   113      24.450  33.010  40.440  1.00  0.00
ATOM    893  CB  VAL   113      25.600  32.000  40.250  1.00  0.00
ATOM    894  CG1 VAL   113      26.220  32.050  38.860  1.00  0.00
ATOM    895  CG2 VAL   113      26.680  32.120  41.330  1.00  0.00
ATOM    896  C   VAL   113      24.840  34.480  40.630  1.00  0.00
ATOM    897  O   VAL   113      25.280  35.180  39.710  1.00  0.00
ATOM    898  N   LEU   114      24.430  34.960  41.790  1.00  0.00
ATOM    899  CA  LEU   114      24.650  36.340  42.220  1.00  0.00
ATOM    900  CB  LEU   114      23.460  36.820  43.060  1.00  0.00
ATOM    901  CG  LEU   114      23.570  38.300  43.460  1.00  0.00
ATOM    902  CD1 LEU   114      23.590  39.210  42.230  1.00  0.00
ATOM    903  CD2 LEU   114      22.410  38.690  44.370  1.00  0.00
ATOM    904  C   LEU   114      25.980  36.450  42.990  1.00  0.00
ATOM    905  O   LEU   114      26.160  35.890  44.070  1.00  0.00
ATOM    906  N   ILE   115      26.910  37.130  42.340  1.00  0.00
ATOM    907  CA  ILE   115      28.250  37.390  42.920  1.00  0.00
ATOM    908  CB  ILE   115      29.360  37.300  41.850  1.00  0.00
ATOM    909  CG1 ILE   115      29.340  35.950  41.110  1.00  0.00
ATOM    910  CG2 ILE   115      30.760  37.590  42.430  1.00  0.00
ATOM    911  CD  ILE   115      29.480  34.680  41.970  1.00  0.00
ATOM    912  C   ILE   115      28.210  38.760  43.600  1.00  0.00
ATOM    913  O   ILE   115      27.950  39.790  42.970  1.00  0.00
ATOM    914  N   VAL   116      28.540  38.720  44.880  1.00  0.00
ATOM    915  CA  VAL   116      28.520  39.900  45.760  1.00  0.00
ATOM    916  CB  VAL   116      27.470  39.750  46.890  1.00  0.00
ATOM    917  CG1 VAL   116      26.060  39.570  46.340  1.00  0.00
ATOM    918  CG2 VAL   116      27.750  38.610  47.860  1.00  0.00
ATOM    919  C   VAL   116      29.920  40.200  46.310  1.00  0.00
ATOM    920  O   VAL   116      30.640  39.290  46.740  1.00  0.00
ATOM    921  N   ALA   117      30.350  41.440  46.130  1.00  0.00
ATOM    922  CA  ALA   117      31.640  41.910  46.680  1.00  0.00
ATOM    923  CB  ALA   117      32.030  43.210  45.970  1.00  0.00
ATOM    924  C   ALA   117      31.530  42.120  48.200  1.00  0.00
ATOM    925  O   ALA   117      30.610  42.760  48.680  1.00  0.00
ATOM    926  N   ALA   118      32.460  41.500  48.930  1.00  0.00
ATOM    927  CA  ALA   118      32.490  41.530  50.410  1.00  0.00
ATOM    928  CB  ALA   118      33.440  40.460  50.940  1.00  0.00
ATOM    929  C   ALA   118      32.840  42.900  51.040  1.00  0.00
ATOM    930  O   ALA   118      32.450  43.210  52.160  1.00  0.00
ATOM    931  N   GLY   119      33.630  43.670  50.290  1.00  0.00
ATOM    932  CA  GLY   119      34.120  45.010  50.690  1.00  0.00
ATOM    933  C   GLY   119      32.970  45.950  51.070  1.00  0.00
ATOM    934  O   GLY   119      31.900  45.910  50.470  1.00  0.00
ATOM    935  N   VAL   120      33.240  46.830  52.030  1.00  0.00
ATOM    936  CA  VAL   120      32.230  47.770  52.580  1.00  0.00
ATOM    937  CB  VAL   120      32.800  48.640  53.720  1.00  0.00
ATOM    938  CG1 VAL   120      31.770  49.630  54.280  1.00  0.00
ATOM    939  CG2 VAL   120      33.290  47.780  54.890  1.00  0.00
ATOM    940  C   VAL   120      31.550  48.610  51.480  1.00  0.00
ATOM    941  O   VAL   120      30.360  48.430  51.220  1.00  0.00
ATOM    942  N   GLY   121      32.380  49.400  50.800  1.00  0.00
ATOM    943  CA  GLY   121      31.940  50.330  49.740  1.00  0.00
ATOM    944  C   GLY   121      31.300  49.610  48.530  1.00  0.00
ATOM    945  O   GLY   121      30.200  49.950  48.110  1.00  0.00
ATOM    946  N   GLU   122      31.940  48.520  48.130  1.00  0.00
ATOM    947  CA  GLU   122      31.520  47.750  46.940  1.00  0.00
ATOM    948  CB  GLU   122      32.600  46.740  46.560  1.00  0.00
ATOM    949  CG  GLU   122      33.950  47.390  46.220  1.00  0.00
ATOM    950  CD  GLU   122      35.010  46.330  45.930  1.00  0.00
ATOM    951  OE1 GLU   122      34.880  45.180  46.420  1.00  0.00
ATOM    952  OE2 GLU   122      35.980  46.680  45.220  1.00  0.00
ATOM    953  C   GLU   122      30.200  46.990  47.120  1.00  0.00
ATOM    954  O   GLU   122      29.380  46.940  46.200  1.00  0.00
ATOM    955  N   PHE   123      29.980  46.470  48.320  1.00  0.00
ATOM    956  CA  PHE   123      28.760  45.710  48.660  1.00  0.00
ATOM    957  CB  PHE   123      28.880  45.130  50.070  1.00  0.00
ATOM    958  CG  PHE   123      27.670  44.280  50.420  1.00  0.00
ATOM    959  CD1 PHE   123      27.560  42.990  49.910  1.00  0.00
ATOM    960  CD2 PHE   123      26.640  44.810  51.180  1.00  0.00
ATOM    961  CE1 PHE   123      26.420  42.250  50.160  1.00  0.00
ATOM    962  CE2 PHE   123      25.510  44.060  51.450  1.00  0.00
ATOM    963  CZ  PHE   123      25.400  42.770  50.950  1.00  0.00
ATOM    964  C   PHE   123      27.490  46.580  48.530  1.00  0.00
ATOM    965  O   PHE   123      26.630  46.270  47.710  1.00  0.00
ATOM    966  N   GLU   124      27.560  47.760  49.140  1.00  0.00
ATOM    967  CA  GLU   124      26.460  48.750  49.130  1.00  0.00
ATOM    968  CB  GLU   124      26.830  49.920  50.040  1.00  0.00
ATOM    969  CG  GLU   124      25.680  50.940  50.220  1.00  0.00
ATOM    970  CD  GLU   124      24.360  50.340  50.720  1.00  0.00
ATOM    971  OE1 GLU   124      24.400  49.260  51.350  1.00  0.00
ATOM    972  OE2 GLU   124      23.310  50.970  50.440  1.00  0.00
ATOM    973  C   GLU   124      26.120  49.230  47.710  1.00  0.00
ATOM    974  O   GLU   124      24.970  49.150  47.260  1.00  0.00
ATOM    975  N   ALA   125      27.170  49.490  46.930  1.00  0.00
ATOM    976  CA  ALA   125      27.050  49.910  45.520  1.00  0.00
ATOM    977  CB  ALA   125      28.440  50.200  44.960  1.00  0.00
ATOM    978  C   ALA   125      26.340  48.860  44.650  1.00  0.00
ATOM    979  O   ALA   125      25.510  49.190  43.800  1.00  0.00
ATOM    980  N   GLY   126      26.570  47.590  45.000  1.00  0.00
ATOM    981  CA  GLY   126      26.030  46.400  44.310  1.00  0.00
ATOM    982  C   GLY   126      24.510  46.200  44.460  1.00  0.00
ATOM    983  O   GLY   126      23.860  45.770  43.500  1.00  0.00
ATOM    984  N   ILE   127      23.970  46.590  45.610  1.00  0.00
ATOM    985  CA  ILE   127      22.550  46.330  45.970  1.00  0.00
ATOM    986  CB  ILE   127      22.420  45.780  47.400  1.00  0.00
ATOM    987  CG1 ILE   127      22.900  46.790  48.450  1.00  0.00
ATOM    988  CG2 ILE   127      23.140  44.420  47.510  1.00  0.00
ATOM    989  CD  ILE   127      22.440  46.480  49.880  1.00  0.00
ATOM    990  C   ILE   127      21.610  47.540  45.790  1.00  0.00
ATOM    991  O   ILE   127      20.450  47.510  46.200  1.00  0.00
ATOM    992  N   SER   128      22.090  48.540  45.050  1.00  0.00
ATOM    993  CA  SER   128      21.290  49.740  44.740  1.00  0.00
ATOM    994  CB  SER   128      22.070  50.740  43.880  1.00  0.00
ATOM    995  OG  SER   128      21.240  51.860  43.510  1.00  0.00
ATOM    996  C   SER   128      20.010  49.320  44.000  1.00  0.00
ATOM    997  O   SER   128      20.030  48.530  43.050  1.00  0.00
ATOM    998  N   LYS   129      18.910  49.950  44.400  1.00  0.00
ATOM    999  CA  LYS   129      17.580  49.670  43.810  1.00  0.00
ATOM   1000  CB  LYS   129      16.510  50.500  44.530  1.00  0.00
ATOM   1001  CG  LYS   129      15.090  50.130  44.070  1.00  0.00
ATOM   1002  CD  LYS   129      14.020  51.010  44.730  1.00  0.00
ATOM   1003  CE  LYS   129      14.130  52.480  44.330  1.00  0.00
ATOM   1004  NZ  LYS   129      13.120  53.280  45.030  1.00  0.00
ATOM   1005  C   LYS   129      17.540  49.900  42.290  1.00  0.00
ATOM   1006  O   LYS   129      16.800  49.210  41.590  1.00  0.00
ATOM   1007  N   ASN   130      18.360  50.850  41.820  1.00  0.00
ATOM   1008  CA  ASN   130      18.460  51.160  40.380  1.00  0.00
ATOM   1009  CB  ASN   130      18.450  52.680  40.180  1.00  0.00
ATOM   1010  CG  ASN   130      17.160  53.350  40.640  1.00  0.00
ATOM   1011  OD1 ASN   130      16.090  52.770  40.800  1.00  0.00
ATOM   1012  ND2 ASN   130      17.280  54.620  40.960  1.00  0.00
ATOM   1013  C   ASN   130      19.690  50.550  39.690  1.00  0.00
ATOM   1014  O   ASN   130      19.950  50.840  38.520  1.00  0.00
ATOM   1015  N   GLY   131      20.400  49.690  40.410  1.00  0.00
ATOM   1016  CA  GLY   131      21.560  48.940  39.890  1.00  0.00
ATOM   1017  C   GLY   131      21.120  47.950  38.800  1.00  0.00
ATOM   1018  O   GLY   131      20.090  47.290  38.910  1.00  0.00
ATOM   1019  N   GLN   132      22.060  47.730  37.880  1.00  0.00
ATOM   1020  CA  GLN   132      21.910  46.740  36.780  1.00  0.00
ATOM   1021  CB  GLN   132      23.130  46.860  35.860  1.00  0.00
ATOM   1022  CG  GLN   132      23.050  46.020  34.580  1.00  0.00
ATOM   1023  CD  GLN   132      21.830  46.380  33.730  1.00  0.00
ATOM   1024  OE1 GLN   132      21.750  47.460  33.160  1.00  0.00
ATOM   1025  NE2 GLN   132      20.890  45.470  33.640  1.00  0.00
ATOM   1026  C   GLN   132      21.750  45.300  37.310  1.00  0.00
ATOM   1027  O   GLN   132      20.980  44.500  36.800  1.00  0.00
ATOM   1028  N   THR   133      22.400  45.050  38.450  1.00  0.00
ATOM   1029  CA  THR   133      22.350  43.750  39.150  1.00  0.00
ATOM   1030  CB  THR   133      23.280  43.790  40.370  1.00  0.00
ATOM   1031  OG1 THR   133      24.610  44.020  39.890  1.00  0.00
ATOM   1032  CG2 THR   133      23.280  42.500  41.190  1.00  0.00
ATOM   1033  C   THR   133      20.910  43.400  39.570  1.00  0.00
ATOM   1034  O   THR   133      20.440  42.290  39.330  1.00  0.00
ATOM   1035  N   ARG   134      20.210  44.390  40.140  1.00  0.00
ATOM   1036  CA  ARG   134      18.810  44.230  40.570  1.00  0.00
ATOM   1037  CB  ARG   134      18.300  45.480  41.290  1.00  0.00
ATOM   1038  CG  ARG   134      17.000  45.140  42.020  1.00  0.00
ATOM   1039  CD  ARG   134      16.570  46.290  42.920  1.00  0.00
ATOM   1040  NE  ARG   134      15.190  46.050  43.390  1.00  0.00
ATOM   1041  CZ  ARG   134      14.060  46.290  42.700  1.00  0.00
ATOM   1042  NH1 ARG   134      14.080  46.780  41.450  1.00  0.00
ATOM   1043  NH2 ARG   134      12.880  46.060  43.270  1.00  0.00
ATOM   1044  C   ARG   134      17.900  43.920  39.380  1.00  0.00
ATOM   1045  O   ARG   134      17.080  43.000  39.470  1.00  0.00
ATOM   1046  N   GLU   135      18.140  44.630  38.290  1.00  0.00
ATOM   1047  CA  GLU   135      17.380  44.460  37.040  1.00  0.00
ATOM   1048  CB  GLU   135      17.800  45.520  36.020  1.00  0.00
ATOM   1049  CG  GLU   135      16.910  45.450  34.770  1.00  0.00
ATOM   1050  CD  GLU   135      17.230  46.530  33.740  1.00  0.00
ATOM   1051  OE1 GLU   135      18.360  46.540  33.220  1.00  0.00
ATOM   1052  OE2 GLU   135      16.340  47.380  33.520  1.00  0.00
ATOM   1053  C   GLU   135      17.560  43.030  36.480  1.00  0.00
ATOM   1054  O   GLU   135      16.570  42.320  36.330  1.00  0.00
ATOM   1055  N   HIS   136      18.800  42.540  36.520  1.00  0.00
ATOM   1056  CA  HIS   136      19.120  41.160  36.090  1.00  0.00
ATOM   1057  CB  HIS   136      20.630  40.940  36.110  1.00  0.00
ATOM   1058  CG  HIS   136      21.410  41.760  35.070  1.00  0.00
ATOM   1059  ND1 HIS   136      22.730  41.950  35.100  1.00  0.00
ATOM   1060  CD2 HIS   136      20.940  42.270  33.940  1.00  0.00
ATOM   1061  CE1 HIS   136      23.080  42.560  33.970  1.00  0.00
ATOM   1062  NE2 HIS   136      21.980  42.760  33.270  1.00  0.00
ATOM   1063  C   HIS   136      18.450  40.090  36.950  1.00  0.00
ATOM   1064  O   HIS   136      17.780  39.190  36.440  1.00  0.00
ATOM   1065  N   ALA   137      18.500  40.320  38.260  1.00  0.00
ATOM   1066  CA  ALA   137      17.860  39.450  39.270  1.00  0.00
ATOM   1067  CB  ALA   137      18.270  39.960  40.650  1.00  0.00
ATOM   1068  C   ALA   137      16.330  39.420  39.110  1.00  0.00
ATOM   1069  O   ALA   137      15.710  38.360  39.110  1.00  0.00
ATOM   1070  N   LEU   138      15.780  40.610  38.860  1.00  0.00
ATOM   1071  CA  LEU   138      14.340  40.810  38.600  1.00  0.00
ATOM   1072  CB  LEU   138      14.030  42.310  38.530  1.00  0.00
ATOM   1073  CG  LEU   138      12.530  42.600  38.370  1.00  0.00
ATOM   1074  CD1 LEU   138      11.780  42.110  39.600  1.00  0.00
ATOM   1075  CD2 LEU   138      12.280  44.100  38.190  1.00  0.00
ATOM   1076  C   LEU   138      13.900  40.100  37.310  1.00  0.00
ATOM   1077  O   LEU   138      12.940  39.330  37.360  1.00  0.00
ATOM   1078  N   LEU   139      14.700  40.250  36.260  1.00  0.00
ATOM   1079  CA  LEU   139      14.440  39.610  34.950  1.00  0.00
ATOM   1080  CB  LEU   139      15.450  40.090  33.900  1.00  0.00
ATOM   1081  CG  LEU   139      15.310  41.580  33.560  1.00  0.00
ATOM   1082  CD1 LEU   139      16.450  41.970  32.620  1.00  0.00
ATOM   1083  CD2 LEU   139      13.960  41.890  32.910  1.00  0.00
ATOM   1084  C   LEU   139      14.470  38.080  35.030  1.00  0.00
ATOM   1085  O   LEU   139      13.490  37.440  34.680  1.00  0.00
ATOM   1086  N   ALA   140      15.450  37.570  35.780  1.00  0.00
ATOM   1087  CA  ALA   140      15.620  36.120  36.030  1.00  0.00
ATOM   1088  CB  ALA   140      16.920  35.880  36.800  1.00  0.00
ATOM   1089  C   ALA   140      14.420  35.530  36.800  1.00  0.00
ATOM   1090  O   ALA   140      13.730  34.640  36.300  1.00  0.00
ATOM   1091  N   TYR   141      14.010  36.250  37.840  1.00  0.00
ATOM   1092  CA  TYR   141      12.840  35.880  38.670  1.00  0.00
ATOM   1093  CB  TYR   141      12.760  36.800  39.900  1.00  0.00
ATOM   1094  CG  TYR   141      11.620  36.380  40.840  1.00  0.00
ATOM   1095  CD1 TYR   141      11.800  35.330  41.720  1.00  0.00
ATOM   1096  CD2 TYR   141      10.400  37.050  40.790  1.00  0.00
ATOM   1097  CE1 TYR   141      10.760  34.940  42.560  1.00  0.00
ATOM   1098  CE2 TYR   141       9.360  36.680  41.630  1.00  0.00
ATOM   1099  CZ  TYR   141       9.550  35.610  42.510  1.00  0.00
ATOM   1100  OH  TYR   141       8.510  35.150  43.250  1.00  0.00
ATOM   1101  C   TYR   141      11.530  35.900  37.860  1.00  0.00
ATOM   1102  O   TYR   141      10.750  34.950  37.930  1.00  0.00
ATOM   1103  N   THR   142      11.340  36.970  37.080  1.00  0.00
ATOM   1104  CA  THR   142      10.170  37.150  36.200  1.00  0.00
ATOM   1105  CB  THR   142      10.170  38.550  35.550  1.00  0.00
ATOM   1106  OG1 THR   142      10.110  39.540  36.580  1.00  0.00
ATOM   1107  CG2 THR   142       9.000  38.780  34.590  1.00  0.00
ATOM   1108  C   THR   142      10.090  36.050  35.120  1.00  0.00
ATOM   1109  O   THR   142       9.010  35.510  34.880  1.00  0.00
ATOM   1110  N   LEU   143      11.250  35.700  34.560  1.00  0.00
ATOM   1111  CA  LEU   143      11.370  34.640  33.540  1.00  0.00
ATOM   1112  CB  LEU   143      12.660  34.820  32.740  1.00  0.00
ATOM   1113  CG  LEU   143      12.700  36.130  31.930  1.00  0.00
ATOM   1114  CD1 LEU   143      14.060  36.260  31.230  1.00  0.00
ATOM   1115  CD2 LEU   143      11.570  36.210  30.900  1.00  0.00
ATOM   1116  C   LEU   143      11.240  33.200  34.080  1.00  0.00
ATOM   1117  O   LEU   143      11.250  32.240  33.310  1.00  0.00
ATOM   1118  N   GLY   144      11.060  33.100  35.390  1.00  0.00
ATOM   1119  CA  GLY   144      10.850  31.830  36.110  1.00  0.00
ATOM   1120  C   GLY   144      12.140  31.060  36.420  1.00  0.00
ATOM   1121  O   GLY   144      12.080  29.860  36.680  1.00  0.00
ATOM   1122  N   VAL   145      13.260  31.790  36.530  1.00  0.00
ATOM   1123  CA  VAL   145      14.540  31.240  37.020  1.00  0.00
ATOM   1124  CB  VAL   145      15.740  32.080  36.550  1.00  0.00
ATOM   1125  CG1 VAL   145      17.070  31.510  37.060  1.00  0.00
ATOM   1126  CG2 VAL   145      15.800  32.190  35.020  1.00  0.00
ATOM   1127  C   VAL   145      14.430  31.220  38.550  1.00  0.00
ATOM   1128  O   VAL   145      14.480  32.260  39.200  1.00  0.00
ATOM   1129  N   LYS   146      13.990  30.070  39.050  1.00  0.00
ATOM   1130  CA  LYS   146      13.660  29.900  40.480  1.00  0.00
ATOM   1131  CB  LYS   146      12.520  28.900  40.660  1.00  0.00
ATOM   1132  CG  LYS   146      11.190  29.400  40.070  1.00  0.00
ATOM   1133  CD  LYS   146      10.690  30.670  40.760  1.00  0.00
ATOM   1134  CE  LYS   146       9.390  31.150  40.120  1.00  0.00
ATOM   1135  NZ  LYS   146       8.890  32.360  40.790  1.00  0.00
ATOM   1136  C   LYS   146      14.860  29.550  41.370  1.00  0.00
ATOM   1137  O   LYS   146      14.840  29.860  42.570  1.00  0.00
ATOM   1138  N   GLN   147      15.840  28.890  40.780  1.00  0.00
ATOM   1139  CA  GLN   147      17.080  28.510  41.480  1.00  0.00
ATOM   1140  CB  GLN   147      17.660  27.230  40.870  1.00  0.00
ATOM   1141  CG  GLN   147      16.710  26.050  41.080  1.00  0.00
ATOM   1142  CD  GLN   147      17.320  24.750  40.570  1.00  0.00
ATOM   1143  OE1 GLN   147      18.300  24.250  41.080  1.00  0.00
ATOM   1144  NE2 GLN   147      16.670  24.140  39.600  1.00  0.00
ATOM   1145  C   GLN   147      18.110  29.640  41.420  1.00  0.00
ATOM   1146  O   GLN   147      18.390  30.220  40.370  1.00  0.00
ATOM   1147  N   LEU   148      18.590  29.960  42.620  1.00  0.00
ATOM   1148  CA  LEU   148      19.610  31.010  42.810  1.00  0.00
ATOM   1149  CB  LEU   148      18.930  32.290  43.310  1.00  0.00
ATOM   1150  CG  LEU   148      19.880  33.490  43.510  1.00  0.00
ATOM   1151  CD1 LEU   148      20.420  34.030  42.180  1.00  0.00
ATOM   1152  CD2 LEU   148      19.140  34.620  44.230  1.00  0.00
ATOM   1153  C   LEU   148      20.700  30.530  43.790  1.00  0.00
ATOM   1154  O   LEU   148      20.430  29.790  44.740  1.00  0.00
ATOM   1155  N   ILE   149      21.920  30.900  43.440  1.00  0.00
ATOM   1156  CA  ILE   149      23.110  30.700  44.300  1.00  0.00
ATOM   1157  CB  ILE   149      24.070  29.660  43.680  1.00  0.00
ATOM   1158  CG1 ILE   149      23.360  28.310  43.490  1.00  0.00
ATOM   1159  CG2 ILE   149      25.330  29.490  44.550  1.00  0.00
ATOM   1160  CD  ILE   149      24.100  27.320  42.590  1.00  0.00
ATOM   1161  C   ILE   149      23.780  32.070  44.490  1.00  0.00
ATOM   1162  O   ILE   149      23.930  32.840  43.550  1.00  0.00
ATOM   1163  N   VAL   150      24.170  32.330  45.740  1.00  0.00
ATOM   1164  CA  VAL   150      24.890  33.570  46.090  1.00  0.00
ATOM   1165  CB  VAL   150      24.150  34.370  47.180  1.00  0.00
ATOM   1166  CG1 VAL   150      24.890  35.650  47.590  1.00  0.00
ATOM   1167  CG2 VAL   150      22.760  34.800  46.710  1.00  0.00
ATOM   1168  C   VAL   150      26.330  33.210  46.500  1.00  0.00
ATOM   1169  O   VAL   150      26.580  32.370  47.360  1.00  0.00
ATOM   1170  N   GLY   151      27.250  33.950  45.880  1.00  0.00
ATOM   1171  CA  GLY   151      28.700  33.850  46.110  1.00  0.00
ATOM   1172  C   GLY   151      29.250  35.190  46.620  1.00  0.00
ATOM   1173  O   GLY   151      29.250  36.190  45.900  1.00  0.00
ATOM   1174  N   VAL   152      29.640  35.200  47.890  1.00  0.00
ATOM   1175  CA  VAL   152      30.270  36.370  48.540  1.00  0.00
ATOM   1176  CB  VAL   152      30.000  36.440  50.060  1.00  0.00
ATOM   1177  CG1 VAL   152      30.520  37.760  50.640  1.00  0.00
ATOM   1178  CG2 VAL   152      28.510  36.300  50.400  1.00  0.00
ATOM   1179  C   VAL   152      31.770  36.340  48.230  1.00  0.00
ATOM   1180  O   VAL   152      32.550  35.640  48.880  1.00  0.00
ATOM   1181  N   ASN   153      32.110  37.000  47.130  1.00  0.00
ATOM   1182  CA  ASN   153      33.500  37.130  46.650  1.00  0.00
ATOM   1183  CB  ASN   153      33.470  37.430  45.140  1.00  0.00
ATOM   1184  CG  ASN   153      34.880  37.400  44.550  1.00  0.00
ATOM   1185  OD1 ASN   153      35.650  36.480  44.750  1.00  0.00
ATOM   1186  ND2 ASN   153      35.330  38.520  44.050  1.00  0.00
ATOM   1187  C   ASN   153      34.280  38.200  47.430  1.00  0.00
ATOM   1188  O   ASN   153      33.710  39.040  48.110  1.00  0.00
ATOM   1189  N   LYS   154      35.600  38.170  47.240  1.00  0.00
ATOM   1190  CA  LYS   154      36.580  39.100  47.850  1.00  0.00
ATOM   1191  CB  LYS   154      36.280  40.560  47.490  1.00  0.00
ATOM   1192  CG  LYS   154      36.430  40.840  45.990  1.00  0.00
ATOM   1193  CD  LYS   154      36.070  42.290  45.700  1.00  0.00
ATOM   1194  CE  LYS   154      36.380  42.620  44.240  1.00  0.00
ATOM   1195  NZ  LYS   154      36.150  44.040  43.990  1.00  0.00
ATOM   1196  C   LYS   154      36.630  38.950  49.380  1.00  0.00
ATOM   1197  O   LYS   154      36.930  39.900  50.110  1.00  0.00
ATOM   1198  N   MET   155      36.400  37.720  49.840  1.00  0.00
ATOM   1199  CA  MET   155      36.460  37.360  51.270  1.00  0.00
ATOM   1200  CB  MET   155      36.100  35.890  51.480  1.00  0.00
ATOM   1201  CG  MET   155      34.620  35.620  51.190  1.00  0.00
ATOM   1202  SD  MET   155      33.460  36.590  52.220  1.00  0.00
ATOM   1203  CE  MET   155      33.810  35.940  53.840  1.00  0.00
ATOM   1204  C   MET   155      37.820  37.650  51.910  1.00  0.00
ATOM   1205  O   MET   155      37.850  38.070  53.070  1.00  0.00
ATOM   1206  N   ASP   156      38.870  37.570  51.090  1.00  0.00
ATOM   1207  CA  ASP   156      40.230  37.960  51.490  1.00  0.00
ATOM   1208  CB  ASP   156      41.240  37.690  50.370  1.00  0.00
ATOM   1209  CG  ASP   156      41.330  36.210  50.020  1.00  0.00
ATOM   1210  OD1 ASP   156      41.560  35.420  50.950  1.00  0.00
ATOM   1211  OD2 ASP   156      41.110  35.920  48.830  1.00  0.00
ATOM   1212  C   ASP   156      40.310  39.450  51.850  1.00  0.00
ATOM   1213  O   ASP   156      41.050  39.850  52.730  1.00  0.00
ATOM   1214  N   SER   157      39.600  40.300  51.110  1.00  0.00
ATOM   1215  CA  SER   157      39.570  41.760  51.360  1.00  0.00
ATOM   1216  CB  SER   157      38.900  42.020  52.730  1.00  0.00
ATOM   1217  OG  SER   157      38.690  43.410  53.010  1.00  0.00
ATOM   1218  C   SER   157      40.990  42.360  51.300  1.00  0.00
ATOM   1219  O   SER   157      41.390  43.150  52.150  1.00  0.00
ATOM   1220  N   THR   158      41.790  41.840  50.350  1.00  0.00
ATOM   1221  CA  THR   158      43.210  42.230  50.110  1.00  0.00
ATOM   1222  CB  THR   158      43.300  43.620  49.430  1.00  0.00
ATOM   1223  OG1 THR   158      44.600  43.830  48.870  1.00  0.00
ATOM   1224  CG2 THR   158      42.930  44.840  50.280  1.00  0.00
ATOM   1225  C   THR   158      44.120  42.100  51.350  1.00  0.00
ATOM   1226  O   THR   158      45.280  42.500  51.340  1.00  0.00
ATOM   1227  N   GLU   159      43.630  41.330  52.320  1.00  0.00
ATOM   1228  CA  GLU   159      44.250  41.220  53.650  1.00  0.00
ATOM   1229  CB  GLU   159      43.590  42.270  54.560  1.00  0.00
ATOM   1230  CG  GLU   159      44.070  43.710  54.320  1.00  0.00
ATOM   1231  CD  GLU   159      45.590  43.940  54.500  1.00  0.00
ATOM   1232  OE1 GLU   159      46.280  43.030  55.020  1.00  0.00
ATOM   1233  OE2 GLU   159      46.020  45.060  54.180  1.00  0.00
ATOM   1234  C   GLU   159      44.070  39.800  54.220  1.00  0.00
ATOM   1235  O   GLU   159      43.030  39.180  54.040  1.00  0.00
ATOM   1236  N   PRO   160      45.050  39.270  54.960  1.00  0.00
ATOM   1237  CA  PRO   160      44.840  38.030  55.730  1.00  0.00
ATOM   1238  CB  PRO   160      46.190  37.720  56.390  1.00  0.00
ATOM   1239  CG  PRO   160      46.890  39.080  56.440  1.00  0.00
ATOM   1240  CD  PRO   160      46.420  39.770  55.150  1.00  0.00
ATOM   1241  C   PRO   160      43.660  38.060  56.730  1.00  0.00
ATOM   1242  O   PRO   160      43.210  36.970  57.100  1.00  0.00
ATOM   1243  N   PRO   161      43.190  39.220  57.250  1.00  0.00
ATOM   1244  CA  PRO   161      41.930  39.300  57.990  1.00  0.00
ATOM   1245  CB  PRO   161      41.620  40.790  58.090  1.00  0.00
ATOM   1246  CG  PRO   161      43.000  41.400  58.300  1.00  0.00
ATOM   1247  CD  PRO   161      43.910  40.490  57.470  1.00  0.00
ATOM   1248  C   PRO   161      40.800  38.590  57.260  1.00  0.00
ATOM   1249  O   PRO   161      40.610  38.690  56.060  1.00  0.00
ATOM   1250  N   TYR   162      40.010  37.950  58.100  1.00  0.00
ATOM   1251  CA  TYR   162      38.810  37.210  57.680  1.00  0.00
ATOM   1252  CB  TYR   162      38.780  35.910  58.520  1.00  0.00
ATOM   1253  CG  TYR   162      38.700  36.120  60.040  1.00  0.00
ATOM   1254  CD1 TYR   162      37.460  36.220  60.660  1.00  0.00
ATOM   1255  CD2 TYR   162      39.850  36.190  60.810  1.00  0.00
ATOM   1256  CE1 TYR   162      37.360  36.400  62.030  1.00  0.00
ATOM   1257  CE2 TYR   162      39.750  36.330  62.190  1.00  0.00
ATOM   1258  CZ  TYR   162      38.510  36.440  62.800  1.00  0.00
ATOM   1259  OH  TYR   162      38.390  36.480  64.150  1.00  0.00
ATOM   1260  C   TYR   162      37.600  38.120  57.940  1.00  0.00
ATOM   1261  O   TYR   162      37.720  39.350  57.880  1.00  0.00
ATOM   1262  N   SER   163      36.420  37.510  58.070  1.00  0.00
ATOM   1263  CA  SER   163      35.370  37.940  59.020  1.00  0.00
ATOM   1264  CB  SER   163      35.130  39.440  59.160  1.00  0.00
ATOM   1265  OG  SER   163      34.470  39.710  60.410  1.00  0.00
ATOM   1266  C   SER   163      34.050  37.190  58.870  1.00  0.00
ATOM   1267  O   SER   163      33.290  37.400  57.930  1.00  0.00
ATOM   1268  N   GLN   164      33.820  36.310  59.840  1.00  0.00
ATOM   1269  CA  GLN   164      32.540  35.590  59.970  1.00  0.00
ATOM   1270  CB  GLN   164      32.580  34.680  61.200  1.00  0.00
ATOM   1271  CG  GLN   164      31.250  33.930  61.370  1.00  0.00
ATOM   1272  CD  GLN   164      31.280  32.870  62.480  1.00  0.00
ATOM   1273  OE1 GLN   164      32.220  32.690  63.240  1.00  0.00
ATOM   1274  NE2 GLN   164      30.180  32.170  62.590  1.00  0.00
ATOM   1275  C   GLN   164      31.360  36.570  60.080  1.00  0.00
ATOM   1276  O   GLN   164      30.470  36.530  59.240  1.00  0.00
ATOM   1277  N   MLY   165      31.550  37.560  60.950  1.00  0.00
ATOM   1278  CA  MLY   165      30.550  38.630  61.170  1.00  0.00
ATOM   1279  CB  MLY   165      31.010  39.580  62.270  1.00  0.00
ATOM   1280  CG  MLY   165      31.010  38.920  63.640  1.00  0.00
ATOM   1281  CD  MLY   165      31.290  39.990  64.680  1.00  0.00
ATOM   1282  CE  MLY   165      31.400  39.400  66.080  1.00  0.00
ATOM   1283  NZ  MLY   165      31.770  40.370  67.130  1.00  0.00
ATOM   1284  CH1 MLY   165      31.720  39.710  68.430  1.00  0.00
ATOM   1285  CH2 MLY   165      33.120  40.940  66.940  1.00  0.00
ATOM   1286  C   MLY   165      30.280  39.450  59.900  1.00  0.00
ATOM   1287  O   MLY   165      29.140  39.670  59.500  1.00  0.00
ATOM   1288  N   ARG   166      31.350  39.730  59.150  1.00  0.00
ATOM   1289  CA  ARG   166      31.210  40.420  57.860  1.00  0.00
ATOM   1290  CB  ARG   166      32.580  40.750  57.270  1.00  0.00
ATOM   1291  CG  ARG   166      32.490  41.610  56.000  1.00  0.00
ATOM   1292  CD  ARG   166      31.790  42.930  56.320  1.00  0.00
ATOM   1293  NE  ARG   166      31.600  43.700  55.090  1.00  0.00
ATOM   1294  CZ  ARG   166      31.020  44.910  55.020  1.00  0.00
ATOM   1295  NH1 ARG   166      30.550  45.540  56.100  1.00  0.00
ATOM   1296  NH2 ARG   166      30.900  45.490  53.840  1.00  0.00
ATOM   1297  C   ARG   166      30.370  39.580  56.870  1.00  0.00
ATOM   1298  O   ARG   166      29.390  40.070  56.320  1.00  0.00
ATOM   1299  N   TYR   167      30.680  38.290  56.820  1.00  0.00
ATOM   1300  CA  TYR   167      29.960  37.340  55.960  1.00  0.00
ATOM   1301  CB  TYR   167      30.690  35.990  56.010  1.00  0.00
ATOM   1302  CG  TYR   167      30.030  35.000  55.050  1.00  0.00
ATOM   1303  CD1 TYR   167      30.290  35.100  53.690  1.00  0.00
ATOM   1304  CD2 TYR   167      29.160  34.030  55.540  1.00  0.00
ATOM   1305  CE1 TYR   167      29.660  34.230  52.820  1.00  0.00
ATOM   1306  CE2 TYR   167      28.560  33.130  54.670  1.00  0.00
ATOM   1307  CZ  TYR   167      28.810  33.260  53.310  1.00  0.00
ATOM   1308  OH  TYR   167      28.150  32.510  52.410  1.00  0.00
ATOM   1309  C   TYR   167      28.490  37.190  56.370  1.00  0.00
ATOM   1310  O   TYR   167      27.620  37.340  55.520  1.00  0.00
ATOM   1311  N   GLU   168      28.230  37.090  57.680  1.00  0.00
ATOM   1312  CA  GLU   168      26.860  36.940  58.220  1.00  0.00
ATOM   1313  CB  GLU   168      26.900  36.570  59.720  1.00  0.00
ATOM   1314  CG  GLU   168      27.190  37.750  60.670  1.00  0.00
ATOM   1315  CD  GLU   168      27.490  37.390  62.130  1.00  0.00
ATOM   1316  OE1 GLU   168      28.220  36.400  62.370  1.00  0.00
ATOM   1317  OE2 GLU   168      27.140  38.220  63.000  1.00  0.00
ATOM   1318  C   GLU   168      25.980  38.170  57.930  1.00  0.00
ATOM   1319  O   GLU   168      24.880  38.020  57.410  1.00  0.00
ATOM   1320  N   GLU   169      26.590  39.350  58.040  1.00  0.00
ATOM   1321  CA  GLU   169      25.930  40.650  57.760  1.00  0.00
ATOM   1322  CB  GLU   169      26.780  41.820  58.280  1.00  0.00
ATOM   1323  CG  GLU   169      26.840  41.890  59.810  1.00  0.00
ATOM   1324  CD  GLU   169      25.480  42.040  60.520  1.00  0.00
ATOM   1325  OE1 GLU   169      24.590  42.750  60.010  1.00  0.00
ATOM   1326  OE2 GLU   169      25.320  41.460  61.610  1.00  0.00
ATOM   1327  C   GLU   169      25.600  40.830  56.270  1.00  0.00
ATOM   1328  O   GLU   169      24.440  41.030  55.920  1.00  0.00
ATOM   1329  N   ILE   170      26.540  40.370  55.450  1.00  0.00
ATOM   1330  CA  ILE   170      26.370  40.310  53.980  1.00  0.00
ATOM   1331  CB  ILE   170      27.700  39.940  53.290  1.00  0.00
ATOM   1332  CG1 ILE   170      28.710  41.090  53.460  1.00  0.00
ATOM   1333  CG2 ILE   170      27.500  39.620  51.800  1.00  0.00
ATOM   1334  CD  ILE   170      30.150  40.730  53.070  1.00  0.00
ATOM   1335  C   ILE   170      25.210  39.360  53.630  1.00  0.00
ATOM   1336  O   ILE   170      24.300  39.760  52.920  1.00  0.00
ATOM   1337  N   VAL   171      25.200  38.180  54.260  1.00  0.00
ATOM   1338  CA  VAL   171      24.140  37.160  54.090  1.00  0.00
ATOM   1339  CB  VAL   171      24.470  35.910  54.940  1.00  0.00
ATOM   1340  CG1 VAL   171      23.330  34.880  54.990  1.00  0.00
ATOM   1341  CG2 VAL   171      25.710  35.210  54.400  1.00  0.00
ATOM   1342  C   VAL   171      22.760  37.760  54.440  1.00  0.00
ATOM   1343  O   VAL   171      21.830  37.700  53.650  1.00  0.00
ATOM   1344  N   LYS   172      22.710  38.490  55.550  1.00  0.00
ATOM   1345  CA  LYS   172      21.470  39.150  56.020  1.00  0.00
ATOM   1346  CB  LYS   172      21.730  39.800  57.370  1.00  0.00
ATOM   1347  CG  LYS   172      21.990  38.760  58.470  1.00  0.00
ATOM   1348  CD  LYS   172      22.190  39.430  59.830  1.00  0.00
ATOM   1349  CE  LYS   172      20.910  40.100  60.300  1.00  0.00
ATOM   1350  NZ  LYS   172      21.140  40.800  61.560  1.00  0.00
ATOM   1351  C   LYS   172      20.940  40.190  55.020  1.00  0.00
ATOM   1352  O   LYS   172      19.820  40.050  54.510  1.00  0.00
ATOM   1353  N   GLU   173      21.820  41.110  54.630  1.00  0.00
ATOM   1354  CA  GLU   173      21.510  42.180  53.660  1.00  0.00
ATOM   1355  CB  GLU   173      22.650  43.190  53.620  1.00  0.00
ATOM   1356  CG  GLU   173      22.850  43.940  54.950  1.00  0.00
ATOM   1357  CD  GLU   173      23.950  44.990  54.810  1.00  0.00
ATOM   1358  OE1 GLU   173      23.770  45.860  53.930  1.00  0.00
ATOM   1359  OE2 GLU   173      24.960  44.890  55.540  1.00  0.00
ATOM   1360  C   GLU   173      21.220  41.670  52.240  1.00  0.00
ATOM   1361  O   GLU   173      20.280  42.110  51.590  1.00  0.00
ATOM   1362  N   VAL   174      21.940  40.630  51.820  1.00  0.00
ATOM   1363  CA  VAL   174      21.690  39.980  50.510  1.00  0.00
ATOM   1364  CB  VAL   174      22.790  39.050  49.960  1.00  0.00
ATOM   1365  CG1 VAL   174      24.080  39.810  49.710  1.00  0.00
ATOM   1366  CG2 VAL   174      23.090  37.810  50.800  1.00  0.00
ATOM   1367  C   VAL   174      20.340  39.240  50.480  1.00  0.00
ATOM   1368  O   VAL   174      19.580  39.380  49.520  1.00  0.00
ATOM   1369  N   SER   175      20.000  38.630  51.610  1.00  0.00
ATOM   1370  CA  SER   175      18.720  37.930  51.810  1.00  0.00
ATOM   1371  CB  SER   175      18.670  37.210  53.160  1.00  0.00
ATOM   1372  OG  SER   175      19.520  36.060  53.090  1.00  0.00
ATOM   1373  C   SER   175      17.530  38.880  51.700  1.00  0.00
ATOM   1374  O   SER   175      16.580  38.620  50.960  1.00  0.00
ATOM   1375  N   THR   176      17.690  40.080  52.270  1.00  0.00
ATOM   1376  CA  THR   176      16.660  41.140  52.160  1.00  0.00
ATOM   1377  CB  THR   176      16.880  42.330  53.110  1.00  0.00
ATOM   1378  OG1 THR   176      17.950  43.160  52.660  1.00  0.00
ATOM   1379  CG2 THR   176      17.060  41.890  54.570  1.00  0.00
ATOM   1380  C   THR   176      16.550  41.630  50.710  1.00  0.00
ATOM   1381  O   THR   176      15.440  41.720  50.160  1.00  0.00
ATOM   1382  N   TYR   177      17.700  41.790  50.060  1.00  0.00
ATOM   1383  CA  TYR   177      17.800  42.220  48.650  1.00  0.00
ATOM   1384  CB  TYR   177      19.280  42.400  48.290  1.00  0.00
ATOM   1385  CG  TYR   177      19.440  42.860  46.840  1.00  0.00
ATOM   1386  CD1 TYR   177      19.320  44.210  46.540  1.00  0.00
ATOM   1387  CD2 TYR   177      19.730  41.930  45.850  1.00  0.00
ATOM   1388  CE1 TYR   177      19.510  44.640  45.230  1.00  0.00
ATOM   1389  CE2 TYR   177      19.920  42.360  44.540  1.00  0.00
ATOM   1390  CZ  TYR   177      19.840  43.710  44.250  1.00  0.00
ATOM   1391  OH  TYR   177      20.370  44.150  43.090  1.00  0.00
ATOM   1392  C   TYR   177      17.090  41.240  47.690  1.00  0.00
ATOM   1393  O   TYR   177      16.190  41.650  46.950  1.00  0.00
ATOM   1394  N   ILE   178      17.370  39.960  47.880  1.00  0.00
ATOM   1395  CA  ILE   178      16.790  38.860  47.080  1.00  0.00
ATOM   1396  CB  ILE   178      17.640  37.570  47.090  1.00  0.00
ATOM   1397  CG1 ILE   178      17.690  36.920  48.480  1.00  0.00
ATOM   1398  CG2 ILE   178      19.040  37.870  46.530  1.00  0.00
ATOM   1399  CD  ILE   178      18.230  35.480  48.500  1.00  0.00
ATOM   1400  C   ILE   178      15.320  38.540  47.440  1.00  0.00
ATOM   1401  O   ILE   178      14.500  38.200  46.590  1.00  0.00
ATOM   1402  N   LYS   179      14.950  38.800  48.690  1.00  0.00
ATOM   1403  CA  LYS   179      13.570  38.600  49.150  1.00  0.00
ATOM   1404  CB  LYS   179      13.500  38.690  50.670  1.00  0.00
ATOM   1405  CG  LYS   179      12.130  38.250  51.180  1.00  0.00
ATOM   1406  CD  LYS   179      12.070  38.340  52.710  1.00  0.00
ATOM   1407  CE  LYS   179      10.680  37.980  53.230  1.00  0.00
ATOM   1408  NZ  LYS   179       9.690  38.980  52.820  1.00  0.00
ATOM   1409  C   LYS   179      12.630  39.630  48.500  1.00  0.00
ATOM   1410  O   LYS   179      11.500  39.320  48.110  1.00  0.00
ATOM   1411  N   LYS   180      13.120  40.860  48.390  1.00  0.00
ATOM   1412  CA  LYS   180      12.390  41.960  47.720  1.00  0.00
ATOM   1413  CB  LYS   180      13.120  43.290  47.900  1.00  0.00
ATOM   1414  CG  LYS   180      13.130  43.750  49.360  1.00  0.00
ATOM   1415  CD  LYS   180      13.860  45.080  49.560  1.00  0.00
ATOM   1416  CE  LYS   180      15.370  44.990  49.260  1.00  0.00
ATOM   1417  NZ  LYS   180      16.030  46.300  49.430  1.00  0.00
ATOM   1418  C   LYS   180      12.180  41.680  46.230  1.00  0.00
ATOM   1419  O   LYS   180      11.160  42.080  45.670  1.00  0.00
ATOM   1420  N   ILE   181      13.150  41.010  45.610  1.00  0.00
ATOM   1421  CA  ILE   181      13.040  40.580  44.200  1.00  0.00
ATOM   1422  CB  ILE   181      14.410  40.400  43.500  1.00  0.00
ATOM   1423  CG1 ILE   181      15.140  39.130  43.950  1.00  0.00
ATOM   1424  CG2 ILE   181      15.260  41.680  43.650  1.00  0.00
ATOM   1425  CD  ILE   181      16.590  38.910  43.510  1.00  0.00
ATOM   1426  C   ILE   181      12.100  39.360  44.040  1.00  0.00
ATOM   1427  O   ILE   181      11.360  39.310  43.060  1.00  0.00
ATOM   1428  N   GLY   182      12.000  38.540  45.080  1.00  0.00
ATOM   1429  CA  GLY   182      11.020  37.430  45.130  1.00  0.00
ATOM   1430  C   GLY   182      11.570  36.070  45.570  1.00  0.00
ATOM   1431  O   GLY   182      10.790  35.210  45.950  1.00  0.00
ATOM   1432  N   TYR   183      12.890  35.880  45.480  1.00  0.00
ATOM   1433  CA  TYR   183      13.520  34.610  45.920  1.00  0.00
ATOM   1434  CB  TYR   183      15.000  34.520  45.540  1.00  0.00
ATOM   1435  CG  TYR   183      15.190  34.510  44.020  1.00  0.00
ATOM   1436  CD1 TYR   183      15.160  33.350  43.260  1.00  0.00
ATOM   1437  CD2 TYR   183      15.450  35.710  43.410  1.00  0.00
ATOM   1438  CE1 TYR   183      15.410  33.420  41.900  1.00  0.00
ATOM   1439  CE2 TYR   183      15.700  35.810  42.050  1.00  0.00
ATOM   1440  CZ  TYR   183      15.680  34.650  41.290  1.00  0.00
ATOM   1441  OH  TYR   183      15.910  34.730  39.960  1.00  0.00
ATOM   1442  C   TYR   183      13.390  34.410  47.430  1.00  0.00
ATOM   1443  O   TYR   183      13.380  35.370  48.200  1.00  0.00
ATOM   1444  N   ASN   184      13.220  33.140  47.770  1.00  0.00
ATOM   1445  CA  ASN   184      13.150  32.680  49.160  1.00  0.00
ATOM   1446  CB  ASN   184      12.200  31.490  49.250  1.00  0.00
ATOM   1447  CG  ASN   184      11.960  31.120  50.710  1.00  0.00
ATOM   1448  OD1 ASN   184      12.880  30.860  51.470  1.00  0.00
ATOM   1449  ND2 ASN   184      10.720  31.200  51.140  1.00  0.00
ATOM   1450  C   ASN   184      14.570  32.320  49.630  1.00  0.00
ATOM   1451  O   ASN   184      15.120  31.320  49.180  1.00  0.00
ATOM   1452  N   PRO   185      15.190  33.160  50.480  1.00  0.00
ATOM   1453  CA  PRO   185      16.590  33.000  50.930  1.00  0.00
ATOM   1454  CB  PRO   185      16.760  34.050  52.020  1.00  0.00
ATOM   1455  CG  PRO   185      15.810  35.160  51.580  1.00  0.00
ATOM   1456  CD  PRO   185      14.610  34.390  51.040  1.00  0.00
ATOM   1457  C   PRO   185      16.940  31.600  51.460  1.00  0.00
ATOM   1458  O   PRO   185      18.030  31.110  51.170  1.00  0.00
ATOM   1459  N   ASP   186      15.970  30.920  52.080  1.00  0.00
ATOM   1460  CA  ASP   186      16.130  29.550  52.610  1.00  0.00
ATOM   1461  CB  ASP   186      14.850  29.130  53.340  1.00  0.00
ATOM   1462  CG  ASP   186      14.600  29.970  54.600  1.00  0.00
ATOM   1463  OD1 ASP   186      15.520  30.040  55.440  1.00  0.00
ATOM   1464  OD2 ASP   186      13.510  30.570  54.670  1.00  0.00
ATOM   1465  C   ASP   186      16.490  28.490  51.550  1.00  0.00
ATOM   1466  O   ASP   186      17.130  27.480  51.850  1.00  0.00
ATOM   1467  N   THR   187      16.150  28.790  50.300  1.00  0.00
ATOM   1468  CA  THR   187      16.440  27.920  49.140  1.00  0.00
ATOM   1469  CB  THR   187      15.250  27.820  48.180  1.00  0.00
ATOM   1470  OG1 THR   187      15.020  29.090  47.550  1.00  0.00
ATOM   1471  CG2 THR   187      13.970  27.330  48.870  1.00  0.00
ATOM   1472  C   THR   187      17.670  28.390  48.330  1.00  0.00
ATOM   1473  O   THR   187      17.930  27.880  47.240  1.00  0.00
ATOM   1474  N   VAL   188      18.490  29.250  48.930  1.00  0.00
ATOM   1475  CA  VAL   188      19.690  29.770  48.260  1.00  0.00
ATOM   1476  CB  VAL   188      19.520  31.270  47.920  1.00  0.00
ATOM   1477  CG1 VAL   188      20.740  31.830  47.190  1.00  0.00
ATOM   1478  CG2 VAL   188      18.270  31.550  47.070  1.00  0.00
ATOM   1479  C   VAL   188      20.940  29.480  49.110  1.00  0.00
ATOM   1480  O   VAL   188      21.000  29.730  50.310  1.00  0.00
ATOM   1481  N   ALA   189      21.890  28.830  48.440  1.00  0.00
ATOM   1482  CA  ALA   189      23.260  28.560  48.910  1.00  0.00
ATOM   1483  CB  ALA   189      23.910  27.590  47.920  1.00  0.00
ATOM   1484  C   ALA   189      24.100  29.840  48.930  1.00  0.00
ATOM   1485  O   ALA   189      24.100  30.620  47.980  1.00  0.00
ATOM   1486  N   PHE   190      24.700  30.100  50.090  1.00  0.00
ATOM   1487  CA  PHE   190      25.530  31.300  50.300  1.00  0.00
ATOM   1488  CB  PHE   190      25.020  32.180  51.460  1.00  0.00
ATOM   1489  CG  PHE   190      23.670  32.890  51.210  1.00  0.00
ATOM   1490  CD1 PHE   190      22.620  32.250  50.570  1.00  0.00
ATOM   1491  CD2 PHE   190      23.420  34.150  51.730  1.00  0.00
ATOM   1492  CE1 PHE   190      21.370  32.830  50.450  1.00  0.00
ATOM   1493  CE2 PHE   190      22.160  34.730  51.630  1.00  0.00
ATOM   1494  CZ  PHE   190      21.130  34.080  50.980  1.00  0.00
ATOM   1495  C   PHE   190      26.960  30.820  50.560  1.00  0.00
ATOM   1496  O   PHE   190      27.220  30.110  51.540  1.00  0.00
ATOM   1497  N   VAL   191      27.790  31.070  49.560  1.00  0.00
ATOM   1498  CA  VAL   191      29.180  30.580  49.520  1.00  0.00
ATOM   1499  CB  VAL   191      29.420  29.640  48.320  1.00  0.00
ATOM   1500  CG1 VAL   191      30.800  28.990  48.380  1.00  0.00
ATOM   1501  CG2 VAL   191      28.400  28.510  48.240  1.00  0.00
ATOM   1502  C   VAL   191      30.190  31.740  49.570  1.00  0.00
ATOM   1503  O   VAL   191      30.230  32.560  48.650  1.00  0.00
ATOM   1504  N   PRO   192      30.960  31.850  50.660  1.00  0.00
ATOM   1505  CA  PRO   192      32.080  32.800  50.800  1.00  0.00
ATOM   1506  CB  PRO   192      32.450  32.780  52.280  1.00  0.00
ATOM   1507  CG  PRO   192      32.060  31.380  52.740  1.00  0.00
ATOM   1508  CD  PRO   192      30.870  31.000  51.860  1.00  0.00
ATOM   1509  C   PRO   192      33.240  32.290  49.960  1.00  0.00
ATOM   1510  O   PRO   192      33.680  31.150  50.110  1.00  0.00
ATOM   1511  N   ILE   193      33.600  33.080  48.970  1.00  0.00
ATOM   1512  CA  ILE   193      34.640  32.680  48.000  1.00  0.00
ATOM   1513  CB  ILE   193      34.050  32.270  46.640  1.00  0.00
ATOM   1514  CG1 ILE   193      33.250  33.400  45.990  1.00  0.00
ATOM   1515  CG2 ILE   193      33.250  30.970  46.770  1.00  0.00
ATOM   1516  CD  ILE   193      32.910  33.170  44.510  1.00  0.00
ATOM   1517  C   ILE   193      35.700  33.770  47.800  1.00  0.00
ATOM   1518  O   ILE   193      35.510  34.950  48.120  1.00  0.00
ATOM   1519  N   SER   194      36.770  33.300  47.190  1.00  0.00
ATOM   1520  CA  SER   194      37.790  34.170  46.600  1.00  0.00
ATOM   1521  CB  SER   194      39.080  34.080  47.410  1.00  0.00
ATOM   1522  OG  SER   194      40.100  34.820  46.760  1.00  0.00
ATOM   1523  C   SER   194      38.030  33.730  45.160  1.00  0.00
ATOM   1524  O   SER   194      38.740  32.760  44.910  1.00  0.00
ATOM   1525  N   GLY   195      37.420  34.440  44.220  1.00  0.00
ATOM   1526  CA  GLY   195      37.580  34.190  42.770  1.00  0.00
ATOM   1527  C   GLY   195      39.050  34.220  42.320  1.00  0.00
ATOM   1528  O   GLY   195      39.460  33.430  41.480  1.00  0.00
ATOM   1529  N   TRP   196      39.820  35.090  42.970  1.00  0.00
ATOM   1530  CA  TRP   196      41.260  35.300  42.680  1.00  0.00
ATOM   1531  CB  TRP   196      41.660  36.710  43.130  1.00  0.00
ATOM   1532  CG  TRP   196      43.110  37.070  42.780  1.00  0.00
ATOM   1533  CD1 TRP   196      44.160  36.910  43.580  1.00  0.00
ATOM   1534  CD2 TRP   196      43.580  37.520  41.560  1.00  0.00
ATOM   1535  NE1 TRP   196      45.270  37.210  42.920  1.00  0.00
ATOM   1536  CE2 TRP   196      44.960  37.560  41.670  1.00  0.00
ATOM   1537  CE3 TRP   196      42.970  37.830  40.350  1.00  0.00
ATOM   1538  CZ2 TRP   196      45.740  37.900  40.570  1.00  0.00
ATOM   1539  CZ3 TRP   196      43.740  38.170  39.240  1.00  0.00
ATOM   1540  CH2 TRP   196      45.130  38.190  39.350  1.00  0.00
ATOM   1541  C   TRP   196      42.180  34.220  43.300  1.00  0.00
ATOM   1542  O   TRP   196      43.090  33.750  42.630  1.00  0.00
ATOM   1543  N   ASN   197      41.910  33.860  44.560  1.00  0.00
ATOM   1544  CA  ASN   197      42.730  32.850  45.290  1.00  0.00
ATOM   1545  CB  ASN   197      42.940  33.250  46.750  1.00  0.00
ATOM   1546  CG  ASN   197      43.850  34.480  46.810  1.00  0.00
ATOM   1547  OD1 ASN   197      45.070  34.400  46.700  1.00  0.00
ATOM   1548  ND2 ASN   197      43.260  35.640  46.960  1.00  0.00
ATOM   1549  C   ASN   197      42.240  31.400  45.180  1.00  0.00
ATOM   1550  O   ASN   197      43.020  30.470  45.390  1.00  0.00
ATOM   1551  N   GLY   198      40.990  31.250  44.740  1.00  0.00
ATOM   1552  CA  GLY   198      40.350  29.950  44.490  1.00  0.00
ATOM   1553  C   GLY   198      39.670  29.310  45.710  1.00  0.00
ATOM   1554  O   GLY   198      39.110  28.220  45.580  1.00  0.00
ATOM   1555  N   ASP   199      39.560  30.070  46.800  1.00  0.00
ATOM   1556  CA  ASP   199      38.900  29.590  48.030  1.00  0.00
ATOM   1557  CB  ASP   199      39.030  30.600  49.180  1.00  0.00
ATOM   1558  CG  ASP   199      40.460  30.760  49.690  1.00  0.00
ATOM   1559  OD1 ASP   199      41.300  29.890  49.410  1.00  0.00
ATOM   1560  OD2 ASP   199      40.610  31.730  50.450  1.00  0.00
ATOM   1561  C   ASP   199      37.420  29.320  47.810  1.00  0.00
ATOM   1562  O   ASP   199      36.700  30.150  47.240  1.00  0.00
ATOM   1563  N   ASN   200      37.050  28.090  48.150  1.00  0.00
ATOM   1564  CA  ASN   200      35.690  27.530  47.990  1.00  0.00
ATOM   1565  CB  ASN   200      34.700  28.200  48.950  1.00  0.00
ATOM   1566  CG  ASN   200      34.980  27.920  50.420  1.00  0.00
ATOM   1567  OD1 ASN   200      35.520  26.900  50.840  1.00  0.00
ATOM   1568  ND2 ASN   200      34.620  28.870  51.250  1.00  0.00
ATOM   1569  C   ASN   200      35.160  27.600  46.540  1.00  0.00
ATOM   1570  O   ASN   200      33.960  27.640  46.290  1.00  0.00
ATOM   1571  N   MET   201      36.090  27.530  45.590  1.00  0.00
ATOM   1572  CA  MET   201      35.730  27.530  44.160  1.00  0.00
ATOM   1573  CB  MET   201      36.800  28.240  43.320  1.00  0.00
ATOM   1574  CG  MET   201      36.860  29.740  43.620  1.00  0.00
ATOM   1575  SD  MET   201      35.340  30.660  43.230  1.00  0.00
ATOM   1576  CE  MET   201      35.340  30.510  41.460  1.00  0.00
ATOM   1577  C   MET   201      35.500  26.080  43.700  1.00  0.00
ATOM   1578  O   MET   201      34.360  25.660  43.490  1.00  0.00
ATOM   1579  N   LEU   202      36.590  25.330  43.720  1.00  0.00
ATOM   1580  CA  LEU   202      36.600  23.890  43.410  1.00  0.00
ATOM   1581  CB  LEU   202      37.550  23.610  42.250  1.00  0.00
ATOM   1582  CG  LEU   202      37.210  24.400  40.990  1.00  0.00
ATOM   1583  CD1 LEU   202      38.250  24.030  39.960  1.00  0.00
ATOM   1584  CD2 LEU   202      35.820  24.080  40.440  1.00  0.00
ATOM   1585  C   LEU   202      37.010  23.050  44.630  1.00  0.00
ATOM   1586  O   LEU   202      36.480  21.960  44.830  1.00  0.00
ATOM   1587  N   GLU   203      37.890  23.630  45.440  1.00  0.00
ATOM   1588  CA  GLU   203      38.390  23.030  46.690  1.00  0.00
ATOM   1589  CB  GLU   203      39.910  22.850  46.590  1.00  0.00
ATOM   1590  CG  GLU   203      40.280  21.810  45.530  1.00  0.00
ATOM   1591  CD  GLU   203      41.790  21.590  45.450  1.00  0.00
ATOM   1592  OE1 GLU   203      42.360  21.170  46.480  1.00  0.00
ATOM   1593  OE2 GLU   203      42.340  21.820  44.350  1.00  0.00
ATOM   1594  C   GLU   203      38.030  23.930  47.880  1.00  0.00
ATOM   1595  O   GLU   203      37.930  25.150  47.710  1.00  0.00
ATOM   1596  N   PRO   204      37.700  23.330  49.040  1.00  0.00
ATOM   1597  CA  PRO   204      37.320  24.080  50.250  1.00  0.00
ATOM   1598  CB  PRO   204      36.910  23.000  51.260  1.00  0.00
ATOM   1599  CG  PRO   204      37.740  21.790  50.840  1.00  0.00
ATOM   1600  CD  PRO   204      37.730  21.880  49.310  1.00  0.00
ATOM   1601  C   PRO   204      38.480  24.940  50.760  1.00  0.00
ATOM   1602  O   PRO   204      39.650  24.590  50.630  1.00  0.00
ATOM   1603  N   SER   205      38.110  26.110  51.270  1.00  0.00
ATOM   1604  CA  SER   205      39.050  27.090  51.860  1.00  0.00
ATOM   1605  CB  SER   205      38.330  28.430  52.100  1.00  0.00
ATOM   1606  OG  SER   205      39.110  29.360  52.870  1.00  0.00
ATOM   1607  C   SER   205      39.660  26.580  53.170  1.00  0.00
ATOM   1608  O   SER   205      39.020  25.880  53.970  1.00  0.00
ATOM   1609  N   ALA   206      40.880  27.050  53.410  1.00  0.00
ATOM   1610  CA  ALA   206      41.590  26.860  54.690  1.00  0.00
ATOM   1611  CB  ALA   206      42.890  26.100  54.420  1.00  0.00
ATOM   1612  C   ALA   206      41.850  28.190  55.420  1.00  0.00
ATOM   1613  O   ALA   206      42.520  28.220  56.460  1.00  0.00
ATOM   1614  N   ASN   207      41.080  29.210  55.040  1.00  0.00
ATOM   1615  CA  ASN   207      41.180  30.580  55.610  1.00  0.00
ATOM   1616  CB  ASN   207      41.300  31.590  54.460  1.00  0.00
ATOM   1617  CG  ASN   207      42.660  31.470  53.750  1.00  0.00
ATOM   1618  OD1 ASN   207      42.790  31.040  52.620  1.00  0.00
ATOM   1619  ND2 ASN   207      43.720  31.710  54.480  1.00  0.00
ATOM   1620  C   ASN   207      40.000  30.980  56.510  1.00  0.00
ATOM   1621  O   ASN   207      39.970  32.070  57.100  1.00  0.00
ATOM   1622  N   MET   208      39.100  30.030  56.730  1.00  0.00
ATOM   1623  CA  MET   208      37.880  30.240  57.530  1.00  0.00
ATOM   1624  CB  MET   208      36.750  30.780  56.630  1.00  0.00
ATOM   1625  CG  MET   208      36.510  29.910  55.390  1.00  0.00
ATOM   1626  SD  MET   208      35.130  30.490  54.340  1.00  0.00
ATOM   1627  CE  MET   208      35.950  31.790  53.460  1.00  0.00
ATOM   1628  C   MET   208      37.480  29.000  58.350  1.00  0.00
ATOM   1629  O   MET   208      36.530  28.290  58.000  1.00  0.00
ATOM   1630  N   PRO   209      38.100  28.810  59.520  1.00  0.00
ATOM   1631  CA  PRO   209      37.770  27.690  60.440  1.00  0.00
ATOM   1632  CB  PRO   209      38.680  27.910  61.650  1.00  0.00
ATOM   1633  CG  PRO   209      39.900  28.610  61.060  1.00  0.00
ATOM   1634  CD  PRO   209      39.280  29.550  60.020  1.00  0.00
ATOM   1635  C   PRO   209      36.290  27.680  60.870  1.00  0.00
ATOM   1636  O   PRO   209      35.680  26.630  61.080  1.00  0.00
ATOM   1637  N   TRP   210      35.720  28.870  60.990  1.00  0.00
ATOM   1638  CA  TRP   210      34.300  29.070  61.350  1.00  0.00
ATOM   1639  CB  TRP   210      34.030  30.550  61.640  1.00  0.00
ATOM   1640  CG  TRP   210      34.250  31.440  60.420  1.00  0.00
ATOM   1641  CD1 TRP   210      35.350  32.120  60.130  1.00  0.00
ATOM   1642  CD2 TRP   210      33.290  31.760  59.460  1.00  0.00
ATOM   1643  NE1 TRP   210      35.150  32.860  59.040  1.00  0.00
ATOM   1644  CE2 TRP   210      33.900  32.680  58.610  1.00  0.00
ATOM   1645  CE3 TRP   210      31.960  31.410  59.280  1.00  0.00
ATOM   1646  CZ2 TRP   210      33.180  33.250  57.580  1.00  0.00
ATOM   1647  CZ3 TRP   210      31.230  31.980  58.250  1.00  0.00
ATOM   1648  CH2 TRP   210      31.850  32.890  57.400  1.00  0.00
ATOM   1649  C   TRP   210      33.300  28.540  60.300  1.00  0.00
ATOM   1650  O   TRP   210      32.230  28.060  60.670  1.00  0.00
ATOM   1651  N   PHE   211      33.730  28.510  59.040  1.00  0.00
ATOM   1652  CA  PHE   211      32.910  28.070  57.910  1.00  0.00
ATOM   1653  CB  PHE   211      33.600  28.420  56.590  1.00  0.00
ATOM   1654  CG  PHE   211      32.740  28.070  55.380  1.00  0.00
ATOM   1655  CD1 PHE   211      31.680  28.890  55.050  1.00  0.00
ATOM   1656  CD2 PHE   211      33.020  26.940  54.630  1.00  0.00
ATOM   1657  CE1 PHE   211      30.880  28.570  53.960  1.00  0.00
ATOM   1658  CE2 PHE   211      32.250  26.640  53.510  1.00  0.00
ATOM   1659  CZ  PHE   211      31.180  27.470  53.170  1.00  0.00
ATOM   1660  C   PHE   211      32.630  26.560  57.950  1.00  0.00
ATOM   1661  O   PHE   211      33.520  25.710  57.880  1.00  0.00
ATOM   1662  N   LYS   212      31.350  26.300  58.140  1.00  0.00
ATOM   1663  CA  LYS   212      30.820  24.920  58.190  1.00  0.00
ATOM   1664  CB  LYS   212      29.730  24.810  59.260  1.00  0.00
ATOM   1665  CG  LYS   212      30.270  25.040  60.680  1.00  0.00
ATOM   1666  CD  LYS   212      31.330  24.010  61.070  1.00  0.00
ATOM   1667  CE  LYS   212      31.930  24.300  62.450  1.00  0.00
ATOM   1668  NZ  LYS   212      32.650  25.580  62.490  1.00  0.00
ATOM   1669  C   LYS   212      30.290  24.410  56.840  1.00  0.00
ATOM   1670  O   LYS   212      29.980  23.230  56.710  1.00  0.00
ATOM   1671  N   GLY   213      30.140  25.330  55.890  1.00  0.00
ATOM   1672  CA  GLY   213      29.540  25.040  54.580  1.00  0.00
ATOM   1673  C   GLY   213      28.290  25.890  54.340  1.00  0.00
ATOM   1674  O   GLY   213      27.830  26.630  55.210  1.00  0.00
ATOM   1675  N   TRP   214      27.840  25.800  53.100  1.00  0.00
ATOM   1676  CA  TRP   214      26.550  26.360  52.680  1.00  0.00
ATOM   1677  CB  TRP   214      26.640  26.910  51.250  1.00  0.00
ATOM   1678  CG  TRP   214      26.900  25.800  50.230  1.00  0.00
ATOM   1679  CD1 TRP   214      28.080  25.430  49.750  1.00  0.00
ATOM   1680  CD2 TRP   214      25.930  25.040  49.590  1.00  0.00
ATOM   1681  NE1 TRP   214      27.910  24.480  48.830  1.00  0.00
ATOM   1682  CE2 TRP   214      26.610  24.220  48.710  1.00  0.00
ATOM   1683  CE3 TRP   214      24.550  25.000  49.670  1.00  0.00
ATOM   1684  CZ2 TRP   214      25.900  23.360  47.880  1.00  0.00
ATOM   1685  CZ3 TRP   214      23.850  24.160  48.820  1.00  0.00
ATOM   1686  CH2 TRP   214      24.520  23.340  47.940  1.00  0.00
ATOM   1687  C   TRP   214      25.470  25.280  52.750  1.00  0.00
ATOM   1688  O   TRP   214      25.740  24.080  52.860  1.00  0.00
ATOM   1689  N   LYS   215      24.240  25.770  52.740  1.00  0.00
ATOM   1690  CA  LYS   215      23.050  24.930  52.880  1.00  0.00
ATOM   1691  CB  LYS   215      22.840  24.940  54.370  1.00  0.00
ATOM   1692  CG  LYS   215      22.020  23.750  54.810  1.00  0.00
ATOM   1693  CD  LYS   215      21.860  23.790  56.320  1.00  0.00
ATOM   1694  CE  LYS   215      20.700  24.700  56.730  1.00  0.00
ATOM   1695  NZ  LYS   215      20.350  24.330  58.100  1.00  0.00
ATOM   1696  C   LYS   215      21.850  25.540  52.130  1.00  0.00
ATOM   1697  O   LYS   215      21.790  26.750  51.950  1.00  0.00
ATOM   1698  N   VAL   216      20.940  24.660  51.740  1.00  0.00
ATOM   1699  CA  VAL   216      19.690  24.990  51.030  1.00  0.00
ATOM   1700  CB  VAL   216      19.920  24.980  49.500  1.00  0.00
ATOM   1701  CG1 VAL   216      20.320  23.610  48.940  1.00  0.00
ATOM   1702  CG2 VAL   216      18.680  25.360  48.710  1.00  0.00
ATOM   1703  C   VAL   216      18.560  24.030  51.440  1.00  0.00
ATOM   1704  O   VAL   216      18.740  22.810  51.460  1.00  0.00
ATOM   1705  N   THR   217      17.360  24.600  51.560  1.00  0.00
ATOM   1706  CA  THR   217      16.130  23.800  51.670  1.00  0.00
ATOM   1707  CB  THR   217      15.050  24.510  52.500  1.00  0.00
ATOM   1708  OG1 THR   217      14.650  25.720  51.850  1.00  0.00
ATOM   1709  CG2 THR   217      15.510  24.770  53.930  1.00  0.00
ATOM   1710  C   THR   217      15.600  23.500  50.250  1.00  0.00
ATOM   1711  O   THR   217      15.550  24.350  49.370  1.00  0.00
ATOM   1712  N   ARG   218      15.450  22.210  50.000  1.00  0.00
ATOM   1713  CA  ARG   218      14.790  21.700  48.780  1.00  0.00
ATOM   1714  CB  ARG   218      15.750  20.830  47.940  1.00  0.00
ATOM   1715  CG  ARG   218      16.160  19.510  48.610  1.00  0.00
ATOM   1716  CD  ARG   218      17.050  18.610  47.750  1.00  0.00
ATOM   1717  NE  ARG   218      17.410  17.400  48.520  1.00  0.00
ATOM   1718  CZ  ARG   218      18.330  17.310  49.500  1.00  0.00
ATOM   1719  NH1 ARG   218      19.010  18.380  49.870  1.00  0.00
ATOM   1720  NH2 ARG   218      18.620  16.170  50.110  1.00  0.00
ATOM   1721  C   ARG   218      13.520  20.940  49.190  1.00  0.00
ATOM   1722  O   ARG   218      13.360  20.580  50.350  1.00  0.00
ATOM   1723  N   LYS   219      12.740  20.530  48.190  1.00  0.00
ATOM   1724  CA  LYS   219      11.470  19.800  48.440  1.00  0.00
ATOM   1725  CB  LYS   219      10.690  19.580  47.150  1.00  0.00
ATOM   1726  CG  LYS   219      10.190  20.900  46.560  1.00  0.00
ATOM   1727  CD  LYS   219       9.360  20.680  45.290  1.00  0.00
ATOM   1728  CE  LYS   219      10.190  20.090  44.140  1.00  0.00
ATOM   1729  NZ  LYS   219       9.350  19.810  42.980  1.00  0.00
ATOM   1730  C   LYS   219      11.640  18.450  49.170  1.00  0.00
ATOM   1731  O   LYS   219      10.760  18.060  49.930  1.00  0.00
ATOM   1732  N   ASP   220      12.780  17.800  48.930  1.00  0.00
ATOM   1733  CA  ASP   220      13.090  16.480  49.520  1.00  0.00
ATOM   1734  CB  ASP   220      13.960  15.720  48.500  1.00  0.00
ATOM   1735  CG  ASP   220      14.130  14.230  48.780  1.00  0.00
ATOM   1736  OD1 ASP   220      14.320  13.870  49.960  1.00  0.00
ATOM   1737  OD2 ASP   220      14.240  13.510  47.770  1.00  0.00
ATOM   1738  C   ASP   220      13.780  16.570  50.890  1.00  0.00
ATOM   1739  O   ASP   220      13.500  15.800  51.810  1.00  0.00
ATOM   1740  N   GLY   221      14.570  17.620  51.080  1.00  0.00
ATOM   1741  CA  GLY   221      15.280  17.830  52.350  1.00  0.00
ATOM   1742  C   GLY   221      16.210  19.030  52.280  1.00  0.00
ATOM   1743  O   GLY   221      16.020  19.980  51.530  1.00  0.00
ATOM   1744  N   ASN   222      17.330  18.850  52.960  1.00  0.00
ATOM   1745  CA  ASN   222      18.350  19.900  52.990  1.00  0.00
ATOM   1746  CB  ASN   222      18.460  20.320  54.450  1.00  0.00
ATOM   1747  CG  ASN   222      19.420  21.480  54.580  1.00  0.00
ATOM   1748  OD1 ASN   222      19.990  22.030  53.650  1.00  0.00
ATOM   1749  ND2 ASN   222      19.750  21.790  55.790  1.00  0.00
ATOM   1750  C   ASN   222      19.690  19.470  52.400  1.00  0.00
ATOM   1751  O   ASN   222      20.150  18.350  52.640  1.00  0.00
ATOM   1752  N   ALA   223      20.170  20.280  51.460  1.00  0.00
ATOM   1753  CA  ALA   223      21.450  20.040  50.770  1.00  0.00
ATOM   1754  CB  ALA   223      21.360  20.270  49.260  1.00  0.00
ATOM   1755  C   ALA   223      22.520  20.980  51.320  1.00  0.00
ATOM   1756  O   ALA   223      22.280  22.160  51.540  1.00  0.00
ATOM   1757  N   SER   224      23.660  20.360  51.580  1.00  0.00
ATOM   1758  CA  SER   224      24.840  21.060  52.100  1.00  0.00
ATOM   1759  CB  SER   224      25.110  20.660  53.550  1.00  0.00
ATOM   1760  OG  SER   224      23.990  20.990  54.370  1.00  0.00
ATOM   1761  C   SER   224      26.070  20.730  51.240  1.00  0.00
ATOM   1762  O   SER   224      26.100  19.700  50.570  1.00  0.00
ATOM   1763  N   GLY   225      27.010  21.660  51.280  1.00  0.00
ATOM   1764  CA  GLY   225      28.310  21.570  50.590  1.00  0.00
ATOM   1765  C   GLY   225      29.240  22.680  51.110  1.00  0.00
ATOM   1766  O   GLY   225      28.860  23.480  51.960  1.00  0.00
ATOM   1767  N   THR   226      30.420  22.750  50.510  1.00  0.00
ATOM   1768  CA  THR   226      31.470  23.710  50.900  1.00  0.00
ATOM   1769  CB  THR   226      32.760  23.010  51.360  1.00  0.00
ATOM   1770  OG1 THR   226      33.330  22.280  50.270  1.00  0.00
ATOM   1771  CG2 THR   226      32.530  22.130  52.590  1.00  0.00
ATOM   1772  C   THR   226      31.830  24.690  49.770  1.00  0.00
ATOM   1773  O   THR   226      31.900  25.900  50.010  1.00  0.00
ATOM   1774  N   THR   227      31.880  24.180  48.540  1.00  0.00
ATOM   1775  CA  THR   227      32.370  24.950  47.380  1.00  0.00
ATOM   1776  CB  THR   227      33.410  24.200  46.530  1.00  0.00
ATOM   1777  OG1 THR   227      32.800  23.140  45.780  1.00  0.00
ATOM   1778  CG2 THR   227      34.610  23.730  47.360  1.00  0.00
ATOM   1779  C   THR   227      31.230  25.410  46.470  1.00  0.00
ATOM   1780  O   THR   227      30.130  24.850  46.420  1.00  0.00
ATOM   1781  N   LEU   228      31.570  26.430  45.680  1.00  0.00
ATOM   1782  CA  LEU   228      30.700  26.950  44.610  1.00  0.00
ATOM   1783  CB  LEU   228      31.350  28.190  43.990  1.00  0.00
ATOM   1784  CG  LEU   228      30.450  28.880  42.950  1.00  0.00
ATOM   1785  CD1 LEU   228      29.190  29.470  43.600  1.00  0.00
ATOM   1786  CD2 LEU   228      31.230  29.970  42.230  1.00  0.00
ATOM   1787  C   LEU   228      30.420  25.880  43.540  1.00  0.00
ATOM   1788  O   LEU   228      29.280  25.770  43.080  1.00  0.00
ATOM   1789  N   LEU   229      31.420  25.050  43.270  1.00  0.00
ATOM   1790  CA  LEU   229      31.270  23.920  42.320  1.00  0.00
ATOM   1791  CB  LEU   229      32.610  23.210  42.080  1.00  0.00
ATOM   1792  CG  LEU   229      32.500  22.150  40.980  1.00  0.00
ATOM   1793  CD1 LEU   229      32.280  22.790  39.610  1.00  0.00
ATOM   1794  CD2 LEU   229      33.710  21.220  40.980  1.00  0.00
ATOM   1795  C   LEU   229      30.230  22.900  42.790  1.00  0.00
ATOM   1796  O   LEU   229      29.360  22.520  42.010  1.00  0.00
ATOM   1797  N   GLU   230      30.230  22.620  44.100  1.00  0.00
ATOM   1798  CA  GLU   230      29.230  21.730  44.710  1.00  0.00
ATOM   1799  CB  GLU   230      29.610  21.400  46.160  1.00  0.00
ATOM   1800  CG  GLU   230      30.910  20.600  46.250  1.00  0.00
ATOM   1801  CD  GLU   230      31.280  20.250  47.700  1.00  0.00
ATOM   1802  OE1 GLU   230      30.730  20.890  48.610  1.00  0.00
ATOM   1803  OE2 GLU   230      32.120  19.350  47.870  1.00  0.00
ATOM   1804  C   GLU   230      27.820  22.340  44.690  1.00  0.00
ATOM   1805  O   GLU   230      26.840  21.660  44.380  1.00  0.00
ATOM   1806  N   ALA   231      27.760  23.650  44.880  1.00  0.00
ATOM   1807  CA  ALA   231      26.510  24.430  44.760  1.00  0.00
ATOM   1808  CB  ALA   231      26.760  25.870  45.210  1.00  0.00
ATOM   1809  C   ALA   231      25.930  24.380  43.330  1.00  0.00
ATOM   1810  O   ALA   231      24.740  24.180  43.130  1.00  0.00
ATOM   1811  N   LEU   232      26.810  24.440  42.340  1.00  0.00
ATOM   1812  CA  LEU   232      26.410  24.290  40.920  1.00  0.00
ATOM   1813  CB  LEU   232      27.520  24.760  39.990  1.00  0.00
ATOM   1814  CG  LEU   232      27.850  26.250  40.140  1.00  0.00
ATOM   1815  CD1 LEU   232      29.070  26.580  39.290  1.00  0.00
ATOM   1816  CD2 LEU   232      26.680  27.150  39.730  1.00  0.00
ATOM   1817  C   LEU   232      25.980  22.850  40.570  1.00  0.00
ATOM   1818  O   LEU   232      24.940  22.640  39.940  1.00  0.00
ATOM   1819  N   ASP   233      26.690  21.870  41.110  1.00  0.00
ATOM   1820  CA  ASP   233      26.360  20.440  40.930  1.00  0.00
ATOM   1821  CB  ASP   233      27.500  19.570  41.480  1.00  0.00
ATOM   1822  CG  ASP   233      27.300  18.100  41.080  1.00  0.00
ATOM   1823  OD1 ASP   233      27.260  17.840  39.860  1.00  0.00
ATOM   1824  OD2 ASP   233      27.120  17.250  41.990  1.00  0.00
ATOM   1825  C   ASP   233      25.030  20.050  41.590  1.00  0.00
ATOM   1826  O   ASP   233      24.290  19.180  41.100  1.00  0.00
ATOM   1827  N   CYS   234      24.700  20.740  42.680  1.00  0.00
ATOM   1828  CA  CYS   234      23.460  20.530  43.450  1.00  0.00
ATOM   1829  CB  CYS   234      23.580  21.150  44.850  1.00  0.00
ATOM   1830  SG  CYS   234      23.030  22.900  44.950  1.00  0.00
ATOM   1831  C   CYS   234      22.200  21.070  42.740  1.00  0.00
ATOM   1832  O   CYS   234      21.100  20.820  43.230  1.00  0.00
ATOM   1833  N   ILE   235      22.390  21.950  41.740  1.00  0.00
ATOM   1834  CA  ILE   235      21.270  22.530  40.960  1.00  0.00
ATOM   1835  CB  ILE   235      21.750  23.360  39.750  1.00  0.00
ATOM   1836  CG1 ILE   235      22.560  24.580  40.200  1.00  0.00
ATOM   1837  CG2 ILE   235      20.570  23.830  38.870  1.00  0.00
ATOM   1838  CD  ILE   235      23.340  25.270  39.070  1.00  0.00
ATOM   1839  C   ILE   235      20.330  21.390  40.530  1.00  0.00
ATOM   1840  O   ILE   235      20.740  20.340  40.030  1.00  0.00
ATOM   1841  N   LEU   236      19.070  21.600  40.870  1.00  0.00
ATOM   1842  CA  LEU   236      18.010  20.630  40.600  1.00  0.00
ATOM   1843  CB  LEU   236      16.710  21.010  41.320  1.00  0.00
ATOM   1844  CG  LEU   236      16.840  20.900  42.850  1.00  0.00
ATOM   1845  CD1 LEU   236      15.530  21.340  43.500  1.00  0.00
ATOM   1846  CD2 LEU   236      17.200  19.480  43.300  1.00  0.00
ATOM   1847  C   LEU   236      17.760  20.450  39.090  1.00  0.00
ATOM   1848  O   LEU   236      17.570  21.450  38.410  1.00  0.00
ATOM   1849  N   PRO   237      17.660  19.180  38.650  1.00  0.00
ATOM   1850  CA  PRO   237      17.390  18.810  37.250  1.00  0.00
ATOM   1851  CB  PRO   237      17.540  17.280  37.190  1.00  0.00
ATOM   1852  CG  PRO   237      17.200  16.840  38.620  1.00  0.00
ATOM   1853  CD  PRO   237      17.770  17.960  39.480  1.00  0.00
ATOM   1854  C   PRO   237      16.000  19.270  36.780  1.00  0.00
ATOM   1855  O   PRO   237      14.980  18.780  37.290  1.00  0.00
ATOM   1856  N   PRO   238      15.960  20.300  35.930  1.00  0.00
ATOM   1857  CA  PRO   238      14.690  20.800  35.360  1.00  0.00
ATOM   1858  CB  PRO   238      15.030  22.200  34.860  1.00  0.00
ATOM   1859  CG  PRO   238      16.520  22.160  34.540  1.00  0.00
ATOM   1860  CD  PRO   238      17.110  21.100  35.470  1.00  0.00
ATOM   1861  C   PRO   238      14.190  19.850  34.260  1.00  0.00
ATOM   1862  O   PRO   238      14.970  19.210  33.560  1.00  0.00
ATOM   1863  N   THR   239      12.870  19.790  34.130  1.00  0.00
ATOM   1864  CA  THR   239      12.190  18.920  33.140  1.00  0.00
ATOM   1865  CB  THR   239      10.770  18.550  33.600  1.00  0.00
ATOM   1866  OG1 THR   239      10.000  19.740  33.830  1.00  0.00
ATOM   1867  CG2 THR   239      10.780  17.680  34.860  1.00  0.00
ATOM   1868  C   THR   239      12.150  19.560  31.750  1.00  0.00
ATOM   1869  O   THR   239      11.770  20.720  31.580  1.00  0.00
ATOM   1870  N   ARG   240      12.690  18.830  30.780  1.00  0.00
ATOM   1871  CA  ARG   240      12.740  19.280  29.380  1.00  0.00
ATOM   1872  CB  ARG   240      13.940  18.660  28.650  1.00  0.00
ATOM   1873  CG  ARG   240      15.270  19.210  29.170  1.00  0.00
ATOM   1874  CD  ARG   240      15.460  20.710  28.890  1.00  0.00
ATOM   1875  NE  ARG   240      16.700  21.180  29.520  1.00  0.00
ATOM   1876  CZ  ARG   240      16.860  21.490  30.820  1.00  0.00
ATOM   1877  NH1 ARG   240      15.860  21.400  31.690  1.00  0.00
ATOM   1878  NH2 ARG   240      18.060  21.850  31.280  1.00  0.00
ATOM   1879  C   ARG   240      11.430  18.990  28.610  1.00  0.00
ATOM   1880  O   ARG   240      10.830  17.940  28.810  1.00  0.00
ATOM   1881  N   PRO   241      11.000  19.910  27.740  1.00  0.00
ATOM   1882  CA  PRO   241       9.730  19.800  26.990  1.00  0.00
ATOM   1883  CB  PRO   241       9.460  21.250  26.560  1.00  0.00
ATOM   1884  CG  PRO   241      10.850  21.800  26.300  1.00  0.00
ATOM   1885  CD  PRO   241      11.660  21.210  27.450  1.00  0.00
ATOM   1886  C   PRO   241       9.730  18.830  25.790  1.00  0.00
ATOM   1887  O   PRO   241       9.010  19.060  24.830  1.00  0.00
ATOM   1888  N   THR   242      10.420  17.690  25.930  1.00  0.00
ATOM   1889  CA  THR   242      10.500  16.640  24.880  1.00  0.00
ATOM   1890  CB  THR   242      11.420  15.490  25.340  1.00  0.00
ATOM   1891  OG1 THR   242      12.710  16.020  25.660  1.00  0.00
ATOM   1892  CG2 THR   242      11.560  14.360  24.310  1.00  0.00
ATOM   1893  C   THR   242       9.110  16.090  24.510  1.00  0.00
ATOM   1894  O   THR   242       8.790  16.000  23.320  1.00  0.00
ATOM   1895  N   ASP   243       8.260  15.920  25.520  1.00  0.00
ATOM   1896  CA  ASP   243       6.920  15.320  25.340  1.00  0.00
ATOM   1897  CB  ASP   243       6.500  14.520  26.580  1.00  0.00
ATOM   1898  CG  ASP   243       7.390  13.300  26.830  1.00  0.00
ATOM   1899  OD1 ASP   243       8.120  12.880  25.910  1.00  0.00
ATOM   1900  OD2 ASP   243       7.340  12.820  27.980  1.00  0.00
ATOM   1901  C   ASP   243       5.810  16.310  24.940  1.00  0.00
ATOM   1902  O   ASP   243       4.730  15.910  24.500  1.00  0.00
ATOM   1903  N   LYS   244       6.060  17.590  25.180  1.00  0.00
ATOM   1904  CA  LYS   244       5.160  18.670  24.740  1.00  0.00
ATOM   1905  CB  LYS   244       5.640  20.020  25.300  1.00  0.00
ATOM   1906  CG  LYS   244       5.430  20.060  26.810  1.00  0.00
ATOM   1907  CD  LYS   244       5.770  21.430  27.360  1.00  0.00
ATOM   1908  CE  LYS   244       5.630  21.440  28.880  1.00  0.00
ATOM   1909  NZ  LYS   244       5.930  22.770  29.410  1.00  0.00
ATOM   1910  C   LYS   244       5.060  18.730  23.200  1.00  0.00
ATOM   1911  O   LYS   244       5.970  18.260  22.520  1.00  0.00
ATOM   1912  N   PRO   245       3.940  19.190  22.650  1.00  0.00
ATOM   1913  CA  PRO   245       3.780  19.350  21.190  1.00  0.00
ATOM   1914  CB  PRO   245       2.410  19.990  21.020  1.00  0.00
ATOM   1915  CG  PRO   245       1.620  19.430  22.210  1.00  0.00
ATOM   1916  CD  PRO   245       2.640  19.370  23.340  1.00  0.00
ATOM   1917  C   PRO   245       4.890  20.210  20.570  1.00  0.00
ATOM   1918  O   PRO   245       5.470  21.080  21.220  1.00  0.00
ATOM   1919  N   LEU   246       5.210  19.900  19.320  1.00  0.00
ATOM   1920  CA  LEU   246       6.310  20.560  18.590  1.00  0.00
ATOM   1921  CB  LEU   246       6.520  19.860  17.240  1.00  0.00
ATOM   1922  CG  LEU   246       7.620  20.520  16.380  1.00  0.00
ATOM   1923  CD1 LEU   246       9.010  20.370  17.010  1.00  0.00
ATOM   1924  CD2 LEU   246       7.570  19.970  14.960  1.00  0.00
ATOM   1925  C   LEU   246       6.080  22.070  18.360  1.00  0.00
ATOM   1926  O   LEU   246       5.090  22.460  17.750  1.00  0.00
ATOM   1927  N   ARG   247       7.100  22.850  18.680  1.00  0.00
ATOM   1928  CA  ARG   247       7.140  24.310  18.430  1.00  0.00
ATOM   1929  CB  ARG   247       6.760  25.150  19.660  1.00  0.00
ATOM   1930  CG  ARG   247       5.340  24.920  20.170  1.00  0.00
ATOM   1931  CD  ARG   247       4.280  25.460  19.220  1.00  0.00
ATOM   1932  NE  ARG   247       2.960  25.110  19.770  1.00  0.00
ATOM   1933  CZ  ARG   247       2.310  23.960  19.610  1.00  0.00
ATOM   1934  NH1 ARG   247       2.730  22.900  18.910  1.00  0.00
ATOM   1935  NH2 ARG   247       1.180  23.820  20.260  1.00  0.00
ATOM   1936  C   ARG   247       8.550  24.700  18.000  1.00  0.00
ATOM   1937  O   ARG   247       9.520  24.480  18.730  1.00  0.00
ATOM   1938  N   LEU   248       8.620  25.220  16.780  1.00  0.00
ATOM   1939  CA  LEU   248       9.880  25.600  16.140  1.00  0.00
ATOM   1940  CB  LEU   248      10.340  24.470  15.200  1.00  0.00
ATOM   1941  CG  LEU   248      11.770  24.630  14.660  1.00  0.00
ATOM   1942  CD1 LEU   248      12.280  23.260  14.220  1.00  0.00
ATOM   1943  CD2 LEU   248      11.830  25.520  13.420  1.00  0.00
ATOM   1944  C   LEU   248       9.710  26.950  15.420  1.00  0.00
ATOM   1945  O   LEU   248       9.160  27.010  14.310  1.00  0.00
ATOM   1946  N   PRO   249      10.020  28.050  16.120  1.00  0.00
ATOM   1947  CA  PRO   249      10.020  29.400  15.530  1.00  0.00
ATOM   1948  CB  PRO   249      10.370  30.330  16.680  1.00  0.00
ATOM   1949  CG  PRO   249       9.790  29.580  17.880  1.00  0.00
ATOM   1950  CD  PRO   249      10.140  28.120  17.580  1.00  0.00
ATOM   1951  C   PRO   249      11.120  29.460  14.460  1.00  0.00
ATOM   1952  O   PRO   249      12.250  29.030  14.670  1.00  0.00
ATOM   1953  N   LEU   250      10.740  30.060  13.340  1.00  0.00
ATOM   1954  CA  LEU   250      11.650  30.190  12.200  1.00  0.00
ATOM   1955  CB  LEU   250      10.880  30.250  10.880  1.00  0.00
ATOM   1956  CG  LEU   250      10.130  28.940  10.640  1.00  0.00
ATOM   1957  CD1 LEU   250       9.330  29.090   9.360  1.00  0.00
ATOM   1958  CD2 LEU   250      11.070  27.740  10.490  1.00  0.00
ATOM   1959  C   LEU   250      12.530  31.420  12.320  1.00  0.00
ATOM   1960  O   LEU   250      12.070  32.520  12.630  1.00  0.00
ATOM   1961  N   GLN   251      13.800  31.170  12.030  1.00  0.00
ATOM   1962  CA  GLN   251      14.840  32.210  11.990  1.00  0.00
ATOM   1963  CB  GLN   251      16.130  31.680  12.610  1.00  0.00
ATOM   1964  CG  GLN   251      15.940  31.450  14.110  1.00  0.00
ATOM   1965  CD  GLN   251      17.240  31.040  14.800  1.00  0.00
ATOM   1966  OE1 GLN   251      18.230  31.760  14.830  1.00  0.00
ATOM   1967  NE2 GLN   251      17.210  29.880  15.420  1.00  0.00
ATOM   1968  C   GLN   251      15.090  32.650  10.540  1.00  0.00
ATOM   1969  O   GLN   251      15.000  33.840  10.250  1.00  0.00
ATOM   1970  N   ASP   252      15.040  31.690   9.640  1.00  0.00
ATOM   1971  CA  ASP   252      15.390  31.920   8.230  1.00  0.00
ATOM   1972  CB  ASP   252      16.920  31.890   8.130  1.00  0.00
ATOM   1973  CG  ASP   252      17.610  33.070   8.820  1.00  0.00
ATOM   1974  OD1 ASP   252      17.280  34.230   8.480  1.00  0.00
ATOM   1975  OD2 ASP   252      18.360  32.800   9.790  1.00  0.00
ATOM   1976  C   ASP   252      14.760  30.860   7.330  1.00  0.00
ATOM   1977  O   ASP   252      14.350  29.800   7.800  1.00  0.00
ATOM   1978  N   VAL   253      14.480  31.270   6.090  1.00  0.00
ATOM   1979  CA  VAL   253      13.840  30.420   5.060  1.00  0.00
ATOM   1980  CB  VAL   253      12.360  30.790   4.830  1.00  0.00
ATOM   1981  CG1 VAL   253      11.710  29.880   3.790  1.00  0.00
ATOM   1982  CG2 VAL   253      11.530  30.700   6.120  1.00  0.00
ATOM   1983  C   VAL   253      14.640  30.520   3.750  1.00  0.00
ATOM   1984  O   VAL   253      14.860  31.610   3.220  1.00  0.00
ATOM   1985  N   TYR   254      15.180  29.380   3.340  1.00  0.00
ATOM   1986  CA  TYR   254      16.090  29.290   2.180  1.00  0.00
ATOM   1987  CB  TYR   254      17.440  28.660   2.590  1.00  0.00
ATOM   1988  CG  TYR   254      18.350  29.500   3.510  1.00  0.00
ATOM   1989  CD1 TYR   254      17.810  30.310   4.500  1.00  0.00
ATOM   1990  CD2 TYR   254      19.730  29.440   3.410  1.00  0.00
ATOM   1991  CE1 TYR   254      18.610  31.060   5.330  1.00  0.00
ATOM   1992  CE2 TYR   254      20.550  30.170   4.270  1.00  0.00
ATOM   1993  CZ  TYR   254      19.980  30.980   5.240  1.00  0.00
ATOM   1994  OH  TYR   254      20.710  31.730   6.100  1.00  0.00
ATOM   1995  C   TYR   254      15.470  28.490   1.040  1.00  0.00
ATOM   1996  O   TYR   254      14.630  27.610   1.230  1.00  0.00
ATOM   1997  N   LYS   255      15.840  28.920  -0.160  1.00  0.00
ATOM   1998  CA  LYS   255      15.450  28.250  -1.410  1.00  0.00
ATOM   1999  CB  LYS   255      14.810  29.260  -2.370  1.00  0.00
ATOM   2000  CG  LYS   255      14.190  28.580  -3.590  1.00  0.00
ATOM   2001  CD  LYS   255      13.560  29.630  -4.510  1.00  0.00
ATOM   2002  CE  LYS   255      12.980  28.970  -5.760  1.00  0.00
ATOM   2003  NZ  LYS   255      12.360  29.970  -6.630  1.00  0.00
ATOM   2004  C   LYS   255      16.710  27.630  -2.030  1.00  0.00
ATOM   2005  O   LYS   255      17.500  28.300  -2.690  1.00  0.00
ATOM   2006  N   ILE   256      16.860  26.330  -1.780  1.00  0.00
ATOM   2007  CA  ILE   256      18.050  25.590  -2.250  1.00  0.00
ATOM   2008  CB  ILE   256      18.600  24.670  -1.140  1.00  0.00
ATOM   2009  CG1 ILE   256      18.880  25.410   0.180  1.00  0.00
ATOM   2010  CG2 ILE   256      19.850  23.900  -1.610  1.00  0.00
ATOM   2011  CD  ILE   256      19.870  26.590   0.110  1.00  0.00
ATOM   2012  C   ILE   256      17.700  24.820  -3.540  1.00  0.00
ATOM   2013  O   ILE   256      16.720  24.070  -3.600  1.00  0.00
ATOM   2014  N   GLY   257      18.560  25.020  -4.530  1.00  0.00
ATOM   2015  CA  GLY   257      18.470  24.350  -5.850  1.00  0.00
ATOM   2016  C   GLY   257      18.550  22.820  -5.690  1.00  0.00
ATOM   2017  O   GLY   257      19.340  22.320  -4.890  1.00  0.00
ATOM   2018  N   GLY   258      17.580  22.150  -6.300  1.00  0.00
ATOM   2019  CA  GLY   258      17.430  20.680  -6.280  1.00  0.00
ATOM   2020  C   GLY   258      16.970  20.090  -4.930  1.00  0.00
ATOM   2021  O   GLY   258      16.750  18.880  -4.840  1.00  0.00
ATOM   2022  N   ILE   259      16.640  20.960  -3.980  1.00  0.00
ATOM   2023  CA  ILE   259      16.180  20.570  -2.640  1.00  0.00
ATOM   2024  CB  ILE   259      17.290  20.880  -1.600  1.00  0.00
ATOM   2025  CG1 ILE   259      18.590  20.120  -1.930  1.00  0.00
ATOM   2026  CG2 ILE   259      16.870  20.480  -0.180  1.00  0.00
ATOM   2027  CD  ILE   259      19.790  20.350  -0.990  1.00  0.00
ATOM   2028  C   ILE   259      14.790  21.200  -2.350  1.00  0.00
ATOM   2029  O   ILE   259      13.810  20.500  -2.100  1.00  0.00
ATOM   2030  N   GLY   260      14.680  22.510  -2.570  1.00  0.00
ATOM   2031  CA  GLY   260      13.430  23.270  -2.390  1.00  0.00
ATOM   2032  C   GLY   260      13.530  24.220  -1.180  1.00  0.00
ATOM   2033  O   GLY   260      14.580  24.810  -0.950  1.00  0.00
ATOM   2034  N   THR   261      12.400  24.370  -0.500  1.00  0.00
ATOM   2035  CA  THR   261      12.290  25.210   0.710  1.00  0.00
ATOM   2036  CB  THR   261      10.820  25.590   0.950  1.00  0.00
ATOM   2037  OG1 THR   261      10.410  26.350  -0.180  1.00  0.00
ATOM   2038  CG2 THR   261      10.560  26.420   2.220  1.00  0.00
ATOM   2039  C   THR   261      12.890  24.510   1.930  1.00  0.00
ATOM   2040  O   THR   261      12.530  23.390   2.270  1.00  0.00
ATOM   2041  N   VAL   262      13.790  25.270   2.560  1.00  0.00
ATOM   2042  CA  VAL   262      14.510  24.850   3.770  1.00  0.00
ATOM   2043  CB  VAL   262      15.970  24.450   3.470  1.00  0.00
ATOM   2044  CG1 VAL   262      16.710  24.010   4.740  1.00  0.00
ATOM   2045  CG2 VAL   262      16.040  23.300   2.460  1.00  0.00
ATOM   2046  C   VAL   262      14.420  25.970   4.840  1.00  0.00
ATOM   2047  O   VAL   262      15.170  26.940   4.770  1.00  0.00
ATOM   2048  N   PRO   263      13.370  25.920   5.660  1.00  0.00
ATOM   2049  CA  PRO   263      13.280  26.780   6.850  1.00  0.00
ATOM   2050  CB  PRO   263      11.800  26.760   7.220  1.00  0.00
ATOM   2051  CG  PRO   263      11.310  25.410   6.710  1.00  0.00
ATOM   2052  CD  PRO   263      12.110  25.180   5.440  1.00  0.00
ATOM   2053  C   PRO   263      14.210  26.240   7.950  1.00  0.00
ATOM   2054  O   PRO   263      14.490  25.050   8.040  1.00  0.00
ATOM   2055  N   VAL   264      14.800  27.200   8.660  1.00  0.00
ATOM   2056  CA  VAL   264      15.760  26.940   9.750  1.00  0.00
ATOM   2057  CB  VAL   264      17.190  27.410   9.360  1.00  0.00
ATOM   2058  CG1 VAL   264      18.220  27.140  10.460  1.00  0.00
ATOM   2059  CG2 VAL   264      17.680  26.730   8.080  1.00  0.00
ATOM   2060  C   VAL   264      15.260  27.670  11.000  1.00  0.00
ATOM   2061  O   VAL   264      14.780  28.810  10.940  1.00  0.00
ATOM   2062  N   GLY   265      15.440  26.990  12.130  1.00  0.00
ATOM   2063  CA  GLY   265      15.050  27.500  13.450  1.00  0.00
ATOM   2064  C   GLY   265      15.410  26.510  14.560  1.00  0.00
ATOM   2065  O   GLY   265      15.840  25.380  14.330  1.00  0.00
ATOM   2066  N   ARG   266      15.170  26.990  15.770  1.00  0.00
ATOM   2067  CA  ARG   266      15.420  26.180  16.980  1.00  0.00
ATOM   2068  CB  ARG   266      15.960  27.100  18.080  1.00  0.00
ATOM   2069  CG  ARG   266      16.400  26.270  19.280  1.00  0.00
ATOM   2070  CD  ARG   266      16.760  27.190  20.420  1.00  0.00
ATOM   2071  NE  ARG   266      17.190  26.370  21.570  1.00  0.00
ATOM   2072  CZ  ARG   266      17.560  26.890  22.750  1.00  0.00
ATOM   2073  NH1 ARG   266      17.470  28.180  22.930  1.00  0.00
ATOM   2074  NH2 ARG   266      18.020  26.180  23.780  1.00  0.00
ATOM   2075  C   ARG   266      14.130  25.500  17.430  1.00  0.00
ATOM   2076  O   ARG   266      13.060  26.110  17.500  1.00  0.00
ATOM   2077  N   VAL   267      14.280  24.210  17.720  1.00  0.00
ATOM   2078  CA  VAL   267      13.220  23.380  18.350  1.00  0.00
ATOM   2079  CB  VAL   267      13.510  21.870  18.260  1.00  0.00
ATOM   2080  CG1 VAL   267      12.350  21.050  18.830  1.00  0.00
ATOM   2081  CG2 VAL   267      13.760  21.410  16.830  1.00  0.00
ATOM   2082  C   VAL   267      13.130  23.810  19.820  1.00  0.00
ATOM   2083  O   VAL   267      14.060  23.610  20.600  1.00  0.00
ATOM   2084  N   GLU   268      12.050  24.510  20.120  1.00  0.00
ATOM   2085  CA  GLU   268      11.790  25.010  21.480  1.00  0.00
ATOM   2086  CB  GLU   268      10.950  26.280  21.410  1.00  0.00
ATOM   2087  CG  GLU   268      11.760  27.470  20.850  1.00  0.00
ATOM   2088  CD  GLU   268      12.970  27.940  21.680  1.00  0.00
ATOM   2089  OE1 GLU   268      13.220  27.420  22.800  1.00  0.00
ATOM   2090  OE2 GLU   268      13.670  28.850  21.190  1.00  0.00
ATOM   2091  C   GLU   268      11.130  23.950  22.380  1.00  0.00
ATOM   2092  O   GLU   268      11.540  23.720  23.520  1.00  0.00
ATOM   2093  N   THR   269      10.100  23.310  21.820  1.00  0.00
ATOM   2094  CA  THR   269       9.340  22.240  22.490  1.00  0.00
ATOM   2095  CB  THR   269       8.030  22.760  23.090  1.00  0.00
ATOM   2096  OG1 THR   269       7.250  23.320  22.050  1.00  0.00
ATOM   2097  CG2 THR   269       8.270  23.810  24.180  1.00  0.00
ATOM   2098  C   THR   269       9.040  21.120  21.490  1.00  0.00
ATOM   2099  O   THR   269       9.000  21.350  20.280  1.00  0.00
ATOM   2100  N   GLY   270       8.820  19.930  22.050  1.00  0.00
ATOM   2101  CA  GLY   270       8.590  18.690  21.290  1.00  0.00
ATOM   2102  C   GLY   270       9.800  18.300  20.440  1.00  0.00
ATOM   2103  O   GLY   270      10.900  18.810  20.610  1.00  0.00
ATOM   2104  N   VAL   271       9.520  17.440  19.480  1.00  0.00
ATOM   2105  CA  VAL   271      10.550  16.900  18.570  1.00  0.00
ATOM   2106  CB  VAL   271      10.910  15.460  18.970  1.00  0.00
ATOM   2107  CG1 VAL   271      11.950  14.830  18.040  1.00  0.00
ATOM   2108  CG2 VAL   271      11.510  15.390  20.380  1.00  0.00
ATOM   2109  C   VAL   271      10.040  17.000  17.120  1.00  0.00
ATOM   2110  O   VAL   271       8.870  16.730  16.830  1.00  0.00
ATOM   2111  N   LEU   272      10.970  17.310  16.230  1.00  0.00
ATOM   2112  CA  LEU   272      10.710  17.310  14.790  1.00  0.00
ATOM   2113  CB  LEU   272      11.120  18.670  14.200  1.00  0.00
ATOM   2114  CG  LEU   272      10.550  18.930  12.800  1.00  0.00
ATOM   2115  CD1 LEU   272      10.550  20.420  12.470  1.00  0.00
ATOM   2116  CD2 LEU   272      11.430  18.270  11.750  1.00  0.00
ATOM   2117  C   LEU   272      11.450  16.130  14.140  1.00  0.00
ATOM   2118  O   LEU   272      12.630  15.910  14.400  1.00  0.00
ATOM   2119  N   LYS   273      10.700  15.360  13.360  1.00  0.00
ATOM   2120  CA  LYS   273      11.200  14.160  12.660  1.00  0.00
ATOM   2121  CB  LYS   273      10.710  12.890  13.360  1.00  0.00
ATOM   2122  CG  LYS   273      11.290  12.760  14.770  1.00  0.00
ATOM   2123  CD  LYS   273      10.820  11.500  15.500  1.00  0.00
ATOM   2124  CE  LYS   273       9.330  11.580  15.830  1.00  0.00
ATOM   2125  NZ  LYS   273       8.900  10.350  16.510  1.00  0.00
ATOM   2126  C   LYS   273      10.740  14.130  11.190  1.00  0.00
ATOM   2127  O   LYS   273       9.630  14.590  10.910  1.00  0.00
ATOM   2128  N   PRO   274      11.530  13.520  10.280  1.00  0.00
ATOM   2129  CA  PRO   274      11.100  13.300   8.890  1.00  0.00
ATOM   2130  CB  PRO   274      12.330  12.710   8.200  1.00  0.00
ATOM   2131  CG  PRO   274      13.060  11.990   9.330  1.00  0.00
ATOM   2132  CD  PRO   274      12.850  12.920  10.520  1.00  0.00
ATOM   2133  C   PRO   274       9.900  12.330   8.870  1.00  0.00
ATOM   2134  O   PRO   274       9.850  11.390   9.660  1.00  0.00
ATOM   2135  N   GLY   275       8.860  12.740   8.150  1.00  0.00
ATOM   2136  CA  GLY   275       7.610  11.970   8.040  1.00  0.00
ATOM   2137  C   GLY   275       6.420  12.640   8.740  1.00  0.00
ATOM   2138  O   GLY   275       5.260  12.330   8.480  1.00  0.00
ATOM   2139  N   MET   276       6.730  13.460   9.740  1.00  0.00
ATOM   2140  CA  MET   276       5.720  14.290  10.430  1.00  0.00
ATOM   2141  CB  MET   276       6.350  15.040  11.620  1.00  0.00
ATOM   2142  CG  MET   276       6.830  14.080  12.710  1.00  0.00
ATOM   2143  SD  MET   276       7.520  14.930  14.180  1.00  0.00
ATOM   2144  CE  MET   276       6.030  15.570  14.910  1.00  0.00
ATOM   2145  C   MET   276       5.100  15.310   9.460  1.00  0.00
ATOM   2146  O   MET   276       5.740  15.790   8.520  1.00  0.00
ATOM   2147  N   VAL   277       3.840  15.620   9.750  1.00  0.00
ATOM   2148  CA  VAL   277       3.070  16.620   8.990  1.00  0.00
ATOM   2149  CB  VAL   277       1.710  16.050   8.530  1.00  0.00
ATOM   2150  CG1 VAL   277       0.920  17.080   7.710  1.00  0.00
ATOM   2151  CG2 VAL   277       1.880  14.800   7.660  1.00  0.00
ATOM   2152  C   VAL   277       2.900  17.850   9.900  1.00  0.00
ATOM   2153  O   VAL   277       2.220  17.800  10.920  1.00  0.00
ATOM   2154  N   VAL   278       3.590  18.900   9.490  1.00  0.00
ATOM   2155  CA  VAL   278       3.700  20.170  10.240  1.00  0.00
ATOM   2156  CB  VAL   278       5.190  20.570  10.380  1.00  0.00
ATOM   2157  CG1 VAL   278       5.930  19.600  11.300  1.00  0.00
ATOM   2158  CG2 VAL   278       5.910  20.640   9.020  1.00  0.00
ATOM   2159  C   VAL   278       2.870  21.300   9.620  1.00  0.00
ATOM   2160  O   VAL   278       2.570  21.280   8.420  1.00  0.00
ATOM   2161  N   THR   279       2.500  22.240  10.490  1.00  0.00
ATOM   2162  CA  THR   279       1.740  23.470  10.160  1.00  0.00
ATOM   2163  CB  THR   279       0.350  23.470  10.830  1.00  0.00
ATOM   2164  OG1 THR   279      -0.330  22.260  10.490  1.00  0.00
ATOM   2165  CG2 THR   279      -0.520  24.670  10.420  1.00  0.00
ATOM   2166  C   THR   279       2.520  24.700  10.630  1.00  0.00
ATOM   2167  O   THR   279       3.260  24.660  11.620  1.00  0.00
ATOM   2168  N   PHE   280       2.430  25.730   9.810  1.00  0.00
ATOM   2169  CA  PHE   280       3.160  27.000   9.980  1.00  0.00
ATOM   2170  CB  PHE   280       4.000  27.320   8.730  1.00  0.00
ATOM   2171  CG  PHE   280       5.160  26.360   8.470  1.00  0.00
ATOM   2172  CD1 PHE   280       5.120  25.000   8.720  1.00  0.00
ATOM   2173  CD2 PHE   280       6.320  26.880   7.920  1.00  0.00
ATOM   2174  CE1 PHE   280       6.210  24.210   8.450  1.00  0.00
ATOM   2175  CE2 PHE   280       7.420  26.100   7.620  1.00  0.00
ATOM   2176  CZ  PHE   280       7.350  24.750   7.890  1.00  0.00
ATOM   2177  C   PHE   280       2.160  28.120  10.220  1.00  0.00
ATOM   2178  O   PHE   280       1.310  28.410   9.390  1.00  0.00
ATOM   2179  N   ALA   281       2.180  28.600  11.450  1.00  0.00
ATOM   2180  CA  ALA   281       1.360  29.740  11.880  1.00  0.00
ATOM   2181  CB  ALA   281       0.840  29.460  13.290  1.00  0.00
ATOM   2182  C   ALA   281       2.200  31.030  11.880  1.00  0.00
ATOM   2183  O   ALA   281       3.430  30.940  11.960  1.00  0.00
ATOM   2184  N   PRO   282       1.580  32.200  11.710  1.00  0.00
ATOM   2185  CA  PRO   282       0.140  32.460  11.460  1.00  0.00
ATOM   2186  CB  PRO   282       0.010  33.970  11.650  1.00  0.00
ATOM   2187  CG  PRO   282       1.380  34.500  11.260  1.00  0.00
ATOM   2188  CD  PRO   282       2.280  33.480  11.930  1.00  0.00
ATOM   2189  C   PRO   282      -0.470  32.050  10.110  1.00  0.00
ATOM   2190  O   PRO   282      -1.670  31.830  10.050  1.00  0.00
ATOM   2191  N   VAL   283       0.360  31.780   9.100  1.00  0.00
ATOM   2192  CA  VAL   283      -0.130  31.550   7.720  1.00  0.00
ATOM   2193  CB  VAL   283       1.060  31.410   6.740  1.00  0.00
ATOM   2194  CG1 VAL   283       1.980  30.210   7.000  1.00  0.00
ATOM   2195  CG2 VAL   283       0.600  31.440   5.270  1.00  0.00
ATOM   2196  C   VAL   283      -1.190  30.430   7.550  1.00  0.00
ATOM   2197  O   VAL   283      -2.070  30.570   6.720  1.00  0.00
ATOM   2198  N   ASN   284      -1.000  29.330   8.290  1.00  0.00
ATOM   2199  CA  ASN   284      -1.820  28.090   8.310  1.00  0.00
ATOM   2200  CB  ASN   284      -3.310  28.430   8.200  1.00  0.00
ATOM   2201  CG  ASN   284      -4.310  27.300   8.440  1.00  0.00
ATOM   2202  OD1 ASN   284      -4.550  26.390   7.650  1.00  0.00
ATOM   2203  ND2 ASN   284      -5.080  27.460   9.490  1.00  0.00
ATOM   2204  C   ASN   284      -1.390  27.050   7.250  1.00  0.00
ATOM   2205  O   ASN   284      -2.020  26.000   7.100  1.00  0.00
ATOM   2206  N   VAL   285      -0.200  27.210   6.670  1.00  0.00
ATOM   2207  CA  VAL   285       0.310  26.230   5.670  1.00  0.00
ATOM   2208  CB  VAL   285       1.470  26.820   4.840  1.00  0.00
ATOM   2209  CG1 VAL   285       2.030  25.820   3.830  1.00  0.00
ATOM   2210  CG2 VAL   285       1.000  28.030   4.040  1.00  0.00
ATOM   2211  C   VAL   285       0.690  24.920   6.380  1.00  0.00
ATOM   2212  O   VAL   285       1.400  24.930   7.390  1.00  0.00
ATOM   2213  N   THR   286       0.290  23.820   5.760  1.00  0.00
ATOM   2214  CA  THR   286       0.580  22.440   6.220  1.00  0.00
ATOM   2215  CB  THR   286      -0.720  21.720   6.600  1.00  0.00
ATOM   2216  OG1 THR   286      -1.380  22.460   7.630  1.00  0.00
ATOM   2217  CG2 THR   286      -0.520  20.290   7.110  1.00  0.00
ATOM   2218  C   THR   286       1.310  21.680   5.100  1.00  0.00
ATOM   2219  O   THR   286       0.820  21.680   3.970  1.00  0.00
ATOM   2220  N   THR   287       2.260  20.850   5.530  1.00  0.00
ATOM   2221  CA  THR   287       3.150  20.030   4.670  1.00  0.00
ATOM   2222  CB  THR   287       4.160  20.930   3.900  1.00  0.00
ATOM   2223  OG1 THR   287       3.430  21.790   3.020  1.00  0.00
ATOM   2224  CG2 THR   287       5.160  20.180   3.010  1.00  0.00
ATOM   2225  C   THR   287       3.890  18.970   5.510  1.00  0.00
ATOM   2226  O   THR   287       3.900  19.010   6.740  1.00  0.00
ATOM   2227  N   GLU   288       4.430  17.970   4.820  1.00  0.00
ATOM   2228  CA  GLU   288       5.290  16.920   5.380  1.00  0.00
ATOM   2229  CB  GLU   288       5.110  15.670   4.520  1.00  0.00
ATOM   2230  CG  GLU   288       5.930  14.470   5.010  1.00  0.00
ATOM   2231  CD  GLU   288       5.780  13.290   4.040  1.00  0.00
ATOM   2232  OE1 GLU   288       6.230  13.440   2.870  1.00  0.00
ATOM   2233  OE2 GLU   288       5.170  12.300   4.480  1.00  0.00
ATOM   2234  C   GLU   288       6.770  17.360   5.390  1.00  0.00
ATOM   2235  O   GLU   288       7.290  17.950   4.440  1.00  0.00
ATOM   2236  N   VAL   289       7.420  16.970   6.490  1.00  0.00
ATOM   2237  CA  VAL   289       8.880  17.120   6.690  1.00  0.00
ATOM   2238  CB  VAL   289       9.250  17.060   8.190  1.00  0.00
ATOM   2239  CG1 VAL   289      10.750  17.230   8.400  1.00  0.00
ATOM   2240  CG2 VAL   289       8.530  18.150   8.990  1.00  0.00
ATOM   2241  C   VAL   289       9.600  16.000   5.920  1.00  0.00
ATOM   2242  O   VAL   289       9.540  14.840   6.300  1.00  0.00
ATOM   2243  N   LYS   290      10.310  16.420   4.880  1.00  0.00
ATOM   2244  CA  LYS   290      11.080  15.500   4.020  1.00  0.00
ATOM   2245  CB  LYS   290      11.470  16.190   2.700  1.00  0.00
ATOM   2246  CG  LYS   290      10.240  16.540   1.850  1.00  0.00
ATOM   2247  CD  LYS   290       9.500  15.270   1.400  1.00  0.00
ATOM   2248  CE  LYS   290       8.190  15.620   0.700  1.00  0.00
ATOM   2249  NZ  LYS   290       7.500  14.430   0.200  1.00  0.00
ATOM   2250  C   LYS   290      12.330  14.930   4.700  1.00  0.00
ATOM   2251  O   LYS   290      12.550  13.720   4.690  1.00  0.00
ATOM   2252  N   SER   291      13.080  15.810   5.360  1.00  0.00
ATOM   2253  CA  SER   291      14.360  15.500   6.030  1.00  0.00
ATOM   2254  CB  SER   291      15.470  15.180   5.020  1.00  0.00
ATOM   2255  OG  SER   291      15.680  16.280   4.130  1.00  0.00
ATOM   2256  C   SER   291      14.810  16.680   6.890  1.00  0.00
ATOM   2257  O   SER   291      14.320  17.800   6.730  1.00  0.00
ATOM   2258  N   VAL   292      15.600  16.330   7.910  1.00  0.00
ATOM   2259  CA  VAL   292      16.120  17.280   8.910  1.00  0.00
ATOM   2260  CB  VAL   292      15.550  16.970  10.300  1.00  0.00
ATOM   2261  CG1 VAL   292      15.960  18.010  11.360  1.00  0.00
ATOM   2262  CG2 VAL   292      14.030  16.890  10.250  1.00  0.00
ATOM   2263  C   VAL   292      17.650  17.140   8.950  1.00  0.00
ATOM   2264  O   VAL   292      18.170  16.040   9.070  1.00  0.00
ATOM   2265  N   GLU   293      18.280  18.300   9.000  1.00  0.00
ATOM   2266  CA  GLU   293      19.740  18.430   9.100  1.00  0.00
ATOM   2267  CB  GLU   293      20.330  18.820   7.740  1.00  0.00
ATOM   2268  CG  GLU   293      20.140  17.710   6.700  1.00  0.00
ATOM   2269  CD  GLU   293      20.750  18.070   5.340  1.00  0.00
ATOM   2270  OE1 GLU   293      21.980  18.310   5.310  1.00  0.00
ATOM   2271  OE2 GLU   293      19.980  18.080   4.350  1.00  0.00
ATOM   2272  C   GLU   293      20.140  19.460  10.150  1.00  0.00
ATOM   2273  O   GLU   293      19.430  20.450  10.400  1.00  0.00
ATOM   2274  N   MET   294      21.250  19.160  10.800  1.00  0.00
ATOM   2275  CA  MET   294      21.890  20.040  11.790  1.00  0.00
ATOM   2276  CB  MET   294      21.430  19.650  13.200  1.00  0.00
ATOM   2277  CG  MET   294      21.930  20.600  14.290  1.00  0.00
ATOM   2278  SD  MET   294      21.440  20.080  15.970  1.00  0.00
ATOM   2279  CE  MET   294      22.370  18.580  16.170  1.00  0.00
ATOM   2280  C   MET   294      23.400  19.870  11.650  1.00  0.00
ATOM   2281  O   MET   294      23.930  18.760  11.670  1.00  0.00
ATOM   2282  N   HIS   295      24.070  21.020  11.560  1.00  0.00
ATOM   2283  CA  HIS   295      25.530  21.110  11.340  1.00  0.00
ATOM   2284  CB  HIS   295      26.230  20.610  12.610  1.00  0.00
ATOM   2285  CG  HIS   295      27.750  20.730  12.550  1.00  0.00
ATOM   2286  ND1 HIS   295      28.430  21.840  12.280  1.00  0.00
ATOM   2287  CD2 HIS   295      28.620  19.750  12.770  1.00  0.00
ATOM   2288  CE1 HIS   295      29.720  21.550  12.330  1.00  0.00
ATOM   2289  NE2 HIS   295      29.850  20.260  12.630  1.00  0.00
ATOM   2290  C   HIS   295      25.910  20.360  10.030  1.00  0.00
ATOM   2291  O   HIS   295      25.510  20.780   8.950  1.00  0.00
ATOM   2292  N   HIS   296      26.490  19.170  10.170  1.00  0.00
ATOM   2293  CA  HIS   296      26.850  18.280   9.040  1.00  0.00
ATOM   2294  CB  HIS   296      28.320  17.860   9.140  1.00  0.00
ATOM   2295  CG  HIS   296      29.290  19.010   8.830  1.00  0.00
ATOM   2296  ND1 HIS   296      29.340  19.730   7.710  1.00  0.00
ATOM   2297  CD2 HIS   296      30.230  19.470   9.640  1.00  0.00
ATOM   2298  CE1 HIS   296      30.290  20.640   7.860  1.00  0.00
ATOM   2299  NE2 HIS   296      30.850  20.490   9.060  1.00  0.00
ATOM   2300  C   HIS   296      25.980  17.020   8.960  1.00  0.00
ATOM   2301  O   HIS   296      25.880  16.420   7.890  1.00  0.00
ATOM   2302  N   GLU   297      25.480  16.570  10.110  1.00  0.00
ATOM   2303  CA  GLU   297      24.660  15.350  10.200  1.00  0.00
ATOM   2304  CB  GLU   297      24.650  14.810  11.640  1.00  0.00
ATOM   2305  CG  GLU   297      26.050  14.450  12.160  1.00  0.00
ATOM   2306  CD  GLU   297      26.040  13.790  13.550  1.00  0.00
ATOM   2307  OE1 GLU   297      25.070  14.000  14.310  1.00  0.00
ATOM   2308  OE2 GLU   297      27.030  13.080  13.830  1.00  0.00
ATOM   2309  C   GLU   297      23.210  15.580   9.780  1.00  0.00
ATOM   2310  O   GLU   297      22.610  16.630  10.010  1.00  0.00
ATOM   2311  N   ALA   298      22.690  14.540   9.130  1.00  0.00
ATOM   2312  CA  ALA   298      21.250  14.380   8.910  1.00  0.00
ATOM   2313  CB  ALA   298      21.010  13.540   7.650  1.00  0.00
ATOM   2314  C   ALA   298      20.680  13.680  10.140  1.00  0.00
ATOM   2315  O   ALA   298      21.210  12.660  10.610  1.00  0.00
ATOM   2316  N   LEU   299      19.560  14.200  10.620  1.00  0.00
ATOM   2317  CA  LEU   299      18.960  13.730  11.870  1.00  0.00
ATOM   2318  CB  LEU   299      18.600  14.910  12.780  1.00  0.00
ATOM   2319  CG  LEU   299      19.810  15.720  13.260  1.00  0.00
ATOM   2320  CD1 LEU   299      19.290  16.890  14.100  1.00  0.00
ATOM   2321  CD2 LEU   299      20.790  14.890  14.090  1.00  0.00
ATOM   2322  C   LEU   299      17.720  12.850  11.660  1.00  0.00
ATOM   2323  O   LEU   299      16.960  13.010  10.700  1.00  0.00
ATOM   2324  N   SER   300      17.600  11.880  12.560  1.00  0.00
ATOM   2325  CA  SER   300      16.360  11.090  12.710  1.00  0.00
ATOM   2326  CB  SER   300      16.620   9.770  13.450  1.00  0.00
ATOM   2327  OG  SER   300      17.140  10.010  14.760  1.00  0.00
ATOM   2328  C   SER   300      15.290  11.920  13.460  1.00  0.00
ATOM   2329  O   SER   300      14.090  11.650  13.370  1.00  0.00
ATOM   2330  N   GPE   301      15.800  12.860  14.250  1.00  0.00
ATOM   2331  CA  GPE   301      15.030  13.840  15.010  1.00  0.00
ATOM   2332  CB  GPE   301      14.500  13.200  16.260  1.00  0.00
ATOM   2333  CG  GPE   301      15.560  12.610  17.190  1.00  0.00
ATOM   2334  CD  GPE   301      14.750  12.010  18.320  1.00  0.00
ATOM   2335  OE1 GPE   301      14.800  12.470  19.450  1.00  0.00
ATOM   2336  NE2 GPE   301      13.910  11.110  17.820  1.00  0.00
ATOM   2337  CZ  GPE   301      12.880  10.460  18.590  1.00  0.00
ATOM   2338  CH  GPE   301      13.590   9.170  18.900  1.00  0.00
ATOM   2339  OF  GPE   301      13.250   8.980  20.250  1.00  0.00
ATOM   2340  P   GPE   301      14.540   9.030  21.140  1.00  0.00
ATOM   2341  O1P GPE   301      15.360   7.880  20.670  1.00  0.00
ATOM   2342  O2P GPE   301      15.030  10.400  21.320  1.00  0.00
ATOM   2343  OI  GPE   301      13.930   8.670  22.520  1.00  0.00
ATOM   2344  CK  GPE   301      15.020   8.490  23.390  1.00  0.00
ATOM   2345  CL  GPE   301      14.560   7.460  24.360  1.00  0.00
ATOM   2346  OM1 GPE   301      15.690   7.140  25.140  1.00  0.00
ATOM   2347  CM2 GPE   301      14.060   6.180  23.680  1.00  0.00
ATOM   2348  ON  GPE   301      13.380   5.430  24.680  1.00  0.00
ATOM   2349  C   GPE   301      15.860  15.030  15.480  1.00  0.00
ATOM   2350  O   GPE   301      17.030  14.910  15.810  1.00  0.00
ATOM   2351  N   ALA   302      15.080  16.080  15.720  1.00  0.00
ATOM   2352  CA  ALA   302      15.540  17.350  16.290  1.00  0.00
ATOM   2353  CB  ALA   302      15.150  18.420  15.280  1.00  0.00
ATOM   2354  C   ALA   302      14.840  17.570  17.640  1.00  0.00
ATOM   2355  O   ALA   302      13.620  17.710  17.700  1.00  0.00
ATOM   2356  N   LEU   303      15.650  17.470  18.680  1.00  0.00
ATOM   2357  CA  LEU   303      15.210  17.570  20.090  1.00  0.00
ATOM   2358  CB  LEU   303      16.100  16.600  20.900  1.00  0.00
ATOM   2359  CG  LEU   303      15.630  16.370  22.340  1.00  0.00
ATOM   2360  CD1 LEU   303      15.460  14.880  22.650  1.00  0.00
ATOM   2361  CD2 LEU   303      16.580  17.040  23.330  1.00  0.00
ATOM   2362  C   LEU   303      15.280  19.040  20.580  1.00  0.00
ATOM   2363  O   LEU   303      16.010  19.840  19.990  1.00  0.00
ATOM   2364  N   PRO   304      14.480  19.450  21.580  1.00  0.00
ATOM   2365  CA  PRO   304      14.530  20.810  22.160  1.00  0.00
ATOM   2366  CB  PRO   304      13.800  20.690  23.500  1.00  0.00
ATOM   2367  CG  PRO   304      12.710  19.660  23.200  1.00  0.00
ATOM   2368  CD  PRO   304      13.390  18.690  22.220  1.00  0.00
ATOM   2369  C   PRO   304      15.970  21.280  22.400  1.00  0.00
ATOM   2370  O   PRO   304      16.770  20.630  23.070  1.00  0.00
ATOM   2371  N   GLY   305      16.260  22.430  21.790  1.00  0.00
ATOM   2372  CA  GLY   305      17.600  23.040  21.850  1.00  0.00
ATOM   2373  C   GLY   305      18.330  23.030  20.500  1.00  0.00
ATOM   2374  O   GLY   305      19.090  23.960  20.250  1.00  0.00
ATOM   2375  N   ASP   306      18.020  22.040  19.660  1.00  0.00
ATOM   2376  CA  ASP   306      18.630  21.890  18.330  1.00  0.00
ATOM   2377  CB  ASP   306      18.360  20.500  17.750  1.00  0.00
ATOM   2378  CG  ASP   306      18.980  19.350  18.560  1.00  0.00
ATOM   2379  OD1 ASP   306      19.920  19.620  19.340  1.00  0.00
ATOM   2380  OD2 ASP   306      18.460  18.230  18.390  1.00  0.00
ATOM   2381  C   ASP   306      18.150  22.960  17.350  1.00  0.00
ATOM   2382  O   ASP   306      16.960  23.300  17.280  1.00  0.00
ATOM   2383  N   ASN   307      19.140  23.570  16.730  1.00  0.00
ATOM   2384  CA  ASN   307      18.930  24.560  15.660  1.00  0.00
ATOM   2385  CB  ASN   307      19.910  25.720  15.800  1.00  0.00
ATOM   2386  CG  ASN   307      19.610  26.820  14.780  1.00  0.00
ATOM   2387  OD1 ASN   307      18.520  27.380  14.720  1.00  0.00
ATOM   2388  ND2 ASN   307      20.560  27.100  13.910  1.00  0.00
ATOM   2389  C   ASN   307      19.090  23.830  14.320  1.00  0.00
ATOM   2390  O   ASN   307      20.190  23.580  13.850  1.00  0.00
ATOM   2391  N   VAL   308      17.930  23.430  13.820  1.00  0.00
ATOM   2392  CA  VAL   308      17.830  22.560  12.630  1.00  0.00
ATOM   2393  CB  VAL   308      17.020  21.290  12.920  1.00  0.00
ATOM   2394  CG1 VAL   308      17.700  20.460  14.010  1.00  0.00
ATOM   2395  CG2 VAL   308      15.550  21.570  13.270  1.00  0.00
ATOM   2396  C   VAL   308      17.290  23.280  11.390  1.00  0.00
ATOM   2397  O   VAL   308      16.530  24.250  11.480  1.00  0.00
ATOM   2398  N   GLY   309      17.740  22.740  10.270  1.00  0.00
ATOM   2399  CA  GLY   309      17.200  23.050   8.940  1.00  0.00
ATOM   2400  C   GLY   309      16.470  21.800   8.440  1.00  0.00
ATOM   2401  O   GLY   309      16.890  20.670   8.680  1.00  0.00
ATOM   2402  N   PHE   310      15.270  22.040   7.910  1.00  0.00
ATOM   2403  CA  PHE   310      14.450  20.950   7.380  1.00  0.00
ATOM   2404  CB  PHE   310      13.370  20.560   8.390  1.00  0.00
ATOM   2405  CG  PHE   310      12.390  21.700   8.680  1.00  0.00
ATOM   2406  CD1 PHE   310      12.640  22.640   9.670  1.00  0.00
ATOM   2407  CD2 PHE   310      11.210  21.740   7.960  1.00  0.00
ATOM   2408  CE1 PHE   310      11.700  23.620   9.960  1.00  0.00
ATOM   2409  CE2 PHE   310      10.270  22.700   8.260  1.00  0.00
ATOM   2410  CZ  PHE   310      10.500  23.640   9.260  1.00  0.00
ATOM   2411  C   PHE   310      13.860  21.320   6.010  1.00  0.00
ATOM   2412  O   PHE   310      13.580  22.490   5.730  1.00  0.00
ATOM   2413  N   ASN   311      13.650  20.290   5.210  1.00  0.00
ATOM   2414  CA  ASN   311      13.080  20.470   3.860  1.00  0.00
ATOM   2415  CB  ASN   311      13.820  19.610   2.840  1.00  0.00
ATOM   2416  CG  ASN   311      13.350  19.990   1.430  1.00  0.00
ATOM   2417  OD1 ASN   311      12.280  19.660   0.940  1.00  0.00
ATOM   2418  ND2 ASN   311      14.150  20.770   0.780  1.00  0.00
ATOM   2419  C   ASN   311      11.600  20.110   3.830  1.00  0.00
ATOM   2420  O   ASN   311      11.190  19.020   4.250  1.00  0.00
ATOM   2421  N   VAL   312      10.850  21.010   3.220  1.00  0.00
ATOM   2422  CA  VAL   312       9.410  20.840   2.950  1.00  0.00
ATOM   2423  CB  VAL   312       8.530  21.680   3.890  1.00  0.00
ATOM   2424  CG1 VAL   312       8.670  21.200   5.340  1.00  0.00
ATOM   2425  CG2 VAL   312       8.780  23.190   3.790  1.00  0.00
ATOM   2426  C   VAL   312       9.080  21.110   1.470  1.00  0.00
ATOM   2427  O   VAL   312       9.690  21.930   0.800  1.00  0.00
ATOM   2428  N   LYS   313       8.030  20.440   1.010  1.00  0.00
ATOM   2429  CA  LYS   313       7.560  20.570  -0.390  1.00  0.00
ATOM   2430  CB  LYS   313       7.380  19.190  -1.030  1.00  0.00
ATOM   2431  CG  LYS   313       8.720  18.460  -1.190  1.00  0.00
ATOM   2432  CD  LYS   313       9.720  19.120  -2.150  1.00  0.00
ATOM   2433  CE  LYS   313       9.220  19.060  -3.590  1.00  0.00
ATOM   2434  NZ  LYS   313      10.200  19.670  -4.490  1.00  0.00
ATOM   2435  C   LYS   313       6.260  21.380  -0.520  1.00  0.00
ATOM   2436  O   LYS   313       5.530  21.550   0.450  1.00  0.00
ATOM   2437  N   ASN   314       6.080  22.000  -1.680  1.00  0.00
ATOM   2438  CA  ASN   314       4.880  22.810  -2.010  1.00  0.00
ATOM   2439  CB  ASN   314       3.640  21.930  -2.200  1.00  0.00
ATOM   2440  CG  ASN   314       3.760  21.000  -3.400  1.00  0.00
ATOM   2441  OD1 ASN   314       4.550  21.180  -4.320  1.00  0.00
ATOM   2442  ND2 ASN   314       3.020  19.920  -3.350  1.00  0.00
ATOM   2443  C   ASN   314       4.590  23.970  -1.040  1.00  0.00
ATOM   2444  O   ASN   314       3.470  24.210  -0.600  1.00  0.00
ATOM   2445  N   VAL   315       5.680  24.600  -0.630  1.00  0.00
ATOM   2446  CA  VAL   315       5.660  25.800   0.240  1.00  0.00
ATOM   2447  CB  VAL   315       6.040  25.450   1.690  1.00  0.00
ATOM   2448  CG1 VAL   315       6.060  26.700   2.590  1.00  0.00
ATOM   2449  CG2 VAL   315       5.070  24.450   2.310  1.00  0.00
ATOM   2450  C   VAL   315       6.720  26.730  -0.360  1.00  0.00
ATOM   2451  O   VAL   315       7.890  26.340  -0.410  1.00  0.00
ATOM   2452  N   SER   316       6.300  27.810  -0.990  1.00  0.00
ATOM   2453  CA  SER   316       7.280  28.790  -1.500  1.00  0.00
ATOM   2454  CB  SER   316       6.650  29.750  -2.520  1.00  0.00
ATOM   2455  OG  SER   316       6.100  30.940  -1.950  1.00  0.00
ATOM   2456  C   SER   316       7.920  29.530  -0.320  1.00  0.00
ATOM   2457  O   SER   316       7.290  29.740   0.720  1.00  0.00
ATOM   2458  N   VAL   317       9.180  29.910  -0.490  1.00  0.00
ATOM   2459  CA  VAL   317       9.910  30.740   0.510  1.00  0.00
ATOM   2460  CB  VAL   317      11.340  31.080   0.060  1.00  0.00
ATOM   2461  CG1 VAL   317      12.170  29.800  -0.060  1.00  0.00
ATOM   2462  CG2 VAL   317      11.410  31.890  -1.250  1.00  0.00
ATOM   2463  C   VAL   317       9.150  32.020   0.890  1.00  0.00
ATOM   2464  O   VAL   317       9.370  32.610   1.940  1.00  0.00
ATOM   2465  N   M3L   318       8.330  32.490  -0.050  1.00  0.00
ATOM   2466  CA  M3L   318       7.470  33.660   0.130  1.00  0.00
ATOM   2467  CB  M3L   318       6.900  34.040  -1.240  1.00  0.00
ATOM   2468  CG  M3L   318       6.150  35.360  -1.150  1.00  0.00
ATOM   2469  CD  M3L   318       5.550  35.770  -2.490  1.00  0.00
ATOM   2470  CE  M3L   318       6.650  36.170  -3.490  1.00  0.00
ATOM   2471  NZ  M3L   318       6.210  36.580  -4.840  1.00  0.00
ATOM   2472  CH1 M3L   318       7.420  36.910  -5.600  1.00  0.00
ATOM   2473  CH2 M3L   318       5.510  35.500  -5.550  1.00  0.00
ATOM   2474  CH3 M3L   318       5.370  37.790  -4.800  1.00  0.00
ATOM   2475  C   M3L   318       6.330  33.440   1.140  1.00  0.00
ATOM   2476  O   M3L   318       6.020  34.380   1.880  1.00  0.00
ATOM   2477  N   ASP   319       5.710  32.260   1.110  1.00  0.00
ATOM   2478  CA  ASP   319       4.550  31.920   1.960  1.00  0.00
ATOM   2479  CB  ASP   319       3.860  30.650   1.440  1.00  0.00
ATOM   2480  CG  ASP   319       3.190  30.900   0.080  1.00  0.00
ATOM   2481  OD1 ASP   319       2.560  31.970  -0.070  1.00  0.00
ATOM   2482  OD2 ASP   319       3.480  30.110  -0.850  1.00  0.00
ATOM   2483  C   ASP   319       4.870  31.800   3.460  1.00  0.00
ATOM   2484  O   ASP   319       4.000  31.940   4.320  1.00  0.00
ATOM   2485  N   VAL   320       6.140  31.530   3.730  1.00  0.00
ATOM   2486  CA  VAL   320       6.660  31.470   5.100  1.00  0.00
ATOM   2487  CB  VAL   320       6.940  30.010   5.480  1.00  0.00
ATOM   2488  CG1 VAL   320       8.060  29.320   4.690  1.00  0.00
ATOM   2489  CG2 VAL   320       7.210  30.020   6.970  1.00  0.00
ATOM   2490  C   VAL   320       7.870  32.400   5.320  1.00  0.00
ATOM   2491  O   VAL   320       8.740  32.530   4.460  1.00  0.00
ATOM   2492  N   ARG   321       7.990  32.890   6.550  1.00  0.00
ATOM   2493  CA  ARG   321       9.090  33.790   6.940  1.00  0.00
ATOM   2494  CB  ARG   321       8.610  35.210   6.630  1.00  0.00
ATOM   2495  CG  ARG   321       9.770  36.210   6.690  1.00  0.00
ATOM   2496  CD  ARG   321       9.290  37.620   6.410  1.00  0.00
ATOM   2497  NE  ARG   321       8.970  37.700   4.980  1.00  0.00
ATOM   2498  CZ  ARG   321       8.470  38.780   4.370  1.00  0.00
ATOM   2499  NH1 ARG   321       8.200  39.900   5.060  1.00  0.00
ATOM   2500  NH2 ARG   321       8.230  38.750   3.060  1.00  0.00
ATOM   2501  C   ARG   321       9.490  33.640   8.420  1.00  0.00
ATOM   2502  O   ARG   321       8.820  33.000   9.240  1.00  0.00
ATOM   2503  N   ARG   322      10.630  34.250   8.730  1.00  0.00
ATOM   2504  CA  ARG   322      11.110  34.480  10.110  1.00  0.00
ATOM   2505  CB  ARG   322      12.290  35.440  10.050  1.00  0.00
ATOM   2506  CG  ARG   322      12.920  35.660  11.430  1.00  0.00
ATOM   2507  CD  ARG   322      14.100  36.620  11.350  1.00  0.00
ATOM   2508  NE  ARG   322      14.760  36.690  12.670  1.00  0.00
ATOM   2509  CZ  ARG   322      15.740  35.880  13.110  1.00  0.00
ATOM   2510  NH1 ARG   322      16.270  34.900  12.370  1.00  0.00
ATOM   2511  NH2 ARG   322      16.240  36.030  14.340  1.00  0.00
ATOM   2512  C   ARG   322       9.980  35.110  10.940  1.00  0.00
ATOM   2513  O   ARG   322       9.280  36.020  10.490  1.00  0.00
ATOM   2514  N   GLY   323       9.820  34.540  12.130  1.00  0.00
ATOM   2515  CA  GLY   323       8.760  34.950  13.070  1.00  0.00
ATOM   2516  C   GLY   323       7.610  33.930  13.120  1.00  0.00
ATOM   2517  O   GLY   323       6.930  33.800  14.130  1.00  0.00
ATOM   2518  N   ASN   324       7.360  33.290  11.980  1.00  0.00
ATOM   2519  CA  ASN   324       6.390  32.180  11.880  1.00  0.00
ATOM   2520  CB  ASN   324       6.220  31.740  10.420  1.00  0.00
ATOM   2521  CG  ASN   324       5.610  32.830   9.540  1.00  0.00
ATOM   2522  OD1 ASN   324       6.190  33.340   8.590  1.00  0.00
ATOM   2523  ND2 ASN   324       4.420  33.260   9.860  1.00  0.00
ATOM   2524  C   ASN   324       6.850  30.990  12.730  1.00  0.00
ATOM   2525  O   ASN   324       8.040  30.760  12.940  1.00  0.00
ATOM   2526  N   VAL   325       5.860  30.270  13.240  1.00  0.00
ATOM   2527  CA  VAL   325       6.080  29.100  14.120  1.00  0.00
ATOM   2528  CB  VAL   325       5.380  29.290  15.480  1.00  0.00
ATOM   2529  CG1 VAL   325       5.600  28.090  16.410  1.00  0.00
ATOM   2530  CG2 VAL   325       5.870  30.560  16.190  1.00  0.00
ATOM   2531  C   VAL   325       5.610  27.840  13.390  1.00  0.00
ATOM   2532  O   VAL   325       4.460  27.750  12.940  1.00  0.00
ATOM   2533  N   ALA   326       6.490  26.850  13.420  1.00  0.00
ATOM   2534  CA  ALA   326       6.240  25.510  12.870  1.00  0.00
ATOM   2535  CB  ALA   326       7.460  25.030  12.080  1.00  0.00
ATOM   2536  C   ALA   326       5.950  24.540  14.020  1.00  0.00
ATOM   2537  O   ALA   326       6.630  24.540  15.040  1.00  0.00
ATOM   2538  N   GLY   327       4.790  23.900  13.910  1.00  0.00
ATOM   2539  CA  GLY   327       4.340  22.890  14.880  1.00  0.00
ATOM   2540  C   GLY   327       3.780  21.640  14.190  1.00  0.00
ATOM   2541  O   GLY   327       3.650  21.600  12.970  1.00  0.00
ATOM   2542  N   ASP   328       3.380  20.690  15.020  1.00  0.00
ATOM   2543  CA  ASP   328       2.750  19.440  14.550  1.00  0.00
ATOM   2544  CB  ASP   328       2.920  18.340  15.610  1.00  0.00
ATOM   2545  CG  ASP   328       2.550  16.930  15.120  1.00  0.00
ATOM   2546  OD1 ASP   328       1.750  16.800  14.170  1.00  0.00
ATOM   2547  OD2 ASP   328       3.070  15.980  15.740  1.00  0.00
ATOM   2548  C   ASP   328       1.260  19.680  14.270  1.00  0.00
ATOM   2549  O   ASP   328       0.520  20.140  15.140  1.00  0.00
ATOM   2550  N   SER   329       0.860  19.340  13.050  1.00  0.00
ATOM   2551  CA  SER   329      -0.560  19.410  12.610  1.00  0.00
ATOM   2552  CB  SER   329      -0.650  19.110  11.110  1.00  0.00
ATOM   2553  OG  SER   329      -1.990  19.290  10.630  1.00  0.00
ATOM   2554  C   SER   329      -1.500  18.470  13.390  1.00  0.00
ATOM   2555  O   SER   329      -2.700  18.730  13.500  1.00  0.00
ATOM   2556  N   LYS   330      -0.940  17.400  13.960  1.00  0.00
ATOM   2557  CA  LYS   330      -1.700  16.360  14.680  1.00  0.00
ATOM   2558  CB  LYS   330      -1.380  14.990  14.080  1.00  0.00
ATOM   2559  CG  LYS   330      -1.960  14.820  12.680  1.00  0.00
ATOM   2560  CD  LYS   330      -1.690  13.400  12.190  1.00  0.00
ATOM   2561  CE  LYS   330      -2.200  13.210  10.760  1.00  0.00
ATOM   2562  NZ  LYS   330      -1.460  14.080   9.820  1.00  0.00
ATOM   2563  C   LYS   330      -1.440  16.320  16.200  1.00  0.00
ATOM   2564  O   LYS   330      -1.660  15.300  16.840  1.00  0.00
ATOM   2565  N   ASN   331      -1.090  17.480  16.760  1.00  0.00
ATOM   2566  CA  ASN   331      -0.810  17.600  18.200  1.00  0.00
ATOM   2567  CB  ASN   331       0.470  16.820  18.510  1.00  0.00
ATOM   2568  CG  ASN   331       0.720  16.690  20.010  1.00  0.00
ATOM   2569  OD1 ASN   331      -0.140  16.420  20.830  1.00  0.00
ATOM   2570  ND2 ASN   331       1.920  17.030  20.380  1.00  0.00
ATOM   2571  C   ASN   331      -0.690  19.070  18.620  1.00  0.00
ATOM   2572  O   ASN   331       0.380  19.680  18.550  1.00  0.00
ATOM   2573  N   ASP   332      -1.870  19.640  18.880  1.00  0.00
ATOM   2574  CA  ASP   332      -2.090  21.070  19.210  1.00  0.00
ATOM   2575  CB  ASP   332      -1.680  21.320  20.680  1.00  0.00
ATOM   2576  CG  ASP   332      -1.940  22.730  21.210  1.00  0.00
ATOM   2577  OD1 ASP   332      -2.980  23.330  20.850  1.00  0.00
ATOM   2578  OD2 ASP   332      -1.070  23.220  21.970  1.00  0.00
ATOM   2579  C   ASP   332      -1.330  21.950  18.200  1.00  0.00
ATOM   2580  O   ASP   332      -0.200  22.380  18.480  1.00  0.00
ATOM   2581  N   PRO   333      -1.770  22.030  16.940  1.00  0.00
ATOM   2582  CA  PRO   333      -1.060  22.830  15.920  1.00  0.00
ATOM   2583  CB  PRO   333      -1.790  22.540  14.610  1.00  0.00
ATOM   2584  CG  PRO   333      -3.200  22.180  15.060  1.00  0.00
ATOM   2585  CD  PRO   333      -2.990  21.420  16.370  1.00  0.00
ATOM   2586  C   PRO   333      -1.050  24.320  16.310  1.00  0.00
ATOM   2587  O   PRO   333      -2.040  24.800  16.870  1.00  0.00
ATOM   2588  N   PRO   334       0.070  25.020  16.090  1.00  0.00
ATOM   2589  CA  PRO   334       0.190  26.450  16.410  1.00  0.00
ATOM   2590  CB  PRO   334       1.650  26.790  16.130  1.00  0.00
ATOM   2591  CG  PRO   334       2.030  25.830  15.010  1.00  0.00
ATOM   2592  CD  PRO   334       1.280  24.550  15.390  1.00  0.00
ATOM   2593  C   PRO   334      -0.770  27.270  15.540  1.00  0.00
ATOM   2594  O   PRO   334      -1.010  26.920  14.380  1.00  0.00
ATOM   2595  N   MET   335      -1.300  28.330  16.120  1.00  0.00
ATOM   2596  CA  MET   335      -2.260  29.230  15.460  1.00  0.00
ATOM   2597  CB  MET   335      -3.680  28.940  15.960  1.00  0.00
ATOM   2598  CG  MET   335      -4.180  27.550  15.520  1.00  0.00
ATOM   2599  SD  MET   335      -5.880  27.160  16.070  1.00  0.00
ATOM   2600  CE  MET   335      -5.600  26.810  17.790  1.00  0.00
ATOM   2601  C   MET   335      -1.930  30.700  15.720  1.00  0.00
ATOM   2602  O   MET   335      -1.190  31.010  16.650  1.00  0.00
ATOM   2603  N   GLU   336      -2.290  31.540  14.750  1.00  0.00
ATOM   2604  CA  GLU   336      -2.320  33.000  14.960  1.00  0.00
ATOM   2605  CB  GLU   336      -2.670  33.770  13.680  1.00  0.00
ATOM   2606  CG  GLU   336      -3.970  33.380  12.970  1.00  0.00
ATOM   2607  CD  GLU   336      -4.140  34.240  11.720  1.00  0.00
ATOM   2608  OE1 GLU   336      -3.420  33.970  10.730  1.00  0.00
ATOM   2609  OE2 GLU   336      -4.890  35.230  11.800  1.00  0.00
ATOM   2610  C   GLU   336      -3.330  33.380  16.050  1.00  0.00
ATOM   2611  O   GLU   336      -4.160  32.560  16.450  1.00  0.00
ATOM   2612  N   ALA   337      -3.110  34.550  16.620  1.00  0.00
ATOM   2613  CA  ALA   337      -3.990  35.110  17.660  1.00  0.00
ATOM   2614  CB  ALA   337      -3.170  35.340  18.930  1.00  0.00
ATOM   2615  C   ALA   337      -4.610  36.430  17.200  1.00  0.00
ATOM   2616  O   ALA   337      -3.980  37.220  16.490  1.00  0.00
ATOM   2617  N   ALA   338      -5.830  36.660  17.670  1.00  0.00
ATOM   2618  CA  ALA   338      -6.520  37.960  17.550  1.00  0.00
ATOM   2619  CB  ALA   338      -8.030  37.760  17.750  1.00  0.00
ATOM   2620  C   ALA   338      -6.000  38.980  18.580  1.00  0.00
ATOM   2621  O   ALA   338      -5.900  40.180  18.330  1.00  0.00
ATOM   2622  N   GLY   339      -5.570  38.420  19.710  1.00  0.00
ATOM   2623  CA  GLY   339      -5.030  39.120  20.880  1.00  0.00
ATOM   2624  C   GLY   339      -4.580  38.110  21.940  1.00  0.00
ATOM   2625  O   GLY   339      -4.760  36.900  21.810  1.00  0.00
ATOM   2626  N   PHE   340      -3.810  38.650  22.870  1.00  0.00
ATOM   2627  CA  PHE   340      -3.290  37.890  24.010  1.00  0.00
ATOM   2628  CB  PHE   340      -1.960  37.210  23.660  1.00  0.00
ATOM   2629  CG  PHE   340      -0.830  38.190  23.340  1.00  0.00
ATOM   2630  CD1 PHE   340      -0.660  38.660  22.040  1.00  0.00
ATOM   2631  CD2 PHE   340       0.020  38.600  24.350  1.00  0.00
ATOM   2632  CE1 PHE   340       0.370  39.550  21.760  1.00  0.00
ATOM   2633  CE2 PHE   340       1.060  39.490  24.070  1.00  0.00
ATOM   2634  CZ  PHE   340       1.230  39.950  22.770  1.00  0.00
ATOM   2635  C   PHE   340      -3.150  38.810  25.230  1.00  0.00
ATOM   2636  O   PHE   340      -2.710  39.950  25.120  1.00  0.00
ATOM   2637  N   THR   341      -3.350  38.200  26.390  1.00  0.00
ATOM   2638  CA  THR   341      -3.230  38.900  27.680  1.00  0.00
ATOM   2639  CB  THR   341      -4.460  38.720  28.570  1.00  0.00
ATOM   2640  OG1 THR   341      -4.590  37.350  28.960  1.00  0.00
ATOM   2641  CG2 THR   341      -5.740  39.240  27.900  1.00  0.00
ATOM   2642  C   THR   341      -1.980  38.380  28.400  1.00  0.00
ATOM   2643  O   THR   341      -1.700  37.180  28.460  1.00  0.00
ATOM   2644  N   ALA   342      -1.210  39.330  28.890  1.00  0.00
ATOM   2645  CA  ALA   342       0.090  39.050  29.530  1.00  0.00
ATOM   2646  CB  ALA   342       1.200  39.230  28.490  1.00  0.00
ATOM   2647  C   ALA   342       0.360  39.960  30.730  1.00  0.00
ATOM   2648  O   ALA   342      -0.040  41.120  30.750  1.00  0.00
ATOM   2649  N   GLN   343       1.000  39.370  31.730  1.00  0.00
ATOM   2650  CA  GLN   343       1.580  40.140  32.840  1.00  0.00
ATOM   2651  CB  GLN   343       1.830  39.290  34.100  1.00  0.00
ATOM   2652  CG  GLN   343       2.840  38.160  33.870  1.00  0.00
ATOM   2653  CD  GLN   343       3.180  37.340  35.110  1.00  0.00
ATOM   2654  OE1 GLN   343       2.400  37.100  36.020  1.00  0.00
ATOM   2655  NE2 GLN   343       4.290  36.640  35.040  1.00  0.00
ATOM   2656  C   GLN   343       2.870  40.830  32.360  1.00  0.00
ATOM   2657  O   GLN   343       3.800  40.190  31.850  1.00  0.00
ATOM   2658  N   VAL   344       2.830  42.140  32.460  1.00  0.00
ATOM   2659  CA  VAL   344       3.940  43.020  32.060  1.00  0.00
ATOM   2660  CB  VAL   344       3.440  44.090  31.060  1.00  0.00
ATOM   2661  CG1 VAL   344       4.550  45.050  30.640  1.00  0.00
ATOM   2662  CG2 VAL   344       2.870  43.440  29.790  1.00  0.00
ATOM   2663  C   VAL   344       4.540  43.650  33.320  1.00  0.00
ATOM   2664  O   VAL   344       3.830  44.120  34.220  1.00  0.00
ATOM   2665  N   ILE   345       5.860  43.550  33.370  1.00  0.00
ATOM   2666  CA  ILE   345       6.690  44.180  34.420  1.00  0.00
ATOM   2667  CB  ILE   345       7.670  43.190  35.080  1.00  0.00
ATOM   2668  CG1 ILE   345       7.010  41.870  35.520  1.00  0.00
ATOM   2669  CG2 ILE   345       8.470  43.840  36.220  1.00  0.00
ATOM   2670  CD  ILE   345       5.830  41.980  36.490  1.00  0.00
ATOM   2671  C   ILE   345       7.480  45.290  33.720  1.00  0.00
ATOM   2672  O   ILE   345       8.260  45.040  32.800  1.00  0.00
ATOM   2673  N   ILE   346       7.210  46.500  34.190  1.00  0.00
ATOM   2674  CA  ILE   346       7.850  47.710  33.660  1.00  0.00
ATOM   2675  CB  ILE   346       6.860  48.890  33.690  1.00  0.00
ATOM   2676  CG1 ILE   346       7.430  50.210  33.150  1.00  0.00
ATOM   2677  CG2 ILE   346       6.290  49.110  35.080  1.00  0.00
ATOM   2678  CD  ILE   346       7.630  50.170  31.640  1.00  0.00
ATOM   2679  C   ILE   346       9.190  48.000  34.350  1.00  0.00
ATOM   2680  O   ILE   346       9.290  48.150  35.570  1.00  0.00
ATOM   2681  N   LEU   347      10.220  47.890  33.530  1.00  0.00
ATOM   2682  CA  LEU   347      11.590  48.260  33.920  1.00  0.00
ATOM   2683  CB  LEU   347      12.580  47.660  32.910  1.00  0.00
ATOM   2684  CG  LEU   347      12.500  46.130  32.830  1.00  0.00
ATOM   2685  CD1 LEU   347      13.430  45.630  31.720  1.00  0.00
ATOM   2686  CD2 LEU   347      12.860  45.460  34.170  1.00  0.00
ATOM   2687  C   LEU   347      11.740  49.780  33.990  1.00  0.00
ATOM   2688  O   LEU   347      10.880  50.540  33.540  1.00  0.00
ATOM   2689  N   ASN   348      12.770  50.200  34.710  1.00  0.00
ATOM   2690  CA  ASN   348      13.110  51.640  34.810  1.00  0.00
ATOM   2691  CB  ASN   348      14.310  51.880  35.730  1.00  0.00
ATOM   2692  CG  ASN   348      14.030  51.510  37.180  1.00  0.00
ATOM   2693  OD1 ASN   348      12.920  51.490  37.700  1.00  0.00
ATOM   2694  ND2 ASN   348      15.100  51.200  37.880  1.00  0.00
ATOM   2695  C   ASN   348      13.420  52.220  33.430  1.00  0.00
ATOM   2696  O   ASN   348      14.230  51.700  32.660  1.00  0.00
ATOM   2697  N   HIS   349      12.780  53.360  33.180  1.00  0.00
ATOM   2698  CA  HIS   349      12.810  54.050  31.880  1.00  0.00
ATOM   2699  CB  HIS   349      12.030  53.180  30.890  1.00  0.00
ATOM   2700  CG  HIS   349      12.190  53.660  29.460  1.00  0.00
ATOM   2701  ND1 HIS   349      11.300  53.510  28.490  1.00  0.00
ATOM   2702  CD2 HIS   349      13.270  54.230  28.940  1.00  0.00
ATOM   2703  CE1 HIS   349      11.840  53.980  27.380  1.00  0.00
ATOM   2704  NE2 HIS   349      13.070  54.400  27.650  1.00  0.00
ATOM   2705  C   HIS   349      12.160  55.450  31.970  1.00  0.00
ATOM   2706  O   HIS   349      11.230  55.610  32.770  1.00  0.00
ATOM   2707  N   PRO   350      12.720  56.470  31.300  1.00  0.00
ATOM   2708  CA  PRO   350      12.080  57.790  31.150  1.00  0.00
ATOM   2709  CB  PRO   350      13.160  58.700  30.550  1.00  0.00
ATOM   2710  CG  PRO   350      14.190  57.740  29.970  1.00  0.00
ATOM   2711  CD  PRO   350      14.160  56.590  30.980  1.00  0.00
ATOM   2712  C   PRO   350      10.760  57.810  30.350  1.00  0.00
ATOM   2713  O   PRO   350      10.670  58.420  29.290  1.00  0.00
ATOM   2714  N   GLY   351       9.700  57.330  31.000  1.00  0.00
ATOM   2715  CA  GLY   351       8.360  57.300  30.390  1.00  0.00
ATOM   2716  C   GLY   351       7.310  56.570  31.240  1.00  0.00
ATOM   2717  O   GLY   351       7.610  55.970  32.270  1.00  0.00
ATOM   2718  N   GLN   352       6.070  56.840  30.860  1.00  0.00
ATOM   2719  CA  GLN   352       4.880  56.190  31.430  1.00  0.00
ATOM   2720  CB  GLN   352       4.020  57.200  32.210  1.00  0.00
ATOM   2721  CG  GLN   352       4.810  57.830  33.360  1.00  0.00
ATOM   2722  CD  GLN   352       3.980  58.830  34.170  1.00  0.00
ATOM   2723  OE1 GLN   352       3.090  59.530  33.710  1.00  0.00
ATOM   2724  NE2 GLN   352       4.320  58.940  35.430  1.00  0.00
ATOM   2725  C   GLN   352       4.040  55.570  30.310  1.00  0.00
ATOM   2726  O   GLN   352       3.930  56.140  29.220  1.00  0.00
ATOM   2727  N   ILE   353       3.400  54.460  30.630  1.00  0.00
ATOM   2728  CA  ILE   353       2.580  53.710  29.660  1.00  0.00
ATOM   2729  CB  ILE   353       2.920  52.200  29.660  1.00  0.00
ATOM   2730  CG1 ILE   353       4.400  52.000  29.280  1.00  0.00
ATOM   2731  CG2 ILE   353       2.000  51.410  28.720  1.00  0.00
ATOM   2732  CD  ILE   353       4.900  50.550  29.400  1.00  0.00
ATOM   2733  C   ILE   353       1.090  53.950  29.940  1.00  0.00
ATOM   2734  O   ILE   353       0.590  53.660  31.030  1.00  0.00
ATOM   2735  N   SER   354       0.400  54.280  28.860  1.00  0.00
ATOM   2736  CA  SER   354      -1.060  54.400  28.820  1.00  0.00
ATOM   2737  CB  SER   354      -1.470  55.850  28.540  1.00  0.00
ATOM   2738  OG  SER   354      -0.990  56.690  29.590  1.00  0.00
ATOM   2739  C   SER   354      -1.620  53.490  27.710  1.00  0.00
ATOM   2740  O   SER   354      -0.920  53.170  26.740  1.00  0.00
ATOM   2741  N   ALA   355      -2.870  53.060  27.880  1.00  0.00
ATOM   2742  CA  ALA   355      -3.580  52.270  26.850  1.00  0.00
ATOM   2743  CB  ALA   355      -5.030  52.050  27.270  1.00  0.00
ATOM   2744  C   ALA   355      -3.530  53.000  25.490  1.00  0.00
ATOM   2745  O   ALA   355      -3.610  54.220  25.430  1.00  0.00
ATOM   2746  N   GLY   356      -3.180  52.220  24.470  1.00  0.00
ATOM   2747  CA  GLY   356      -2.960  52.740  23.110  1.00  0.00
ATOM   2748  C   GLY   356      -1.480  52.680  22.690  1.00  0.00
ATOM   2749  O   GLY   356      -1.190  52.650  21.490  1.00  0.00
ATOM   2750  N   TYR   357      -0.580  52.630  23.670  1.00  0.00
ATOM   2751  CA  TYR   357       0.870  52.490  23.450  1.00  0.00
ATOM   2752  CB  TYR   357       1.540  52.410  24.830  1.00  0.00
ATOM   2753  CG  TYR   357       3.060  52.360  24.760  1.00  0.00
ATOM   2754  CD1 TYR   357       3.810  53.500  24.490  1.00  0.00
ATOM   2755  CD2 TYR   357       3.700  51.160  25.020  1.00  0.00
ATOM   2756  CE1 TYR   357       5.190  53.440  24.460  1.00  0.00
ATOM   2757  CE2 TYR   357       5.080  51.110  25.020  1.00  0.00
ATOM   2758  CZ  TYR   357       5.820  52.230  24.720  1.00  0.00
ATOM   2759  OH  TYR   357       7.150  52.100  24.950  1.00  0.00
ATOM   2760  C   TYR   357       1.160  51.250  22.590  1.00  0.00
ATOM   2761  O   TYR   357       0.590  50.180  22.820  1.00  0.00
ATOM   2762  N   ALA   358       1.860  51.470  21.480  1.00  0.00
ATOM   2763  CA  ALA   358       2.100  50.420  20.470  1.00  0.00
ATOM   2764  CB  ALA   358       1.130  50.620  19.300  1.00  0.00
ATOM   2765  C   ALA   358       3.580  50.290  20.040  1.00  0.00
ATOM   2766  O   ALA   358       3.920  50.520  18.870  1.00  0.00
ATOM   2767  N   PRO   359       4.450  49.870  20.960  1.00  0.00
ATOM   2768  CA  PRO   359       5.880  49.660  20.690  1.00  0.00
ATOM   2769  CB  PRO   359       6.500  49.630  22.080  1.00  0.00
ATOM   2770  CG  PRO   359       5.450  48.840  22.850  1.00  0.00
ATOM   2771  CD  PRO   359       4.130  49.420  22.320  1.00  0.00
ATOM   2772  C   PRO   359       6.040  48.290  20.010  1.00  0.00
ATOM   2773  O   PRO   359       5.130  47.460  19.960  1.00  0.00
ATOM   2774  N   VAL   360       7.270  48.040  19.610  1.00  0.00
ATOM   2775  CA  VAL   360       7.660  46.720  19.090  1.00  0.00
ATOM   2776  CB  VAL   360       8.890  46.830  18.190  1.00  0.00
ATOM   2777  CG1 VAL   360       9.230  45.450  17.620  1.00  0.00
ATOM   2778  CG2 VAL   360       8.660  47.790  17.010  1.00  0.00
ATOM   2779  C   VAL   360       7.890  45.750  20.260  1.00  0.00
ATOM   2780  O   VAL   360       8.500  46.080  21.270  1.00  0.00
ATOM   2781  N   LEU   361       7.380  44.540  20.030  1.00  0.00
ATOM   2782  CA  LEU   361       7.580  43.380  20.920  1.00  0.00
ATOM   2783  CB  LEU   361       6.230  42.820  21.380  1.00  0.00
ATOM   2784  CG  LEU   361       5.530  43.600  22.500  1.00  0.00
ATOM   2785  CD1 LEU   361       5.070  45.000  22.090  1.00  0.00
ATOM   2786  CD2 LEU   361       4.310  42.800  22.970  1.00  0.00
ATOM   2787  C   LEU   361       8.380  42.310  20.180  1.00  0.00
ATOM   2788  O   LEU   361       8.130  41.990  19.010  1.00  0.00
ATOM   2789  N   ASP   362       9.320  41.770  20.940  1.00  0.00
ATOM   2790  CA  ASP   362      10.220  40.690  20.500  1.00  0.00
ATOM   2791  CB  ASP   362      11.680  41.070  20.780  1.00  0.00
ATOM   2792  CG  ASP   362      12.160  42.200  19.860  1.00  0.00
ATOM   2793  OD1 ASP   362      12.190  41.940  18.650  1.00  0.00
ATOM   2794  OD2 ASP   362      12.680  43.210  20.380  1.00  0.00
ATOM   2795  C   ASP   362       9.850  39.420  21.290  1.00  0.00
ATOM   2796  O   ASP   362       9.940  39.410  22.510  1.00  0.00
ATOM   2797  N   CYS   363       9.160  38.540  20.590  1.00  0.00
ATOM   2798  CA  CYS   363       8.770  37.220  21.130  1.00  0.00
ATOM   2799  CB  CYS   363       7.250  37.120  21.270  1.00  0.00
ATOM   2800  SG  CYS   363       6.700  35.600  22.130  1.00  0.00
ATOM   2801  C   CYS   363       9.290  36.150  20.170  1.00  0.00
ATOM   2802  O   CYS   363       8.870  36.110  19.010  1.00  0.00
ATOM   2803  N   HIS   364      10.190  35.300  20.650  1.00  0.00
ATOM   2804  CA  HIS   364      10.870  34.290  19.800  1.00  0.00
ATOM   2805  CB  HIS   364       9.880  33.320  19.080  1.00  0.00
ATOM   2806  CG  HIS   364       9.100  32.470  20.010  1.00  0.00
ATOM   2807  ND1 HIS   364       8.320  33.100  20.860  1.00  0.00
ATOM   2808  CD2 HIS   364       9.730  31.470  20.600  1.00  0.00
ATOM   2809  CE1 HIS   364       8.700  32.660  22.030  1.00  0.00
ATOM   2810  NE2 HIS   364       9.510  31.620  21.870  1.00  0.00
ATOM   2811  C   HIS   364      11.720  35.000  18.730  1.00  0.00
ATOM   2812  O   HIS   364      12.460  35.940  19.020  1.00  0.00
ATOM   2813  N   THR   365      11.410  34.650  17.490  1.00  0.00
ATOM   2814  CA  THR   365      11.950  35.190  16.250  1.00  0.00
ATOM   2815  CB  THR   365      12.210  34.020  15.290  1.00  0.00
ATOM   2816  OG1 THR   365      11.010  33.310  14.990  1.00  0.00
ATOM   2817  CG2 THR   365      13.240  33.040  15.870  1.00  0.00
ATOM   2818  C   THR   365      10.960  36.200  15.640  1.00  0.00
ATOM   2819  O   THR   365      11.260  36.750  14.580  1.00  0.00
ATOM   2820  N   ALA   366       9.840  36.490  16.330  1.00  0.00
ATOM   2821  CA  ALA   366       8.870  37.520  15.900  1.00  0.00
ATOM   2822  CB  ALA   366       7.450  37.130  16.340  1.00  0.00
ATOM   2823  C   ALA   366       9.240  38.900  16.470  1.00  0.00
ATOM   2824  O   ALA   366       9.590  39.030  17.640  1.00  0.00
ATOM   2825  N   HIS   367       9.130  39.880  15.590  1.00  0.00
ATOM   2826  CA  HIS   367       9.390  41.310  15.880  1.00  0.00
ATOM   2827  CB  HIS   367      10.740  41.710  15.270  1.00  0.00
ATOM   2828  CG  HIS   367      11.130  43.180  15.520  1.00  0.00
ATOM   2829  ND1 HIS   367      10.730  44.210  14.780  1.00  0.00
ATOM   2830  CD2 HIS   367      12.080  43.630  16.330  1.00  0.00
ATOM   2831  CE1 HIS   367      11.440  45.280  15.130  1.00  0.00
ATOM   2832  NE2 HIS   367      12.280  44.930  16.090  1.00  0.00
ATOM   2833  C   HIS   367       8.230  42.160  15.340  1.00  0.00
ATOM   2834  O   HIS   367       8.240  42.620  14.190  1.00  0.00
ATOM   2835  N   ILE   368       7.180  42.260  16.160  1.00  0.00
ATOM   2836  CA  ILE   368       5.930  42.940  15.770  1.00  0.00
ATOM   2837  CB  ILE   368       4.800  41.900  15.520  1.00  0.00
ATOM   2838  CG1 ILE   368       5.190  40.940  14.380  1.00  0.00
ATOM   2839  CG2 ILE   368       3.460  42.580  15.180  1.00  0.00
ATOM   2840  CD  ILE   368       4.290  39.710  14.210  1.00  0.00
ATOM   2841  C   ILE   368       5.530  43.980  16.830  1.00  0.00
ATOM   2842  O   ILE   368       5.560  43.720  18.030  1.00  0.00
ATOM   2843  N   ALA   369       5.120  45.150  16.330  1.00  0.00
ATOM   2844  CA  ALA   369       4.460  46.180  17.150  1.00  0.00
ATOM   2845  CB  ALA   369       4.370  47.500  16.370  1.00  0.00
ATOM   2846  C   ALA   369       3.050  45.710  17.530  1.00  0.00
ATOM   2847  O   ALA   369       2.270  45.250  16.690  1.00  0.00
ATOM   2848  N   CYS   370       2.810  45.690  18.840  1.00  0.00
ATOM   2849  CA  CYS   370       1.510  45.290  19.400  1.00  0.00
ATOM   2850  CB  CYS   370       1.670  43.980  20.170  1.00  0.00
ATOM   2851  SG  CYS   370       2.380  42.640  19.130  1.00  0.00
ATOM   2852  C   CYS   370       0.970  46.400  20.290  1.00  0.00
ATOM   2853  O   CYS   370       1.710  47.070  21.020  1.00  0.00
ATOM   2854  N   LYS   371      -0.330  46.650  20.140  1.00  0.00
ATOM   2855  CA  LYS   371      -1.010  47.700  20.910  1.00  0.00
ATOM   2856  CB  LYS   371      -2.290  48.140  20.190  1.00  0.00
ATOM   2857  CG  LYS   371      -2.960  49.330  20.900  1.00  0.00
ATOM   2858  CD  LYS   371      -4.300  49.730  20.280  1.00  0.00
ATOM   2859  CE  LYS   371      -5.340  48.620  20.400  1.00  0.00
ATOM   2860  NZ  LYS   371      -6.600  49.020  19.760  1.00  0.00
ATOM   2861  C   LYS   371      -1.320  47.210  22.320  1.00  0.00
ATOM   2862  O   LYS   371      -1.830  46.110  22.520  1.00  0.00
ATOM   2863  N   PHE   372      -1.100  48.140  23.240  1.00  0.00
ATOM   2864  CA  PHE   372      -1.430  48.010  24.670  1.00  0.00
ATOM   2865  CB  PHE   372      -0.460  48.830  25.540  1.00  0.00
ATOM   2866  CG  PHE   372       1.000  48.300  25.540  1.00  0.00
ATOM   2867  CD1 PHE   372       1.580  47.720  24.420  1.00  0.00
ATOM   2868  CD2 PHE   372       1.780  48.420  26.690  1.00  0.00
ATOM   2869  CE1 PHE   372       2.880  47.270  24.430  1.00  0.00
ATOM   2870  CE2 PHE   372       3.100  48.000  26.690  1.00  0.00
ATOM   2871  CZ  PHE   372       3.660  47.420  25.560  1.00  0.00
ATOM   2872  C   PHE   372      -2.900  48.390  24.780  1.00  0.00
ATOM   2873  O   PHE   372      -3.270  49.520  25.120  1.00  0.00
ATOM   2874  N   ALA   373      -3.690  47.460  24.240  1.00  0.00
ATOM   2875  CA  ALA   373      -5.110  47.660  23.930  1.00  0.00
ATOM   2876  CB  ALA   373      -5.730  46.380  23.370  1.00  0.00
ATOM   2877  C   ALA   373      -5.860  48.120  25.170  1.00  0.00
ATOM   2878  O   ALA   373      -6.530  49.150  25.130  1.00  0.00
ATOM   2879  N   GPE   374      -5.540  47.450  26.280  1.00  0.00
ATOM   2880  CA  GPE   374      -6.080  47.810  27.600  1.00  0.00
ATOM   2881  CB  GPE   374      -7.430  47.180  27.830  1.00  0.00
ATOM   2882  CG  GPE   374      -8.490  47.570  26.810  1.00  0.00
ATOM   2883  CD  GPE   374      -9.690  46.700  27.070  1.00  0.00
ATOM   2884  OE1 GPE   374     -10.760  47.220  27.360  1.00  0.00
ATOM   2885  NE2 GPE   374      -9.340  45.410  27.140  1.00  0.00
ATOM   2886  CZ  GPE   374     -10.260  44.390  27.560  1.00  0.00
ATOM   2887  CH  GPE   374     -10.750  43.950  26.220  1.00  0.00
ATOM   2888  OF  GPE   374     -12.120  43.870  26.470  1.00  0.00
ATOM   2889  P   GPE   374     -12.900  44.620  25.340  1.00  0.00
ATOM   2890  O1P GPE   374     -13.250  45.980  25.790  1.00  0.00
ATOM   2891  O2P GPE   374     -12.310  44.370  24.000  1.00  0.00
ATOM   2892  OI  GPE   374     -14.160  43.710  25.470  1.00  0.00
ATOM   2893  CK  GPE   374     -14.990  44.010  24.390  1.00  0.00
ATOM   2894  CL  GPE   374     -16.230  44.670  24.890  1.00  0.00
ATOM   2895  OM1 GPE   374     -16.850  43.960  25.980  1.00  0.00
ATOM   2896  CM2 GPE   374     -16.920  44.600  23.540  1.00  0.00
ATOM   2897  ON  GPE   374     -18.110  43.840  23.530  1.00  0.00
ATOM   2898  C   GPE   374      -5.210  47.340  28.760  1.00  0.00
ATOM   2899  O   GPE   374      -4.720  46.210  28.780  1.00  0.00
ATOM   2900  N   LEU   375      -5.320  48.140  29.800  1.00  0.00
ATOM   2901  CA  LEU   375      -4.640  47.900  31.080  1.00  0.00
ATOM   2902  CB  LEU   375      -4.060  49.220  31.610  1.00  0.00
ATOM   2903  CG  LEU   375      -3.070  49.890  30.660  1.00  0.00
ATOM   2904  CD1 LEU   375      -2.650  51.240  31.230  1.00  0.00
ATOM   2905  CD2 LEU   375      -1.820  49.030  30.430  1.00  0.00
ATOM   2906  C   LEU   375      -5.670  47.320  32.040  1.00  0.00
ATOM   2907  O   LEU   375      -6.500  48.030  32.610  1.00  0.00
ATOM   2908  N   LYS   376      -5.740  45.990  32.000  1.00  0.00
ATOM   2909  CA  LYS   376      -6.770  45.220  32.700  1.00  0.00
ATOM   2910  CB  LYS   376      -6.730  43.750  32.260  1.00  0.00
ATOM   2911  CG  LYS   376      -7.110  43.540  30.790  1.00  0.00
ATOM   2912  CD  LYS   376      -8.570  43.910  30.510  1.00  0.00
ATOM   2913  CE  LYS   376      -9.560  42.980  31.210  1.00  0.00
ATOM   2914  NZ  LYS   376     -10.940  43.370  30.910  1.00  0.00
ATOM   2915  C   LYS   376      -6.700  45.330  34.220  1.00  0.00
ATOM   2916  O   LYS   376      -7.700  45.690  34.840  1.00  0.00
ATOM   2917  N   GLU   377      -5.520  45.070  34.790  1.00  0.00
ATOM   2918  CA  GLU   377      -5.290  45.140  36.240  1.00  0.00
ATOM   2919  CB  GLU   377      -5.550  43.800  36.950  1.00  0.00
ATOM   2920  CG  GLU   377      -6.970  43.230  36.770  1.00  0.00
ATOM   2921  CD  GLU   377      -7.150  41.790  37.290  1.00  0.00
ATOM   2922  OE1 GLU   377      -6.130  41.140  37.610  1.00  0.00
ATOM   2923  OE2 GLU   377      -8.320  41.370  37.430  1.00  0.00
ATOM   2924  C   GLU   377      -3.840  45.510  36.530  1.00  0.00
ATOM   2925  O   GLU   377      -2.960  45.330  35.690  1.00  0.00
ATOM   2926  N   LYS   378      -3.650  46.070  37.720  1.00  0.00
ATOM   2927  CA  LYS   378      -2.320  46.270  38.330  1.00  0.00
ATOM   2928  CB  LYS   378      -2.210  47.710  38.820  1.00  0.00
ATOM   2929  CG  LYS   378      -0.800  48.070  39.320  1.00  0.00
ATOM   2930  CD  LYS   378      -0.710  49.530  39.750  1.00  0.00
ATOM   2931  CE  LYS   378      -0.880  50.480  38.560  1.00  0.00
ATOM   2932  NZ  LYS   378      -0.910  51.860  39.030  1.00  0.00
ATOM   2933  C   LYS   378      -2.230  45.300  39.500  1.00  0.00
ATOM   2934  O   LYS   378      -3.170  45.160  40.290  1.00  0.00
ATOM   2935  N   ILE   379      -1.120  44.580  39.550  1.00  0.00
ATOM   2936  CA  ILE   379      -0.930  43.470  40.500  1.00  0.00
ATOM   2937  CB  ILE   379      -0.860  42.100  39.770  1.00  0.00
ATOM   2938  CG1 ILE   379       0.330  42.020  38.800  1.00  0.00
ATOM   2939  CG2 ILE   379      -2.200  41.820  39.060  1.00  0.00
ATOM   2940  CD  ILE   379       0.670  40.610  38.290  1.00  0.00
ATOM   2941  C   ILE   379       0.310  43.670  41.380  1.00  0.00
ATOM   2942  O   ILE   379       1.280  44.320  41.000  1.00  0.00
ATOM   2943  N   ASP   380       0.240  43.100  42.580  1.00  0.00
ATOM   2944  CA  ASP   380       1.430  42.930  43.440  1.00  0.00
ATOM   2945  CB  ASP   380       1.070  42.420  44.840  1.00  0.00
ATOM   2946  CG  ASP   380       2.240  42.410  45.840  1.00  0.00
ATOM   2947  OD1 ASP   380       3.410  42.180  45.440  1.00  0.00
ATOM   2948  OD2 ASP   380       1.930  42.510  47.050  1.00  0.00
ATOM   2949  C   ASP   380       2.330  41.910  42.730  1.00  0.00
ATOM   2950  O   ASP   380       1.960  40.760  42.530  1.00  0.00
ATOM   2951  N   ARG   381       3.510  42.360  42.350  1.00  0.00
ATOM   2952  CA  ARG   381       4.410  41.590  41.460  1.00  0.00
ATOM   2953  CB  ARG   381       5.700  42.370  41.250  1.00  0.00
ATOM   2954  CG  ARG   381       6.600  41.720  40.190  1.00  0.00
ATOM   2955  CD  ARG   381       7.900  42.510  40.000  1.00  0.00
ATOM   2956  NE  ARG   381       8.650  42.540  41.270  1.00  0.00
ATOM   2957  CZ  ARG   381       9.410  41.550  41.760  1.00  0.00
ATOM   2958  NH1 ARG   381       9.620  40.400  41.110  1.00  0.00
ATOM   2959  NH2 ARG   381      10.080  41.770  42.900  1.00  0.00
ATOM   2960  C   ARG   381       4.700  40.160  41.950  1.00  0.00
ATOM   2961  O   ARG   381       4.680  39.210  41.180  1.00  0.00
ATOM   2962  N   ARG   382       5.060  40.060  43.230  1.00  0.00
ATOM   2963  CA  ARG   382       5.490  38.770  43.800  1.00  0.00
ATOM   2964  CB  ARG   382       6.220  38.950  45.120  1.00  0.00
ATOM   2965  CG  ARG   382       7.550  39.670  44.920  1.00  0.00
ATOM   2966  CD  ARG   382       8.280  39.830  46.240  1.00  0.00
ATOM   2967  NE  ARG   382       7.490  40.650  47.180  1.00  0.00
ATOM   2968  CZ  ARG   382       7.770  40.840  48.470  1.00  0.00
ATOM   2969  NH1 ARG   382       8.840  40.250  49.040  1.00  0.00
ATOM   2970  NH2 ARG   382       7.010  41.640  49.210  1.00  0.00
ATOM   2971  C   ARG   382       4.370  37.740  43.960  1.00  0.00
ATOM   2972  O   ARG   382       4.570  36.580  43.620  1.00  0.00
ATOM   2973  N   SER   383       3.250  38.190  44.540  1.00  0.00
ATOM   2974  CA  SER   383       2.090  37.310  44.820  1.00  0.00
ATOM   2975  CB  SER   383       1.300  37.820  46.030  1.00  0.00
ATOM   2976  OG  SER   383       0.770  39.120  45.770  1.00  0.00
ATOM   2977  C   SER   383       1.150  37.150  43.620  1.00  0.00
ATOM   2978  O   SER   383       0.490  36.130  43.490  1.00  0.00
ATOM   2979  N   GLY   384       1.040  38.210  42.810  1.00  0.00
ATOM   2980  CA  GLY   384       0.140  38.270  41.640  1.00  0.00
ATOM   2981  C   GLY   384      -1.260  38.790  42.010  1.00  0.00
ATOM   2982  O   GLY   384      -2.120  38.910  41.140  1.00  0.00
ATOM   2983  N   LYS   385      -1.470  39.100  43.290  1.00  0.00
ATOM   2984  CA  LYS   385      -2.750  39.630  43.800  1.00  0.00
ATOM   2985  CB  LYS   385      -2.630  39.870  45.310  1.00  0.00
ATOM   2986  CG  LYS   385      -3.950  40.350  45.940  1.00  0.00
ATOM   2987  CD  LYS   385      -3.810  40.680  47.430  1.00  0.00
ATOM   2988  CE  LYS   385      -2.910  41.890  47.670  1.00  0.00
ATOM   2989  NZ  LYS   385      -2.770  42.140  49.110  1.00  0.00
ATOM   2990  C   LYS   385      -3.080  40.940  43.080  1.00  0.00
ATOM   2991  O   LYS   385      -2.250  41.850  43.000  1.00  0.00
ATOM   2992  N   LYS   386      -4.330  41.010  42.650  1.00  0.00
ATOM   2993  CA  LYS   386      -4.870  42.210  41.990  1.00  0.00
ATOM   2994  CB  LYS   386      -6.220  41.870  41.380  1.00  0.00
ATOM   2995  CG  LYS   386      -6.820  43.090  40.680  1.00  0.00
ATOM   2996  CD  LYS   386      -8.210  42.810  40.130  1.00  0.00
ATOM   2997  CE  LYS   386      -9.290  42.500  41.150  1.00  0.00
ATOM   2998  NZ  LYS   386     -10.510  42.190  40.400  1.00  0.00
ATOM   2999  C   LYS   386      -4.980  43.350  43.010  1.00  0.00
ATOM   3000  O   LYS   386      -5.580  43.210  44.080  1.00  0.00
ATOM   3001  N   LEU   387      -4.360  44.460  42.630  1.00  0.00
ATOM   3002  CA  LEU   387      -4.360  45.700  43.430  1.00  0.00
ATOM   3003  CB  LEU   387      -2.990  46.390  43.350  1.00  0.00
ATOM   3004  CG  LEU   387      -1.860  45.570  43.980  1.00  0.00
ATOM   3005  CD1 LEU   387      -0.540  46.300  43.770  1.00  0.00
ATOM   3006  CD2 LEU   387      -2.090  45.330  45.480  1.00  0.00
ATOM   3007  C   LEU   387      -5.460  46.690  43.010  1.00  0.00
ATOM   3008  O   LEU   387      -6.020  47.380  43.860  1.00  0.00
ATOM   3009  N   GLU   388      -5.790  46.670  41.720  1.00  0.00
ATOM   3010  CA  GLU   388      -6.810  47.540  41.100  1.00  0.00
ATOM   3011  CB  GLU   388      -6.350  49.020  41.050  1.00  0.00
ATOM   3012  CG  GLU   388      -5.070  49.260  40.240  1.00  0.00
ATOM   3013  CD  GLU   388      -4.630  50.730  40.160  1.00  0.00
ATOM   3014  OE1 GLU   388      -5.380  51.550  39.580  1.00  0.00
ATOM   3015  OE2 GLU   388      -3.450  51.000  40.490  1.00  0.00
ATOM   3016  C   GLU   388      -7.160  47.060  39.690  1.00  0.00
ATOM   3017  O   GLU   388      -6.320  46.520  38.970  1.00  0.00
ATOM   3018  N   ASP   389      -8.420  47.310  39.350  1.00  0.00
ATOM   3019  CA  ASP   389      -8.980  47.040  38.010  1.00  0.00
ATOM   3020  CB  ASP   389     -10.450  46.650  38.120  1.00  0.00
ATOM   3021  CG  ASP   389     -10.660  45.330  38.880  1.00  0.00
ATOM   3022  OD1 ASP   389     -10.260  44.300  38.330  1.00  0.00
ATOM   3023  OD2 ASP   389     -11.240  45.340  39.990  1.00  0.00
ATOM   3024  C   ASP   389      -8.870  48.300  37.150  1.00  0.00
ATOM   3025  O   ASP   389      -9.090  49.430  37.600  1.00  0.00
ATOM   3026  N   GLY   390      -8.450  48.080  35.910  1.00  0.00
ATOM   3027  CA  GLY   390      -8.300  49.120  34.880  1.00  0.00
ATOM   3028  C   GLY   390      -7.460  50.320  35.340  1.00  0.00
ATOM   3029  O   GLY   390      -8.000  51.440  35.370  1.00  0.00
ATOM   3030  N   PRO   391      -6.160  50.130  35.670  1.00  0.00
ATOM   3031  CA  PRO   391      -5.280  51.250  36.030  1.00  0.00
ATOM   3032  CB  PRO   391      -3.950  50.610  36.410  1.00  0.00
ATOM   3033  CG  PRO   391      -3.920  49.310  35.600  1.00  0.00
ATOM   3034  CD  PRO   391      -5.380  48.870  35.620  1.00  0.00
ATOM   3035  C   PRO   391      -5.140  52.180  34.820  1.00  0.00
ATOM   3036  O   PRO   391      -5.140  51.760  33.670  1.00  0.00
ATOM   3037  N   LYS   392      -5.120  53.470  35.120  1.00  0.00
ATOM   3038  CA  LYS   392      -5.070  54.510  34.070  1.00  0.00
ATOM   3039  CB  LYS   392      -5.470  55.880  34.630  1.00  0.00
ATOM   3040  CG  LYS   392      -6.940  55.910  35.070  1.00  0.00
ATOM   3041  CD  LYS   392      -7.910  55.610  33.920  1.00  0.00
ATOM   3042  CE  LYS   392      -9.360  55.530  34.400  1.00  0.00
ATOM   3043  NZ  LYS   392      -9.600  54.420  35.340  1.00  0.00
ATOM   3044  C   LYS   392      -3.740  54.600  33.300  1.00  0.00
ATOM   3045  O   LYS   392      -3.710  55.090  32.180  1.00  0.00
ATOM   3046  N   PHE   393      -2.680  54.120  33.950  1.00  0.00
ATOM   3047  CA  PHE   393      -1.300  54.140  33.430  1.00  0.00
ATOM   3048  CB  PHE   393      -0.770  55.580  33.370  1.00  0.00
ATOM   3049  CG  PHE   393      -0.670  56.230  34.760  1.00  0.00
ATOM   3050  CD1 PHE   393      -1.760  56.880  35.330  1.00  0.00
ATOM   3051  CD2 PHE   393       0.510  56.110  35.470  1.00  0.00
ATOM   3052  CE1 PHE   393      -1.680  57.400  36.610  1.00  0.00
ATOM   3053  CE2 PHE   393       0.580  56.630  36.750  1.00  0.00
ATOM   3054  CZ  PHE   393      -0.500  57.280  37.330  1.00  0.00
ATOM   3055  C   PHE   393      -0.380  53.260  34.290  1.00  0.00
ATOM   3056  O   PHE   393      -0.680  52.970  35.460  1.00  0.00
ATOM   3057  N   LEU   394       0.730  52.900  33.670  1.00  0.00
ATOM   3058  CA  LEU   394       1.820  52.130  34.300  1.00  0.00
ATOM   3059  CB  LEU   394       2.040  50.820  33.530  1.00  0.00
ATOM   3060  CG  LEU   394       0.820  49.910  33.500  1.00  0.00
ATOM   3061  CD1 LEU   394       1.120  48.700  32.620  1.00  0.00
ATOM   3062  CD2 LEU   394       0.410  49.460  34.910  1.00  0.00
ATOM   3063  C   LEU   394       3.120  52.930  34.310  1.00  0.00
ATOM   3064  O   LEU   394       3.420  53.680  33.370  1.00  0.00
ATOM   3065  N   LYS   395       3.800  52.840  35.440  1.00  0.00
ATOM   3066  CA  LYS   395       5.120  53.470  35.660  1.00  0.00
ATOM   3067  CB  LYS   395       5.060  54.480  36.790  1.00  0.00
ATOM   3068  CG  LYS   395       4.150  55.670  36.490  1.00  0.00
ATOM   3069  CD  LYS   395       4.130  56.640  37.670  1.00  0.00
ATOM   3070  CE  LYS   395       3.480  56.020  38.920  1.00  0.00
ATOM   3071  NZ  LYS   395       3.260  57.070  39.920  1.00  0.00
ATOM   3072  C   LYS   395       6.120  52.400  36.090  1.00  0.00
ATOM   3073  O   LYS   395       5.720  51.430  36.720  1.00  0.00
ATOM   3074  N   SER   396       7.410  52.740  36.010  1.00  0.00
ATOM   3075  CA  SER   396       8.520  51.810  36.350  1.00  0.00
ATOM   3076  CB  SER   396       9.850  52.560  36.450  1.00  0.00
ATOM   3077  OG  SER   396      10.100  53.290  35.250  1.00  0.00
ATOM   3078  C   SER   396       8.300  51.110  37.700  1.00  0.00
ATOM   3079  O   SER   396       7.940  51.750  38.690  1.00  0.00
ATOM   3080  N   GLY   397       8.460  49.800  37.670  1.00  0.00
ATOM   3081  CA  GLY   397       8.270  48.930  38.850  1.00  0.00
ATOM   3082  C   GLY   397       6.940  48.160  38.850  1.00  0.00
ATOM   3083  O   GLY   397       6.890  47.070  39.430  1.00  0.00
ATOM   3084  N   ASP   398       5.900  48.750  38.250  1.00  0.00
ATOM   3085  CA  ASP   398       4.550  48.160  38.180  1.00  0.00
ATOM   3086  CB  ASP   398       3.530  49.140  37.570  1.00  0.00
ATOM   3087  CG  ASP   398       3.270  50.460  38.330  1.00  0.00
ATOM   3088  OD1 ASP   398       3.570  50.510  39.540  1.00  0.00
ATOM   3089  OD2 ASP   398       2.680  51.380  37.730  1.00  0.00
ATOM   3090  C   ASP   398       4.510  46.830  37.410  1.00  0.00
ATOM   3091  O   ASP   398       5.280  46.550  36.490  1.00  0.00
ATOM   3092  N   ALA   399       3.680  45.970  37.990  1.00  0.00
ATOM   3093  CA  ALA   399       3.300  44.660  37.430  1.00  0.00
ATOM   3094  CB  ALA   399       3.520  43.610  38.510  1.00  0.00
ATOM   3095  C   ALA   399       1.810  44.750  37.100  1.00  0.00
ATOM   3096  O   ALA   399       1.020  45.210  37.930  1.00  0.00
ATOM   3097  N   ALA   400       1.440  44.310  35.910  1.00  0.00
ATOM   3098  CA  ALA   400       0.060  44.480  35.410  1.00  0.00
ATOM   3099  CB  ALA   400      -0.070  45.900  34.830  1.00  0.00
ATOM   3100  C   ALA   400      -0.310  43.490  34.310  1.00  0.00
ATOM   3101  O   ALA   400       0.540  43.070  33.520  1.00  0.00
ATOM   3102  N   ILE   401      -1.590  43.140  34.290  1.00  0.00
ATOM   3103  CA  ILE   401      -2.150  42.280  33.220  1.00  0.00
ATOM   3104  CB  ILE   401      -3.180  41.260  33.730  1.00  0.00
ATOM   3105  CG1 ILE   401      -4.480  41.900  34.220  1.00  0.00
ATOM   3106  CG2 ILE   401      -2.560  40.380  34.830  1.00  0.00
ATOM   3107  CD  ILE   401      -5.670  40.940  34.230  1.00  0.00
ATOM   3108  C   ILE   401      -2.700  43.180  32.110  1.00  0.00
ATOM   3109  O   ILE   401      -3.460  44.130  32.350  1.00  0.00
ATOM   3110  N   VAL   402      -2.130  42.990  30.930  1.00  0.00
ATOM   3111  CA  VAL   402      -2.450  43.860  29.780  1.00  0.00
ATOM   3112  CB  VAL   402      -1.240  44.760  29.410  1.00  0.00
ATOM   3113  CG1 VAL   402      -1.700  45.900  28.510  1.00  0.00
ATOM   3114  CG2 VAL   402      -0.560  45.410  30.610  1.00  0.00
ATOM   3115  C   VAL   402      -2.900  42.990  28.590  1.00  0.00
ATOM   3116  O   VAL   402      -2.380  41.890  28.380  1.00  0.00
ATOM   3117  N   ASP   403      -3.900  43.520  27.890  1.00  0.00
ATOM   3118  CA  ASP   403      -4.450  42.920  26.670  1.00  0.00
ATOM   3119  CB  ASP   403      -5.960  43.160  26.630  1.00  0.00
ATOM   3120  CG  ASP   403      -6.570  42.490  25.410  1.00  0.00
ATOM   3121  OD1 ASP   403      -6.380  41.260  25.300  1.00  0.00
ATOM   3122  OD2 ASP   403      -7.070  43.260  24.570  1.00  0.00
ATOM   3123  C   ASP   403      -3.770  43.530  25.440  1.00  0.00
ATOM   3124  O   ASP   403      -3.720  44.760  25.280  1.00  0.00
ATOM   3125  N   MET   404      -3.060  42.670  24.720  1.00  0.00
ATOM   3126  CA  MET   404      -2.270  43.030  23.530  1.00  0.00
ATOM   3127  CB  MET   404      -0.900  42.330  23.530  1.00  0.00
ATOM   3128  CG  MET   404       0.100  42.730  24.610  1.00  0.00
ATOM   3129  SD  MET   404       0.720  44.440  24.440  1.00  0.00
ATOM   3130  CE  MET   404      -0.520  45.080  25.530  1.00  0.00
ATOM   3131  C   MET   404      -2.980  42.610  22.240  1.00  0.00
ATOM   3132  O   MET   404      -3.400  41.470  22.100  1.00  0.00
ATOM   3133  N   VAL   405      -2.900  43.520  21.280  1.00  0.00
ATOM   3134  CA  VAL   405      -3.420  43.300  19.910  1.00  0.00
ATOM   3135  CB  VAL   405      -4.640  44.190  19.600  1.00  0.00
ATOM   3136  CG1 VAL   405      -5.160  43.960  18.180  1.00  0.00
ATOM   3137  CG2 VAL   405      -5.790  43.910  20.570  1.00  0.00
ATOM   3138  C   VAL   405      -2.270  43.490  18.910  1.00  0.00
ATOM   3139  O   VAL   405      -1.790  44.620  18.750  1.00  0.00
ATOM   3140  N   PRO   406      -1.750  42.390  18.340  1.00  0.00
ATOM   3141  CA  PRO   406      -0.660  42.430  17.350  1.00  0.00
ATOM   3142  CB  PRO   406      -0.300  40.970  17.100  1.00  0.00
ATOM   3143  CG  PRO   406      -1.610  40.230  17.350  1.00  0.00
ATOM   3144  CD  PRO   406      -2.230  41.000  18.520  1.00  0.00
ATOM   3145  C   PRO   406      -1.070  43.170  16.070  1.00  0.00
ATOM   3146  O   PRO   406      -2.190  43.030  15.590  1.00  0.00
ATOM   3147  N   GLY   407      -0.160  44.010  15.600  1.00  0.00
ATOM   3148  CA  GLY   407      -0.340  44.790  14.360  1.00  0.00
ATOM   3149  C   GLY   407      -0.350  43.920  13.090  1.00  0.00
ATOM   3150  O   GLY   407      -0.870  44.310  12.050  1.00  0.00
ATOM   3151  N   LYS   408       0.430  42.850  13.170  1.00  0.00
ATOM   3152  CA  LYS   408       0.600  41.850  12.100  1.00  0.00
ATOM   3153  CB  LYS   408       2.050  41.890  11.600  1.00  0.00
ATOM   3154  CG  LYS   408       2.340  43.210  10.890  1.00  0.00
ATOM   3155  CD  LYS   408       3.780  43.240  10.380  1.00  0.00
ATOM   3156  CE  LYS   408       4.060  44.600   9.730  1.00  0.00
ATOM   3157  NZ  LYS   408       5.440  44.630   9.210  1.00  0.00
ATOM   3158  C   LYS   408       0.250  40.450  12.630  1.00  0.00
ATOM   3159  O   LYS   408       0.400  40.240  13.840  1.00  0.00
ATOM   3160  N   PRO   409      -0.130  39.510  11.750  1.00  0.00
ATOM   3161  CA  PRO   409      -0.430  38.110  12.130  1.00  0.00
ATOM   3162  CB  PRO   409      -0.560  37.380  10.790  1.00  0.00
ATOM   3163  CG  PRO   409      -1.080  38.450   9.840  1.00  0.00
ATOM   3164  CD  PRO   409      -0.350  39.710  10.310  1.00  0.00
ATOM   3165  C   PRO   409       0.740  37.530  12.950  1.00  0.00
ATOM   3166  O   PRO   409       1.900  37.660  12.560  1.00  0.00
ATOM   3167  N   MET   410       0.400  37.110  14.160  1.00  0.00
ATOM   3168  CA  MET   410       1.400  36.630  15.150  1.00  0.00
ATOM   3169  CB  MET   410       1.610  37.740  16.190  1.00  0.00
ATOM   3170  CG  MET   410       2.800  37.490  17.120  1.00  0.00
ATOM   3171  SD  MET   410       3.040  38.850  18.330  1.00  0.00
ATOM   3172  CE  MET   410       4.590  38.370  19.050  1.00  0.00
ATOM   3173  C   MET   410       0.930  35.340  15.830  1.00  0.00
ATOM   3174  O   MET   410      -0.230  35.190  16.180  1.00  0.00
ATOM   3175  N   CYS   411       1.910  34.470  16.070  1.00  0.00
ATOM   3176  CA  CYS   411       1.720  33.220  16.820  1.00  0.00
ATOM   3177  CB  CYS   411       2.100  31.980  16.000  1.00  0.00
ATOM   3178  SG  CYS   411       1.840  30.440  16.950  1.00  0.00
ATOM   3179  C   CYS   411       2.520  33.240  18.130  1.00  0.00
ATOM   3180  O   CYS   411       3.750  33.310  18.130  1.00  0.00
ATOM   3181  N   VAL   412       1.750  33.320  19.200  1.00  0.00
ATOM   3182  CA  VAL   412       2.250  33.290  20.590  1.00  0.00
ATOM   3183  CB  VAL   412       2.060  34.640  21.310  1.00  0.00
ATOM   3184  CG1 VAL   412       2.900  35.730  20.660  1.00  0.00
ATOM   3185  CG2 VAL   412       0.590  35.090  21.420  1.00  0.00
ATOM   3186  C   VAL   412       1.580  32.160  21.380  1.00  0.00
ATOM   3187  O   VAL   412       0.550  31.630  20.980  1.00  0.00
ATOM   3188  N   GLU   413       2.190  31.850  22.520  1.00  0.00
ATOM   3189  CA  GLU   413       1.650  30.830  23.440  1.00  0.00
ATOM   3190  CB  GLU   413       2.480  29.540  23.340  1.00  0.00
ATOM   3191  CG  GLU   413       2.330  28.830  21.990  1.00  0.00
ATOM   3192  CD  GLU   413       0.950  28.210  21.700  1.00  0.00
ATOM   3193  OE1 GLU   413       0.070  28.250  22.580  1.00  0.00
ATOM   3194  OE2 GLU   413       0.840  27.560  20.640  1.00  0.00
ATOM   3195  C   GLU   413       1.630  31.340  24.880  1.00  0.00
ATOM   3196  O   GLU   413       2.370  32.250  25.240  1.00  0.00
ATOM   3197  N   SER   414       0.750  30.740  25.690  1.00  0.00
ATOM   3198  CA  SER   414       0.790  30.980  27.140  1.00  0.00
ATOM   3199  CB  SER   414      -0.380  30.310  27.870  1.00  0.00
ATOM   3200  OG  SER   414      -0.320  30.640  29.260  1.00  0.00
ATOM   3201  C   SER   414       2.110  30.420  27.690  1.00  0.00
ATOM   3202  O   SER   414       2.540  29.320  27.340  1.00  0.00
ATOM   3203  N   PHE   415       2.720  31.210  28.570  1.00  0.00
ATOM   3204  CA  PHE   415       4.020  30.850  29.170  1.00  0.00
ATOM   3205  CB  PHE   415       4.470  31.960  30.120  1.00  0.00
ATOM   3206  CG  PHE   415       5.840  31.680  30.750  1.00  0.00
ATOM   3207  CD1 PHE   415       7.000  31.980  30.030  1.00  0.00
ATOM   3208  CD2 PHE   415       5.930  31.130  32.020  1.00  0.00
ATOM   3209  CE1 PHE   415       8.240  31.720  30.590  1.00  0.00
ATOM   3210  CE2 PHE   415       7.180  30.880  32.580  1.00  0.00
ATOM   3211  CZ  PHE   415       8.330  31.170  31.870  1.00  0.00
ATOM   3212  C   PHE   415       4.000  29.490  29.900  1.00  0.00
ATOM   3213  O   PHE   415       4.980  28.750  29.860  1.00  0.00
ATOM   3214  N   SER   416       2.860  29.190  30.520  1.00  0.00
ATOM   3215  CA  SER   416       2.620  27.900  31.220  1.00  0.00
ATOM   3216  CB  SER   416       1.270  27.890  31.940  1.00  0.00
ATOM   3217  OG  SER   416       0.220  28.330  31.070  1.00  0.00
ATOM   3218  C   SER   416       2.720  26.660  30.310  1.00  0.00
ATOM   3219  O   SER   416       3.350  25.680  30.690  1.00  0.00
ATOM   3220  N   ASP   417       2.270  26.810  29.060  1.00  0.00
ATOM   3221  CA  ASP   417       2.250  25.710  28.070  1.00  0.00
ATOM   3222  CB  ASP   417       1.050  25.870  27.130  1.00  0.00
ATOM   3223  CG  ASP   417      -0.270  25.730  27.890  1.00  0.00
ATOM   3224  OD1 ASP   417      -0.450  24.680  28.540  1.00  0.00
ATOM   3225  OD2 ASP   417      -1.020  26.740  27.890  1.00  0.00
ATOM   3226  C   ASP   417       3.550  25.610  27.260  1.00  0.00
ATOM   3227  O   ASP   417       4.300  24.640  27.390  1.00  0.00
ATOM   3228  N   TYR   418       3.890  26.720  26.610  1.00  0.00
ATOM   3229  CA  TYR   418       5.110  26.830  25.810  1.00  0.00
ATOM   3230  CB  TYR   418       4.780  26.890  24.310  1.00  0.00
ATOM   3231  CG  TYR   418       4.010  25.650  23.870  1.00  0.00
ATOM   3232  CD1 TYR   418       4.720  24.520  23.500  1.00  0.00
ATOM   3233  CD2 TYR   418       2.630  25.660  23.860  1.00  0.00
ATOM   3234  CE1 TYR   418       4.050  23.370  23.120  1.00  0.00
ATOM   3235  CE2 TYR   418       1.940  24.520  23.480  1.00  0.00
ATOM   3236  CZ  TYR   418       2.660  23.400  23.110  1.00  0.00
ATOM   3237  OH  TYR   418       1.940  22.360  22.660  1.00  0.00
ATOM   3238  C   TYR   418       5.930  28.030  26.290  1.00  0.00
ATOM   3239  O   TYR   418       5.860  29.110  25.700  1.00  0.00
ATOM   3240  N   PRO   419       6.780  27.820  27.310  1.00  0.00
ATOM   3241  CA  PRO   419       7.580  28.890  27.930  1.00  0.00
ATOM   3242  CB  PRO   419       8.500  28.230  28.960  1.00  0.00
ATOM   3243  CG  PRO   419       7.780  26.920  29.270  1.00  0.00
ATOM   3244  CD  PRO   419       7.050  26.540  27.980  1.00  0.00
ATOM   3245  C   PRO   419       8.410  29.690  26.930  1.00  0.00
ATOM   3246  O   PRO   419       8.300  30.910  27.020  1.00  0.00
ATOM   3247  N   PRO   420       9.160  29.080  25.980  1.00  0.00
ATOM   3248  CA  PRO   420       9.860  29.860  24.960  1.00  0.00
ATOM   3249  CB  PRO   420      10.430  28.850  23.970  1.00  0.00
ATOM   3250  CG  PRO   420      10.730  27.670  24.870  1.00  0.00
ATOM   3251  CD  PRO   420       9.510  27.650  25.790  1.00  0.00
ATOM   3252  C   PRO   420       8.870  30.850  24.360  1.00  0.00
ATOM   3253  O   PRO   420       9.010  32.010  24.730  1.00  0.00
ATOM   3254  N   LEU   421       7.680  30.320  24.010  1.00  0.00
ATOM   3255  CA  LEU   421       6.600  30.990  23.250  1.00  0.00
ATOM   3256  CB  LEU   421       5.890  30.070  22.250  1.00  0.00
ATOM   3257  CG  LEU   421       6.670  29.820  20.960  1.00  0.00
ATOM   3258  CD1 LEU   421       7.660  28.660  21.090  1.00  0.00
ATOM   3259  CD2 LEU   421       5.710  29.570  19.790  1.00  0.00
ATOM   3260  C   LEU   421       5.620  31.920  23.990  1.00  0.00
ATOM   3261  O   LEU   421       4.880  32.670  23.360  1.00  0.00
ATOM   3262  N   GLY   422       6.000  32.160  25.240  1.00  0.00
ATOM   3263  CA  GLY   422       5.190  32.890  26.230  1.00  0.00
ATOM   3264  C   GLY   422       5.860  34.080  26.920  1.00  0.00
ATOM   3265  O   GLY   422       5.280  34.660  27.830  1.00  0.00
ATOM   3266  N   ARG   423       7.110  34.360  26.550  1.00  0.00
ATOM   3267  CA  ARG   423       7.850  35.510  27.100  1.00  0.00
ATOM   3268  CB  ARG   423       9.040  35.040  27.960  1.00  0.00
ATOM   3269  CG  ARG   423      10.070  34.230  27.180  1.00  0.00
ATOM   3270  CD  ARG   423      11.260  33.860  28.060  1.00  0.00
ATOM   3271  NE  ARG   423      12.250  33.160  27.230  1.00  0.00
ATOM   3272  CZ  ARG   423      12.200  31.880  26.850  1.00  0.00
ATOM   3273  NH1 ARG   423      11.230  31.070  27.270  1.00  0.00
ATOM   3274  NH2 ARG   423      13.120  31.380  26.010  1.00  0.00
ATOM   3275  C   ARG   423       8.310  36.430  25.960  1.00  0.00
ATOM   3276  O   ARG   423       8.660  35.980  24.870  1.00  0.00
ATOM   3277  N   PHE   424       8.330  37.720  26.280  1.00  0.00
ATOM   3278  CA  PHE   424       8.690  38.760  25.310  1.00  0.00
ATOM   3279  CB  PHE   424       7.460  39.150  24.470  1.00  0.00
ATOM   3280  CG  PHE   424       6.360  39.820  25.290  1.00  0.00
ATOM   3281  CD1 PHE   424       6.370  41.200  25.460  1.00  0.00
ATOM   3282  CD2 PHE   424       5.340  39.060  25.850  1.00  0.00
ATOM   3283  CE1 PHE   424       5.360  41.810  26.180  1.00  0.00
ATOM   3284  CE2 PHE   424       4.330  39.680  26.570  1.00  0.00
ATOM   3285  CZ  PHE   424       4.340  41.060  26.730  1.00  0.00
ATOM   3286  C   PHE   424       9.300  40.000  25.960  1.00  0.00
ATOM   3287  O   PHE   424       9.080  40.280  27.150  1.00  0.00
ATOM   3288  N   ALA   425      10.020  40.730  25.130  1.00  0.00
ATOM   3289  CA  ALA   425      10.630  42.020  25.480  1.00  0.00
ATOM   3290  CB  ALA   425      12.120  41.990  25.110  1.00  0.00
ATOM   3291  C   ALA   425       9.930  43.150  24.710  1.00  0.00
ATOM   3292  O   ALA   425       9.560  42.990  23.550  1.00  0.00
ATOM   3293  N   VAL   426       9.730  44.250  25.420  1.00  0.00
ATOM   3294  CA  VAL   426       9.130  45.470  24.860  1.00  0.00
ATOM   3295  CB  VAL   426       8.050  46.030  25.800  1.00  0.00
ATOM   3296  CG1 VAL   426       7.430  47.310  25.240  1.00  0.00
ATOM   3297  CG2 VAL   426       6.910  45.030  26.010  1.00  0.00
ATOM   3298  C   VAL   426      10.260  46.490  24.660  1.00  0.00
ATOM   3299  O   VAL   426      10.900  46.920  25.620  1.00  0.00
ATOM   3300  N   ARG   427      10.380  46.940  23.420  1.00  0.00
ATOM   3301  CA  ARG   427      11.450  47.880  23.030  1.00  0.00
ATOM   3302  CB  ARG   427      12.120  47.340  21.760  1.00  0.00
ATOM   3303  CG  ARG   427      13.330  48.170  21.350  1.00  0.00
ATOM   3304  CD  ARG   427      13.960  47.640  20.060  1.00  0.00
ATOM   3305  NE  ARG   427      15.040  48.570  19.650  1.00  0.00
ATOM   3306  CZ  ARG   427      14.880  49.700  18.940  1.00  0.00
ATOM   3307  NH1 ARG   427      13.680  50.130  18.530  1.00  0.00
ATOM   3308  NH2 ARG   427      15.960  50.430  18.630  1.00  0.00
ATOM   3309  C   ARG   427      10.890  49.290  22.810  1.00  0.00
ATOM   3310  O   ARG   427       9.910  49.470  22.090  1.00  0.00
ATOM   3311  N   ASP   428      11.660  50.260  23.320  1.00  0.00
ATOM   3312  CA  ASP   428      11.470  51.720  23.170  1.00  0.00
ATOM   3313  CB  ASP   428      10.120  52.200  23.760  1.00  0.00
ATOM   3314  CG  ASP   428       9.650  53.600  23.300  1.00  0.00
ATOM   3315  OD1 ASP   428      10.480  54.500  23.110  1.00  0.00
ATOM   3316  OD2 ASP   428       8.460  53.720  22.970  1.00  0.00
ATOM   3317  C   ASP   428      12.630  52.470  23.860  1.00  0.00
ATOM   3318  O   ASP   428      13.370  51.890  24.650  1.00  0.00
ATOM   3319  N   MET   429      12.970  53.610  23.240  1.00  0.00
ATOM   3320  CA  MET   429      14.000  54.590  23.650  1.00  0.00
ATOM   3321  CB  MET   429      13.650  55.430  24.890  1.00  0.00
ATOM   3322  CG  MET   429      12.370  56.260  24.880  1.00  0.00
ATOM   3323  SD  MET   429      12.070  57.130  26.470  1.00  0.00
ATOM   3324  CE  MET   429      10.340  57.510  26.320  1.00  0.00
ATOM   3325  C   MET   429      15.360  53.920  23.820  1.00  0.00
ATOM   3326  O   MET   429      16.070  53.990  24.820  1.00  0.00
ATOM   3327  N   ARG   430      15.630  53.100  22.800  1.00  0.00
ATOM   3328  CA  ARG   430      16.900  52.380  22.620  1.00  0.00
ATOM   3329  CB  ARG   430      18.030  53.410  22.460  1.00  0.00
ATOM   3330  CG  ARG   430      17.840  54.280  21.210  1.00  0.00
ATOM   3331  CD  ARG   430      17.980  53.440  19.940  1.00  0.00
ATOM   3332  NE  ARG   430      19.360  52.920  19.860  1.00  0.00
ATOM   3333  CZ  ARG   430      20.440  53.610  19.450  1.00  0.00
ATOM   3334  NH1 ARG   430      20.340  54.890  19.060  1.00  0.00
ATOM   3335  NH2 ARG   430      21.630  53.020  19.450  1.00  0.00
ATOM   3336  C   ARG   430      17.200  51.400  23.770  1.00  0.00
ATOM   3337  O   ARG   430      18.360  51.130  24.070  1.00  0.00
ATOM   3338  N   GLN   431      16.140  50.780  24.290  1.00  0.00
ATOM   3339  CA  GLN   431      16.210  49.840  25.420  1.00  0.00
ATOM   3340  CB  GLN   431      16.460  50.590  26.740  1.00  0.00
ATOM   3341  CG  GLN   431      15.380  51.620  27.100  1.00  0.00
ATOM   3342  CD  GLN   431      15.670  52.230  28.460  1.00  0.00
ATOM   3343  OE1 GLN   431      16.620  52.970  28.670  1.00  0.00
ATOM   3344  NE2 GLN   431      14.900  51.840  29.450  1.00  0.00
ATOM   3345  C   GLN   431      14.940  48.990  25.540  1.00  0.00
ATOM   3346  O   GLN   431      13.950  49.220  24.850  1.00  0.00
ATOM   3347  N   THR   432      15.080  47.930  26.330  1.00  0.00
ATOM   3348  CA  THR   432      13.950  47.090  26.760  1.00  0.00
ATOM   3349  CB  THR   432      14.410  45.670  27.100  1.00  0.00
ATOM   3350  OG1 THR   432      15.130  45.130  25.990  1.00  0.00
ATOM   3351  CG2 THR   432      13.220  44.770  27.450  1.00  0.00
ATOM   3352  C   THR   432      13.340  47.770  27.990  1.00  0.00
ATOM   3353  O   THR   432      13.980  47.980  29.010  1.00  0.00
ATOM   3354  N   VAL   433      12.090  48.150  27.790  1.00  0.00
ATOM   3355  CA  VAL   433      11.340  48.990  28.740  1.00  0.00
ATOM   3356  CB  VAL   433      10.540  50.080  27.990  1.00  0.00
ATOM   3357  CG1 VAL   433      11.470  50.780  26.990  1.00  0.00
ATOM   3358  CG2 VAL   433       9.320  49.580  27.210  1.00  0.00
ATOM   3359  C   VAL   433      10.450  48.150  29.670  1.00  0.00
ATOM   3360  O   VAL   433      10.130  48.550  30.780  1.00  0.00
ATOM   3361  N   ALA   434      10.110  46.960  29.190  1.00  0.00
ATOM   3362  CA  ALA   434       9.230  46.010  29.890  1.00  0.00
ATOM   3363  CB  ALA   434       7.770  46.420  29.660  1.00  0.00
ATOM   3364  C   ALA   434       9.450  44.580  29.390  1.00  0.00
ATOM   3365  O   ALA   434       9.930  44.340  28.270  1.00  0.00
ATOM   3366  N   VAL   435       9.200  43.670  30.320  1.00  0.00
ATOM   3367  CA  VAL   435       9.190  42.210  30.080  1.00  0.00
ATOM   3368  CB  VAL   435      10.240  41.510  30.970  1.00  0.00
ATOM   3369  CG1 VAL   435      10.020  41.710  32.480  1.00  0.00
ATOM   3370  CG2 VAL   435      10.370  40.020  30.630  1.00  0.00
ATOM   3371  C   VAL   435       7.760  41.690  30.300  1.00  0.00
ATOM   3372  O   VAL   435       7.090  42.060  31.270  1.00  0.00
ATOM   3373  N   GLY   436       7.360  40.790  29.410  1.00  0.00
ATOM   3374  CA  GLY   436       6.010  40.200  29.440  1.00  0.00
ATOM   3375  C   GLY   436       6.000  38.670  29.470  1.00  0.00
ATOM   3376  O   GLY   436       6.880  38.000  28.930  1.00  0.00
ATOM   3377  N   VAL   437       5.010  38.180  30.200  1.00  0.00
ATOM   3378  CA  VAL   437       4.710  36.740  30.360  1.00  0.00
ATOM   3379  CB  VAL   437       5.020  36.290  31.800  1.00  0.00
ATOM   3380  CG1 VAL   437       4.640  34.830  32.060  1.00  0.00
ATOM   3381  CG2 VAL   437       6.500  36.460  32.150  1.00  0.00
ATOM   3382  C   VAL   437       3.230  36.530  29.990  1.00  0.00
ATOM   3383  O   VAL   437       2.340  36.930  30.750  1.00  0.00
ATOM   3384  N   ILE   438       3.010  35.910  28.840  1.00  0.00
ATOM   3385  CA  ILE   438       1.660  35.620  28.300  1.00  0.00
ATOM   3386  CB  ILE   438       1.730  35.070  26.860  1.00  0.00
ATOM   3387  CG1 ILE   438       2.440  36.090  25.950  1.00  0.00
ATOM   3388  CG2 ILE   438       0.310  34.790  26.330  1.00  0.00
ATOM   3389  CD  ILE   438       2.850  35.530  24.590  1.00  0.00
ATOM   3390  C   ILE   438       0.920  34.660  29.250  1.00  0.00
ATOM   3391  O   ILE   438       1.440  33.620  29.660  1.00  0.00
ATOM   3392  N   LYS   439      -0.290  35.100  29.570  1.00  0.00
ATOM   3393  CA  LYS   439      -1.210  34.390  30.480  1.00  0.00
ATOM   3394  CB  LYS   439      -1.750  35.360  31.540  1.00  0.00
ATOM   3395  CG  LYS   439      -0.660  35.820  32.500  1.00  0.00
ATOM   3396  CD  LYS   439      -0.070  34.640  33.270  1.00  0.00
ATOM   3397  CE  LYS   439       0.990  35.170  34.210  1.00  0.00
ATOM   3398  NZ  LYS   439       1.640  34.130  35.020  1.00  0.00
ATOM   3399  C   LYS   439      -2.380  33.700  29.770  1.00  0.00
ATOM   3400  O   LYS   439      -2.810  32.650  30.220  1.00  0.00
ATOM   3401  N   ALA   440      -2.900  34.360  28.730  1.00  0.00
ATOM   3402  CA  ALA   440      -3.990  33.830  27.900  1.00  0.00
ATOM   3403  CB  ALA   440      -5.350  34.260  28.470  1.00  0.00
ATOM   3404  C   ALA   440      -3.860  34.330  26.460  1.00  0.00
ATOM   3405  O   ALA   440      -3.290  35.400  26.220  1.00  0.00
ATOM   3406  N   VAL   441      -4.290  33.480  25.530  1.00  0.00
ATOM   3407  CA  VAL   441      -4.250  33.760  24.080  1.00  0.00
ATOM   3408  CB  VAL   441      -3.190  32.880  23.380  1.00  0.00
ATOM   3409  CG1 VAL   441      -3.110  33.140  21.870  1.00  0.00
ATOM   3410  CG2 VAL   441      -1.790  33.100  23.940  1.00  0.00
ATOM   3411  C   VAL   441      -5.650  33.490  23.490  1.00  0.00
ATOM   3412  O   VAL   441      -6.230  32.440  23.780  1.00  0.00
ATOM   3413  N   ASP   442      -6.100  34.400  22.640  1.00  0.00
ATOM   3414  CA  ASP   442      -7.350  34.260  21.860  1.00  0.00
ATOM   3415  CB  ASP   442      -8.130  35.580  21.900  1.00  0.00
ATOM   3416  CG  ASP   442      -9.580  35.450  21.410  1.00  0.00
ATOM   3417  OD1 ASP   442      -9.860  34.540  20.610  1.00  0.00
ATOM   3418  OD2 ASP   442     -10.420  36.240  21.900  1.00  0.00
ATOM   3419  C   ASP   442      -6.990  33.870  20.410  1.00  0.00
ATOM   3420  O   ASP   442      -6.510  34.710  19.640  1.00  0.00
ATOM   3421  N   LYS   443      -6.790  32.560  20.280  1.00  0.00
ATOM   3422  CA  LYS   443      -6.430  31.880  19.020  1.00  0.00
ATOM   3423  CB  LYS   443      -6.020  30.430  19.320  1.00  0.00
ATOM   3424  CG  LYS   443      -4.690  30.340  20.080  1.00  0.00
ATOM   3425  CD  LYS   443      -4.300  28.880  20.340  1.00  0.00
ATOM   3426  CE  LYS   443      -2.950  28.750  21.040  1.00  0.00
ATOM   3427  NZ  LYS   443      -2.550  27.340  21.180  1.00  0.00
ATOM   3428  C   LYS   443      -7.550  31.880  17.950  1.00  0.00
ATOM   3429  O   LYS   443      -8.680  32.310  18.270  1.00  0.00
ATOM   3430  OXT LYS   443      -7.310  31.290  16.870  1.00  0.00
TER
ENDMDL
