# Supplementary material for: Multiple molecular dynamics simulation of the isoforms of human translation elongation factor 1A reveals reversible fluctuations between "open" and "closed" conformations and suggests specific for eEF1A1 affinity for Ca2+-calmodulin
Source: BMC Struct Biol. 2008 Jan 25;8:4. doi: 10.1186/1472-6807-8-4 (PMC2275276; doi:10.1186/1472-6807-8-4)
Supplement: Additional file 2 — Spatial model of human eEF1A2 with posttranslational modifications, in PDB format. [file 1472-6807-8-4-S2.pdb]

ATOM      1  N   MET     1      34.940   5.420  32.700  1.00  0.00
ATOM      2  CA  MET     1      35.630   6.710  32.490  1.00  0.00
ATOM      3  CB  MET     1      36.350   6.570  31.140  1.00  0.00
ATOM      4  CG  MET     1      37.350   7.690  30.840  1.00  0.00
ATOM      5  SD  MET     1      38.150   7.480  29.220  1.00  0.00
ATOM      6  CE  MET     1      39.120   8.970  29.160  1.00  0.00
ATOM      7  C   MET     1      34.530   7.790  32.440  1.00  0.00
ATOM      8  O   MET     1      33.380   7.390  32.590  1.00  0.00
ATOM      9  N   GLY     2      34.880   9.050  32.710  1.00  0.00
ATOM     10  CA  GLY     2      34.090  10.240  32.300  1.00  0.00
ATOM     11  C   GLY     2      32.600   9.990  32.010  1.00  0.00
ATOM     12  O   GLY     2      32.250   9.390  31.000  1.00  0.00
ATOM     13  N   LYS     3      31.800  10.280  33.030  1.00  0.00
ATOM     14  CA  LYS     3      30.350  10.010  33.050  1.00  0.00
ATOM     15  CB  LYS     3      29.870  10.150  34.500  1.00  0.00
ATOM     16  CG  LYS     3      28.430   9.660  34.690  1.00  0.00
ATOM     17  CD  LYS     3      27.910   9.920  36.100  1.00  0.00
ATOM     18  CE  LYS     3      26.440   9.530  36.170  1.00  0.00
ATOM     19  NZ  LYS     3      25.940   9.680  37.540  1.00  0.00
ATOM     20  C   LYS     3      29.550  10.950  32.120  1.00  0.00
ATOM     21  O   LYS     3      29.880  12.140  32.030  1.00  0.00
ATOM     22  N   GLU     4      28.450  10.400  31.620  1.00  0.00
ATOM     23  CA  GLU     4      27.420  11.140  30.860  1.00  0.00
ATOM     24  CB  GLU     4      26.410  10.120  30.330  1.00  0.00
ATOM     25  CG  GLU     4      25.380  10.730  29.380  1.00  0.00
ATOM     26  CD  GLU     4      24.340   9.720  28.860  1.00  0.00
ATOM     27  OE1 GLU     4      24.400   8.540  29.270  1.00  0.00
ATOM     28  OE2 GLU     4      23.500  10.180  28.070  1.00  0.00
ATOM     29  C   GLU     4      26.720  12.160  31.780  1.00  0.00
ATOM     30  O   GLU     4      26.470  11.900  32.960  1.00  0.00
ATOM     31  N   LYS     5      26.520  13.330  31.200  1.00  0.00
ATOM     32  CA  LYS     5      25.990  14.500  31.920  1.00  0.00
ATOM     33  CB  LYS     5      27.030  15.620  31.970  1.00  0.00
ATOM     34  CG  LYS     5      28.190  15.200  32.850  1.00  0.00
ATOM     35  CD  LYS     5      29.260  16.290  32.920  1.00  0.00
ATOM     36  CE  LYS     5      30.450  15.760  33.730  1.00  0.00
ATOM     37  NZ  LYS     5      31.180  14.740  32.970  1.00  0.00
ATOM     38  C   LYS     5      24.710  15.060  31.290  1.00  0.00
ATOM     39  O   LYS     5      24.560  15.130  30.070  1.00  0.00
ATOM     40  N   THR     6      23.860  15.530  32.190  1.00  0.00
ATOM     41  CA  THR     6      22.670  16.320  31.850  1.00  0.00
ATOM     42  CB  THR     6      21.610  16.180  32.950  1.00  0.00
ATOM     43  OG1 THR     6      22.220  16.320  34.240  1.00  0.00
ATOM     44  CG2 THR     6      20.900  14.830  32.860  1.00  0.00
ATOM     45  C   THR     6      23.090  17.790  31.630  1.00  0.00
ATOM     46  O   THR     6      24.150  18.230  32.100  1.00  0.00
ATOM     47  N   HIS     7      22.290  18.510  30.860  1.00  0.00
ATOM     48  CA  HIS     7      22.610  19.910  30.500  1.00  0.00
ATOM     49  CB  HIS     7      22.450  20.160  29.000  1.00  0.00
ATOM     50  CG  HIS     7      23.450  19.360  28.150  1.00  0.00
ATOM     51  ND1 HIS     7      24.720  19.690  27.930  1.00  0.00
ATOM     52  CD2 HIS     7      23.180  18.250  27.480  1.00  0.00
ATOM     53  CE1 HIS     7      25.240  18.750  27.150  1.00  0.00
ATOM     54  NE2 HIS     7      24.290  17.870  26.850  1.00  0.00
ATOM     55  C   HIS     7      21.720  20.900  31.250  1.00  0.00
ATOM     56  O   HIS     7      20.500  20.760  31.260  1.00  0.00
ATOM     57  N   ILE     8      22.390  21.890  31.830  1.00  0.00
ATOM     58  CA  ILE     8      21.740  23.030  32.510  1.00  0.00
ATOM     59  CB  ILE     8      21.790  22.940  34.050  1.00  0.00
ATOM     60  CG1 ILE     8      23.190  22.640  34.600  1.00  0.00
ATOM     61  CG2 ILE     8      20.740  21.930  34.540  1.00  0.00
ATOM     62  CD  ILE     8      23.370  22.970  36.090  1.00  0.00
ATOM     63  C   ILE     8      22.330  24.360  32.020  1.00  0.00
ATOM     64  O   ILE     8      23.400  24.390  31.400  1.00  0.00
ATOM     65  N   ASN     9      21.560  25.420  32.210  1.00  0.00
ATOM     66  CA  ASN     9      22.060  26.780  31.920  1.00  0.00
ATOM     67  CB  ASN     9      21.220  27.480  30.840  1.00  0.00
ATOM     68  CG  ASN     9      21.240  26.780  29.480  1.00  0.00
ATOM     69  OD1 ASN     9      22.200  26.200  29.000  1.00  0.00
ATOM     70  ND2 ASN     9      20.120  26.880  28.800  1.00  0.00
ATOM     71  C   ASN     9      22.080  27.660  33.170  1.00  0.00
ATOM     72  O   ASN     9      21.130  27.690  33.940  1.00  0.00
ATOM     73  N   ILE    10      23.190  28.380  33.340  1.00  0.00
ATOM     74  CA  ILE    10      23.310  29.360  34.430  1.00  0.00
ATOM     75  CB  ILE    10      24.240  28.990  35.600  1.00  0.00
ATOM     76  CG1 ILE    10      25.710  28.850  35.170  1.00  0.00
ATOM     77  CG2 ILE    10      23.680  27.780  36.370  1.00  0.00
ATOM     78  CD  ILE    10      26.730  28.760  36.300  1.00  0.00
ATOM     79  C   ILE    10      23.670  30.750  33.920  1.00  0.00
ATOM     80  O   ILE    10      24.460  30.930  32.990  1.00  0.00
ATOM     81  N   VAL    11      23.120  31.710  34.640  1.00  0.00
ATOM     82  CA  VAL    11      23.460  33.130  34.450  1.00  0.00
ATOM     83  CB  VAL    11      22.250  33.950  33.960  1.00  0.00
ATOM     84  CG1 VAL    11      21.120  34.100  34.990  1.00  0.00
ATOM     85  CG2 VAL    11      22.690  35.310  33.430  1.00  0.00
ATOM     86  C   VAL    11      24.100  33.660  35.740  1.00  0.00
ATOM     87  O   VAL    11      23.590  33.510  36.850  1.00  0.00
ATOM     88  N   VAL    12      25.250  34.280  35.540  1.00  0.00
ATOM     89  CA  VAL    12      26.030  34.850  36.650  1.00  0.00
ATOM     90  CB  VAL    12      27.530  34.510  36.520  1.00  0.00
ATOM     91  CG1 VAL    12      28.180  34.560  37.900  1.00  0.00
ATOM     92  CG2 VAL    12      27.840  33.130  35.920  1.00  0.00
ATOM     93  C   VAL    12      25.770  36.360  36.610  1.00  0.00
ATOM     94  O   VAL    12      25.890  36.980  35.550  1.00  0.00
ATOM     95  N   ILE    13      25.240  36.900  37.700  1.00  0.00
ATOM     96  CA  ILE    13      24.870  38.330  37.860  1.00  0.00
ATOM     97  CB  ILE    13      23.340  38.550  37.890  1.00  0.00
ATOM     98  CG1 ILE    13      22.670  37.810  39.060  1.00  0.00
ATOM     99  CG2 ILE    13      22.730  38.160  36.540  1.00  0.00
ATOM    100  CD  ILE    13      21.290  38.370  39.410  1.00  0.00
ATOM    101  C   ILE    13      25.550  38.980  39.080  1.00  0.00
ATOM    102  O   ILE    13      25.990  38.280  39.990  1.00  0.00
ATOM    103  N   GLY    14      25.820  40.290  38.970  1.00  0.00
ATOM    104  CA  GLY    14      26.580  41.040  40.000  1.00  0.00
ATOM    105  C   GLY    14      27.050  42.400  39.480  1.00  0.00
ATOM    106  O   GLY    14      27.110  42.600  38.270  1.00  0.00
ATOM    107  N   HIS    15      27.330  43.290  40.430  1.00  0.00
ATOM    108  CA  HIS    15      27.850  44.650  40.150  1.00  0.00
ATOM    109  CB  HIS    15      27.870  45.410  41.490  1.00  0.00
ATOM    110  CG  HIS    15      28.360  46.850  41.370  1.00  0.00
ATOM    111  ND1 HIS    15      29.640  47.210  41.440  1.00  0.00
ATOM    112  CD2 HIS    15      27.630  47.960  41.230  1.00  0.00
ATOM    113  CE1 HIS    15      29.700  48.540  41.400  1.00  0.00
ATOM    114  NE2 HIS    15      28.460  49.000  41.240  1.00  0.00
ATOM    115  C   HIS    15      29.240  44.600  39.500  1.00  0.00
ATOM    116  O   HIS    15      29.950  43.600  39.630  1.00  0.00
ATOM    117  N   VAL    16      29.620  45.670  38.810  1.00  0.00
ATOM    118  CA  VAL    16      30.920  45.780  38.100  1.00  0.00
ATOM    119  CB  VAL    16      31.090  47.120  37.340  1.00  0.00
ATOM    120  CG1 VAL    16      29.960  47.320  36.320  1.00  0.00
ATOM    121  CG2 VAL    16      31.220  48.350  38.240  1.00  0.00
ATOM    122  C   VAL    16      32.150  45.470  38.970  1.00  0.00
ATOM    123  O   VAL    16      33.040  44.740  38.520  1.00  0.00
ATOM    124  N   ASP    17      32.030  45.760  40.270  1.00  0.00
ATOM    125  CA  ASP    17      33.090  45.490  41.250  1.00  0.00
ATOM    126  CB  ASP    17      33.230  46.700  42.190  1.00  0.00
ATOM    127  CG  ASP    17      33.610  47.970  41.430  1.00  0.00
ATOM    128  OD1 ASP    17      34.660  47.930  40.750  1.00  0.00
ATOM    129  OD2 ASP    17      32.790  48.910  41.450  1.00  0.00
ATOM    130  C   ASP    17      32.870  44.210  42.070  1.00  0.00
ATOM    131  O   ASP    17      33.650  43.900  42.970  1.00  0.00
ATOM    132  N   SER    18      31.930  43.350  41.670  1.00  0.00
ATOM    133  CA  SER    18      31.740  42.060  42.370  1.00  0.00
ATOM    134  CB  SER    18      30.410  41.400  42.000  1.00  0.00
ATOM    135  OG  SER    18      30.420  40.950  40.650  1.00  0.00
ATOM    136  C   SER    18      32.890  41.060  42.160  1.00  0.00
ATOM    137  O   SER    18      33.150  40.230  43.030  1.00  0.00
ATOM    138  N   GLY    19      33.620  41.240  41.050  1.00  0.00
ATOM    139  CA  GLY    19      34.690  40.320  40.590  1.00  0.00
ATOM    140  C   GLY    19      34.130  39.000  40.030  1.00  0.00
ATOM    141  O   GLY    19      34.830  38.000  39.900  1.00  0.00
ATOM    142  N   LYS    20      32.910  39.110  39.500  1.00  0.00
ATOM    143  CA  LYS    20      32.150  38.010  38.900  1.00  0.00
ATOM    144  CB  LYS    20      30.810  38.620  38.510  1.00  0.00
ATOM    145  CG  LYS    20      29.830  37.560  38.030  1.00  0.00
ATOM    146  CD  LYS    20      28.480  38.180  37.680  1.00  0.00
ATOM    147  CE  LYS    20      28.560  39.030  36.420  1.00  0.00
ATOM    148  NZ  LYS    20      27.220  39.360  35.950  1.00  0.00
ATOM    149  C   LYS    20      32.830  37.360  37.690  1.00  0.00
ATOM    150  O   LYS    20      32.890  36.130  37.610  1.00  0.00
ATOM    151  N   SER    21      33.470  38.190  36.860  1.00  0.00
ATOM    152  CA  SER    21      34.170  37.750  35.640  1.00  0.00
ATOM    153  CB  SER    21      34.680  38.960  34.840  1.00  0.00
ATOM    154  OG  SER    21      33.670  39.970  34.730  1.00  0.00
ATOM    155  C   SER    21      35.340  36.800  35.940  1.00  0.00
ATOM    156  O   SER    21      35.450  35.740  35.340  1.00  0.00
ATOM    157  N   THR    22      36.100  37.130  36.990  1.00  0.00
ATOM    158  CA  THR    22      37.190  36.280  37.510  1.00  0.00
ATOM    159  CB  THR    22      38.010  37.030  38.570  1.00  0.00
ATOM    160  OG1 THR    22      38.430  38.290  38.020  1.00  0.00
ATOM    161  CG2 THR    22      39.250  36.250  39.040  1.00  0.00
ATOM    162  C   THR    22      36.640  34.960  38.080  1.00  0.00
ATOM    163  O   THR    22      37.090  33.890  37.670  1.00  0.00
ATOM    164  N   THR    23      35.540  35.050  38.830  1.00  0.00
ATOM    165  CA  THR    23      34.820  33.890  39.420  1.00  0.00
ATOM    166  CB  THR    23      33.650  34.420  40.270  1.00  0.00
ATOM    167  OG1 THR    23      34.180  35.270  41.290  1.00  0.00
ATOM    168  CG2 THR    23      32.790  33.320  40.900  1.00  0.00
ATOM    169  C   THR    23      34.360  32.900  38.330  1.00  0.00
ATOM    170  O   THR    23      34.820  31.760  38.280  1.00  0.00
ATOM    171  N   THR    24      33.580  33.410  37.380  1.00  0.00
ATOM    172  CA  THR    24      33.080  32.660  36.200  1.00  0.00
ATOM    173  CB  THR    24      32.190  33.630  35.400  1.00  0.00
ATOM    174  OG1 THR    24      31.060  33.990  36.180  1.00  0.00
ATOM    175  CG2 THR    24      31.700  33.080  34.060  1.00  0.00
ATOM    176  C   THR    24      34.250  32.110  35.350  1.00  0.00
ATOM    177  O   THR    24      34.310  30.910  35.070  1.00  0.00
ATOM    178  N   GLY    25      35.250  32.970  35.130  1.00  0.00
ATOM    179  CA  GLY    25      36.490  32.650  34.400  1.00  0.00
ATOM    180  C   GLY    25      37.250  31.460  35.010  1.00  0.00
ATOM    181  O   GLY    25      37.520  30.490  34.320  1.00  0.00
ATOM    182  N   HIS    26      37.360  31.470  36.340  1.00  0.00
ATOM    183  CA  HIS    26      38.010  30.400  37.120  1.00  0.00
ATOM    184  CB  HIS    26      38.030  30.800  38.610  1.00  0.00
ATOM    185  CG  HIS    26      38.770  29.770  39.470  1.00  0.00
ATOM    186  ND1 HIS    26      38.250  28.660  39.980  1.00  0.00
ATOM    187  CD2 HIS    26      40.080  29.780  39.750  1.00  0.00
ATOM    188  CE1 HIS    26      39.230  27.980  40.570  1.00  0.00
ATOM    189  NE2 HIS    26      40.370  28.660  40.410  1.00  0.00
ATOM    190  C   HIS    26      37.310  29.050  36.930  1.00  0.00
ATOM    191  O   HIS    26      37.970  28.040  36.660  1.00  0.00
ATOM    192  N   LEU    27      35.980  29.060  36.970  1.00  0.00
ATOM    193  CA  LEU    27      35.150  27.850  36.770  1.00  0.00
ATOM    194  CB  LEU    27      33.670  28.130  37.040  1.00  0.00
ATOM    195  CG  LEU    27      33.380  28.510  38.500  1.00  0.00
ATOM    196  CD1 LEU    27      31.920  28.940  38.620  1.00  0.00
ATOM    197  CD2 LEU    27      33.650  27.340  39.460  1.00  0.00
ATOM    198  C   LEU    27      35.340  27.230  35.370  1.00  0.00
ATOM    199  O   LEU    27      35.800  26.090  35.290  1.00  0.00
ATOM    200  N   ILE    28      35.300  28.060  34.330  1.00  0.00
ATOM    201  CA  ILE    28      35.540  27.610  32.940  1.00  0.00
ATOM    202  CB  ILE    28      35.290  28.750  31.940  1.00  0.00
ATOM    203  CG1 ILE    28      33.860  29.260  32.080  1.00  0.00
ATOM    204  CG2 ILE    28      35.520  28.300  30.490  1.00  0.00
ATOM    205  CD  ILE    28      33.770  30.710  31.590  1.00  0.00
ATOM    206  C   ILE    28      36.990  27.120  32.760  1.00  0.00
ATOM    207  O   ILE    28      37.270  26.130  32.090  1.00  0.00
ATOM    208  N   TYR    29      37.920  27.880  33.340  1.00  0.00
ATOM    209  CA  TYR    29      39.340  27.560  33.260  1.00  0.00
ATOM    210  CB  TYR    29      40.120  28.660  33.980  1.00  0.00
ATOM    211  CG  TYR    29      41.610  28.390  33.870  1.00  0.00
ATOM    212  CD1 TYR    29      42.310  28.860  32.780  1.00  0.00
ATOM    213  CD2 TYR    29      42.260  27.740  34.900  1.00  0.00
ATOM    214  CE1 TYR    29      43.690  28.750  32.770  1.00  0.00
ATOM    215  CE2 TYR    29      43.630  27.560  34.850  1.00  0.00
ATOM    216  CZ  TYR    29      44.360  28.120  33.810  1.00  0.00
ATOM    217  OH  TYR    29      45.650  28.420  34.070  1.00  0.00
ATOM    218  C   TYR    29      39.660  26.180  33.850  1.00  0.00
ATOM    219  O   TYR    29      40.280  25.350  33.200  1.00  0.00
ATOM    220  N   LYS    30      39.160  25.940  35.050  1.00  0.00
ATOM    221  CA  LYS    30      39.450  24.690  35.760  1.00  0.00
ATOM    222  CB  LYS    30      39.520  24.980  37.250  1.00  0.00
ATOM    223  CG  LYS    30      40.750  25.800  37.680  1.00  0.00
ATOM    224  CD  LYS    30      42.080  25.110  37.370  1.00  0.00
ATOM    225  CE  LYS    30      42.300  23.830  38.180  1.00  0.00
ATOM    226  NZ  LYS    30      43.590  23.230  37.830  1.00  0.00
ATOM    227  C   LYS    30      38.530  23.490  35.460  1.00  0.00
ATOM    228  O   LYS    30      38.960  22.360  35.640  1.00  0.00
ATOM    229  N   CYS    31      37.310  23.780  35.010  1.00  0.00
ATOM    230  CA  CYS    31      36.280  22.760  34.760  1.00  0.00
ATOM    231  CB  CYS    31      35.120  22.990  35.730  1.00  0.00
ATOM    232  SG  CYS    31      35.630  22.790  37.480  1.00  0.00
ATOM    233  C   CYS    31      35.740  22.660  33.320  1.00  0.00
ATOM    234  O   CYS    31      34.890  21.820  33.050  1.00  0.00
ATOM    235  N   GLY    32      36.150  23.570  32.450  1.00  0.00
ATOM    236  CA  GLY    32      35.730  23.590  31.030  1.00  0.00
ATOM    237  C   GLY    32      36.910  23.510  30.060  1.00  0.00
ATOM    238  O   GLY    32      38.060  23.360  30.470  1.00  0.00
ATOM    239  N   GLY    33      36.600  23.900  28.820  1.00  0.00
ATOM    240  CA  GLY    33      37.510  23.810  27.660  1.00  0.00
ATOM    241  C   GLY    33      37.420  24.970  26.660  1.00  0.00
ATOM    242  O   GLY    33      37.280  24.710  25.480  1.00  0.00
ATOM    243  N   ILE    34      37.600  26.210  27.140  1.00  0.00
ATOM    244  CA  ILE    34      37.440  27.420  26.300  1.00  0.00
ATOM    245  CB  ILE    34      36.300  28.310  26.840  1.00  0.00
ATOM    246  CG1 ILE    34      34.960  27.560  27.010  1.00  0.00
ATOM    247  CG2 ILE    34      36.110  29.610  26.030  1.00  0.00
ATOM    248  CD  ILE    34      34.370  26.880  25.760  1.00  0.00
ATOM    249  C   ILE    34      38.780  28.190  26.240  1.00  0.00
ATOM    250  O   ILE    34      39.430  28.360  27.270  1.00  0.00
ATOM    251  N   ASP    35      39.160  28.540  25.010  1.00  0.00
ATOM    252  CA  ASP    35      40.390  29.280  24.650  1.00  0.00
ATOM    253  CB  ASP    35      40.290  30.780  24.970  1.00  0.00
ATOM    254  CG  ASP    35      39.240  31.560  24.180  1.00  0.00
ATOM    255  OD1 ASP    35      39.450  31.750  22.960  1.00  0.00
ATOM    256  OD2 ASP    35      38.390  32.180  24.870  1.00  0.00
ATOM    257  C   ASP    35      41.660  28.670  25.270  1.00  0.00
ATOM    258  O   ASP    35      42.630  29.340  25.640  1.00  0.00
ATOM    259  N   LYS    36      41.670  27.340  25.290  1.00  0.00
ATOM    260  CA  LYS    36      42.740  26.540  25.930  1.00  0.00
ATOM    261  CB  LYS    36      42.460  25.040  25.860  1.00  0.00
ATOM    262  CG  LYS    36      41.330  24.640  26.800  1.00  0.00
ATOM    263  CD  LYS    36      41.650  25.000  28.260  1.00  0.00
ATOM    264  CE  LYS    36      40.460  24.550  29.090  1.00  0.00
ATOM    265  NZ  LYS    36      40.530  24.920  30.490  1.00  0.00
ATOM    266  C   LYS    36      44.150  26.810  25.410  1.00  0.00
ATOM    267  O   LYS    36      45.060  27.040  26.200  1.00  0.00
ATOM    268  N   ARG    37      44.230  27.050  24.100  1.00  0.00
ATOM    269  CA  ARG    37      45.500  27.390  23.430  1.00  0.00
ATOM    270  CB  ARG    37      45.290  27.420  21.910  1.00  0.00
ATOM    271  CG  ARG    37      44.950  26.030  21.340  1.00  0.00
ATOM    272  CD  ARG    37      46.090  25.020  21.560  1.00  0.00
ATOM    273  NE  ARG    37      45.680  23.700  21.070  1.00  0.00
ATOM    274  CZ  ARG    37      44.930  22.800  21.730  1.00  0.00
ATOM    275  NH1 ARG    37      44.520  23.000  22.990  1.00  0.00
ATOM    276  NH2 ARG    37      44.600  21.650  21.120  1.00  0.00
ATOM    277  C   ARG    37      46.100  28.720  23.930  1.00  0.00
ATOM    278  O   ARG    37      47.300  28.800  24.200  1.00  0.00
ATOM    279  N   THR    38      45.230  29.700  24.170  1.00  0.00
ATOM    280  CA  THR    38      45.630  31.000  24.750  1.00  0.00
ATOM    281  CB  THR    38      44.490  32.020  24.630  1.00  0.00
ATOM    282  OG1 THR    38      43.980  32.020  23.290  1.00  0.00
ATOM    283  CG2 THR    38      44.990  33.420  24.970  1.00  0.00
ATOM    284  C   THR    38      46.060  30.840  26.220  1.00  0.00
ATOM    285  O   THR    38      47.090  31.370  26.630  1.00  0.00
ATOM    286  N   ILE    39      45.290  30.030  26.940  1.00  0.00
ATOM    287  CA  ILE    39      45.560  29.600  28.330  1.00  0.00
ATOM    288  CB  ILE    39      44.440  28.600  28.720  1.00  0.00
ATOM    289  CG1 ILE    39      43.070  29.270  28.880  1.00  0.00
ATOM    290  CG2 ILE    39      44.780  27.600  29.840  1.00  0.00
ATOM    291  CD  ILE    39      43.050  30.550  29.740  1.00  0.00
ATOM    292  C   ILE    39      46.990  29.030  28.460  1.00  0.00
ATOM    293  O   ILE    39      47.830  29.650  29.110  1.00  0.00
ATOM    294  N   GLU    40      47.260  28.000  27.650  1.00  0.00
ATOM    295  CA  GLU    40      48.560  27.290  27.590  1.00  0.00
ATOM    296  CB  GLU    40      48.520  26.190  26.520  1.00  0.00
ATOM    297  CG  GLU    40      47.500  25.070  26.790  1.00  0.00
ATOM    298  CD  GLU    40      47.370  24.010  25.680  1.00  0.00
ATOM    299  OE1 GLU    40      47.700  24.290  24.500  1.00  0.00
ATOM    300  OE2 GLU    40      46.810  22.930  25.980  1.00  0.00
ATOM    301  C   GLU    40      49.730  28.240  27.310  1.00  0.00
ATOM    302  O   GLU    40      50.750  28.220  28.000  1.00  0.00
ATOM    303  N   LYS    41      49.490  29.200  26.410  1.00  0.00
ATOM    304  CA  LYS    41      50.480  30.240  26.050  1.00  0.00
ATOM    305  CB  LYS    41      49.900  31.120  24.930  1.00  0.00
ATOM    306  CG  LYS    41      50.930  32.130  24.390  1.00  0.00
ATOM    307  CD  LYS    41      50.350  33.050  23.310  1.00  0.00
ATOM    308  CE  LYS    41      49.280  34.000  23.850  1.00  0.00
ATOM    309  NZ  LYS    41      48.790  34.870  22.780  1.00  0.00
ATOM    310  C   LYS    41      50.870  31.090  27.280  1.00  0.00
ATOM    311  O   LYS    41      52.050  31.150  27.620  1.00  0.00
ATOM    312  N   PHE    42      49.860  31.510  28.040  1.00  0.00
ATOM    313  CA  PHE    42      50.050  32.320  29.260  1.00  0.00
ATOM    314  CB  PHE    42      48.760  33.060  29.610  1.00  0.00
ATOM    315  CG  PHE    42      48.360  34.080  28.540  1.00  0.00
ATOM    316  CD1 PHE    42      49.310  34.780  27.790  1.00  0.00
ATOM    317  CD2 PHE    42      47.010  34.330  28.330  1.00  0.00
ATOM    318  CE1 PHE    42      48.910  35.720  26.860  1.00  0.00
ATOM    319  CE2 PHE    42      46.620  35.270  27.390  1.00  0.00
ATOM    320  CZ  PHE    42      47.560  35.980  26.660  1.00  0.00
ATOM    321  C   PHE    42      50.600  31.550  30.470  1.00  0.00
ATOM    322  O   PHE    42      51.480  32.060  31.160  1.00  0.00
ATOM    323  N   GLU    43      50.190  30.290  30.620  1.00  0.00
ATOM    324  CA  GLU    43      50.730  29.400  31.670  1.00  0.00
ATOM    325  CB  GLU    43      50.060  28.020  31.640  1.00  0.00
ATOM    326  CG  GLU    43      48.550  28.050  31.920  1.00  0.00
ATOM    327  CD  GLU    43      47.900  26.660  31.990  1.00  0.00
ATOM    328  OE1 GLU    43      48.430  25.720  31.360  1.00  0.00
ATOM    329  OE2 GLU    43      46.860  26.550  32.680  1.00  0.00
ATOM    330  C   GLU    43      52.250  29.210  31.510  1.00  0.00
ATOM    331  O   GLU    43      53.000  29.300  32.490  1.00  0.00
ATOM    332  N   LYS    44      52.680  29.110  30.260  1.00  0.00
ATOM    333  CA  LYS    44      54.110  29.040  29.880  1.00  0.00
ATOM    334  CB  LYS    44      54.220  28.570  28.430  1.00  0.00
ATOM    335  CG  LYS    44      55.670  28.260  28.060  1.00  0.00
ATOM    336  CD  LYS    44      55.790  27.820  26.610  1.00  0.00
ATOM    337  CE  LYS    44      57.260  27.560  26.270  1.00  0.00
ATOM    338  NZ  LYS    44      57.370  27.100  24.880  1.00  0.00
ATOM    339  C   LYS    44      54.830  30.390  30.090  1.00  0.00
ATOM    340  O   LYS    44      55.910  30.400  30.690  1.00  0.00
ATOM    341  N   GLU    45      54.220  31.480  29.630  1.00  0.00
ATOM    342  CA  GLU    45      54.760  32.850  29.760  1.00  0.00
ATOM    343  CB  GLU    45      53.790  33.840  29.090  1.00  0.00
ATOM    344  CG  GLU    45      54.350  35.260  28.930  1.00  0.00
ATOM    345  CD  GLU    45      53.310  36.180  28.260  1.00  0.00
ATOM    346  OE1 GLU    45      53.080  36.000  27.040  1.00  0.00
ATOM    347  OE2 GLU    45      52.640  36.940  29.000  1.00  0.00
ATOM    348  C   GLU    45      54.990  33.250  31.230  1.00  0.00
ATOM    349  O   GLU    45      56.130  33.550  31.590  1.00  0.00
ATOM    350  N   ALA    46      54.060  32.810  32.080  1.00  0.00
ATOM    351  CA  ALA    46      54.050  33.030  33.540  1.00  0.00
ATOM    352  CB  ALA    46      52.860  32.270  34.120  1.00  0.00
ATOM    353  C   ALA    46      55.330  32.640  34.290  1.00  0.00
ATOM    354  O   ALA    46      55.640  33.210  35.340  1.00  0.00
ATOM    355  N   ALA    47      56.120  31.740  33.710  1.00  0.00
ATOM    356  CA  ALA    47      57.470  31.380  34.180  1.00  0.00
ATOM    357  CB  ALA    47      58.140  30.450  33.160  1.00  0.00
ATOM    358  C   ALA    47      58.380  32.610  34.430  1.00  0.00
ATOM    359  O   ALA    47      59.080  32.640  35.450  1.00  0.00
ATOM    360  N   GLU    48      58.190  33.670  33.630  1.00  0.00
ATOM    361  CA  GLU    48      58.910  34.950  33.750  1.00  0.00
ATOM    362  CB  GLU    48      58.540  35.900  32.600  1.00  0.00
ATOM    363  CG  GLU    48      57.060  36.300  32.560  1.00  0.00
ATOM    364  CD  GLU    48      56.780  37.310  31.450  1.00  0.00
ATOM    365  OE1 GLU    48      57.070  36.980  30.290  1.00  0.00
ATOM    366  OE2 GLU    48      56.310  38.410  31.820  1.00  0.00
ATOM    367  C   GLU    48      58.710  35.690  35.100  1.00  0.00
ATOM    368  O   GLU    48      59.660  36.280  35.620  1.00  0.00
ATOM    369  N   MET    49      57.540  35.510  35.700  1.00  0.00
ATOM    370  CA  MET    49      57.160  36.140  36.990  1.00  0.00
ATOM    371  CB  MET    49      55.710  35.800  37.350  1.00  0.00
ATOM    372  CG  MET    49      54.670  36.400  36.390  1.00  0.00
ATOM    373  SD  MET    49      54.580  38.230  36.430  1.00  0.00
ATOM    374  CE  MET    49      55.610  38.670  35.040  1.00  0.00
ATOM    375  C   MET    49      58.090  35.770  38.150  1.00  0.00
ATOM    376  O   MET    49      58.260  36.540  39.100  1.00  0.00
ATOM    377  N   GLY    50      58.640  34.550  38.080  1.00  0.00
ATOM    378  CA  GLY    50      59.620  34.050  39.060  1.00  0.00
ATOM    379  C   GLY    50      60.380  32.830  38.540  1.00  0.00
ATOM    380  O   GLY    50      61.400  32.950  37.850  1.00  0.00
ATOM    381  N   LYS    51      60.010  31.680  39.090  1.00  0.00
ATOM    382  CA  LYS    51      60.630  30.390  38.740  1.00  0.00
ATOM    383  CB  LYS    51      61.420  29.850  39.950  1.00  0.00
ATOM    384  CG  LYS    51      62.600  30.730  40.390  1.00  0.00
ATOM    385  CD  LYS    51      63.690  30.850  39.330  1.00  0.00
ATOM    386  CE  LYS    51      64.800  31.790  39.810  1.00  0.00
ATOM    387  NZ  LYS    51      65.860  31.920  38.790  1.00  0.00
ATOM    388  C   LYS    51      59.670  29.330  38.190  1.00  0.00
ATOM    389  O   LYS    51      60.020  28.150  38.120  1.00  0.00
ATOM    390  N   GLY    52      58.490  29.770  37.740  1.00  0.00
ATOM    391  CA  GLY    52      57.480  28.880  37.110  1.00  0.00
ATOM    392  C   GLY    52      56.070  28.950  37.710  1.00  0.00
ATOM    393  O   GLY    52      55.100  28.720  36.990  1.00  0.00
ATOM    394  N   SER    53      55.970  29.170  39.020  1.00  0.00
ATOM    395  CA  SER    53      54.670  29.300  39.710  1.00  0.00
ATOM    396  CB  SER    53      54.860  29.550  41.210  1.00  0.00
ATOM    397  OG  SER    53      55.560  28.450  41.810  1.00  0.00
ATOM    398  C   SER    53      53.820  30.450  39.150  1.00  0.00
ATOM    399  O   SER    53      54.320  31.550  38.940  1.00  0.00
ATOM    400  N   PHE    54      52.510  30.190  39.090  1.00  0.00
ATOM    401  CA  PHE    54      51.530  31.170  38.590  1.00  0.00
ATOM    402  CB  PHE    54      51.400  31.080  37.070  1.00  0.00
ATOM    403  CG  PHE    54      50.870  29.750  36.550  1.00  0.00
ATOM    404  CD1 PHE    54      49.500  29.580  36.360  1.00  0.00
ATOM    405  CD2 PHE    54      51.750  28.700  36.270  1.00  0.00
ATOM    406  CE1 PHE    54      49.010  28.370  35.890  1.00  0.00
ATOM    407  CE2 PHE    54      51.250  27.490  35.820  1.00  0.00
ATOM    408  CZ  PHE    54      49.880  27.320  35.630  1.00  0.00
ATOM    409  C   PHE    54      50.150  31.010  39.230  1.00  0.00
ATOM    410  O   PHE    54      49.780  29.950  39.740  1.00  0.00
ATOM    411  N   M3L    55      49.470  32.140  39.300  1.00  0.00
ATOM    412  CA  M3L    55      48.070  32.210  39.770  1.00  0.00
ATOM    413  CB  M3L    55      47.830  33.530  40.520  1.00  0.00
ATOM    414  CG  M3L    55      48.680  33.660  41.800  1.00  0.00
ATOM    415  CD  M3L    55      48.320  32.570  42.810  1.00  0.00
ATOM    416  CE  M3L    55      49.180  32.610  44.090  1.00  0.00
ATOM    417  NZ  M3L    55      48.930  31.580  45.130  1.00  0.00
ATOM    418  CH1 M3L    55      49.880  31.840  46.230  1.00  0.00
ATOM    419  CH2 M3L    55      47.570  31.650  45.680  1.00  0.00
ATOM    420  CH3 M3L    55      49.210  30.220  44.640  1.00  0.00
ATOM    421  C   M3L    55      47.140  32.110  38.550  1.00  0.00
ATOM    422  O   M3L    55      47.330  32.820  37.570  1.00  0.00
ATOM    423  N   TYR    56      46.060  31.340  38.700  1.00  0.00
ATOM    424  CA  TYR    56      45.050  31.180  37.610  1.00  0.00
ATOM    425  CB  TYR    56      43.930  30.220  38.050  1.00  0.00
ATOM    426  CG  TYR    56      44.420  28.790  38.290  1.00  0.00
ATOM    427  CD1 TYR    56      45.480  28.260  37.560  1.00  0.00
ATOM    428  CD2 TYR    56      43.790  28.030  39.260  1.00  0.00
ATOM    429  CE1 TYR    56      45.920  26.960  37.800  1.00  0.00
ATOM    430  CE2 TYR    56      44.230  26.740  39.510  1.00  0.00
ATOM    431  CZ  TYR    56      45.280  26.200  38.780  1.00  0.00
ATOM    432  OH  TYR    56      45.560  24.880  38.930  1.00  0.00
ATOM    433  C   TYR    56      44.420  32.500  37.180  1.00  0.00
ATOM    434  O   TYR    56      44.290  32.820  36.000  1.00  0.00
ATOM    435  N   ALA    57      44.270  33.340  38.190  1.00  0.00
ATOM    436  CA  ALA    57      43.780  34.710  38.110  1.00  0.00
ATOM    437  CB  ALA    57      43.700  35.090  39.580  1.00  0.00
ATOM    438  C   ALA    57      44.650  35.640  37.240  1.00  0.00
ATOM    439  O   ALA    57      44.110  36.360  36.400  1.00  0.00
ATOM    440  N   TRP    58      45.980  35.440  37.270  1.00  0.00
ATOM    441  CA  TRP    58      46.940  36.120  36.380  1.00  0.00
ATOM    442  CB  TRP    58      48.370  35.820  36.830  1.00  0.00
ATOM    443  CG  TRP    58      49.430  36.590  36.030  1.00  0.00
ATOM    444  CD1 TRP    58      49.930  37.780  36.350  1.00  0.00
ATOM    445  CD2 TRP    58      50.080  36.170  34.880  1.00  0.00
ATOM    446  NE1 TRP    58      50.880  38.120  35.480  1.00  0.00
ATOM    447  CE2 TRP    58      50.980  37.180  34.550  1.00  0.00
ATOM    448  CE3 TRP    58      49.960  35.050  34.060  1.00  0.00
ATOM    449  CZ2 TRP    58      51.760  37.070  33.400  1.00  0.00
ATOM    450  CZ3 TRP    58      50.730  34.950  32.910  1.00  0.00
ATOM    451  CH2 TRP    58      51.630  35.960  32.570  1.00  0.00
ATOM    452  C   TRP    58      46.740  35.710  34.900  1.00  0.00
ATOM    453  O   TRP    58      46.640  36.560  34.030  1.00  0.00
ATOM    454  N   VAL    59      46.580  34.400  34.680  1.00  0.00
ATOM    455  CA  VAL    59      46.300  33.810  33.350  1.00  0.00
ATOM    456  CB  VAL    59      46.330  32.270  33.420  1.00  0.00
ATOM    457  CG1 VAL    59      46.040  31.610  32.070  1.00  0.00
ATOM    458  CG2 VAL    59      47.680  31.740  33.910  1.00  0.00
ATOM    459  C   VAL    59      44.960  34.340  32.810  1.00  0.00
ATOM    460  O   VAL    59      44.880  34.800  31.670  1.00  0.00
ATOM    461  N   LEU    60      43.960  34.420  33.690  1.00  0.00
ATOM    462  CA  LEU    60      42.620  34.960  33.360  1.00  0.00
ATOM    463  CB  LEU    60      41.660  34.820  34.550  1.00  0.00
ATOM    464  CG  LEU    60      41.340  33.370  34.930  1.00  0.00
ATOM    465  CD1 LEU    60      40.490  33.350  36.190  1.00  0.00
ATOM    466  CD2 LEU    60      40.620  32.620  33.800  1.00  0.00
ATOM    467  C   LEU    60      42.660  36.430  32.890  1.00  0.00
ATOM    468  O   LEU    60      42.090  36.750  31.850  1.00  0.00
ATOM    469  N   ASP    61      43.490  37.230  33.560  1.00  0.00
ATOM    470  CA  ASP    61      43.720  38.650  33.200  1.00  0.00
ATOM    471  CB  ASP    61      44.620  39.270  34.270  1.00  0.00
ATOM    472  CG  ASP    61      44.840  40.780  34.140  1.00  0.00
ATOM    473  OD1 ASP    61      44.890  41.270  32.990  1.00  0.00
ATOM    474  OD2 ASP    61      45.040  41.410  35.200  1.00  0.00
ATOM    475  C   ASP    61      44.330  38.780  31.790  1.00  0.00
ATOM    476  O   ASP    61      43.710  39.340  30.880  1.00  0.00
ATOM    477  N   LYS    62      45.360  37.960  31.550  1.00  0.00
ATOM    478  CA  LYS    62      46.040  37.900  30.240  1.00  0.00
ATOM    479  CB  LYS    62      47.270  36.990  30.330  1.00  0.00
ATOM    480  CG  LYS    62      48.380  37.530  31.230  1.00  0.00
ATOM    481  CD  LYS    62      48.920  38.870  30.730  1.00  0.00
ATOM    482  CE  LYS    62      49.930  39.470  31.710  1.00  0.00
ATOM    483  NZ  LYS    62      49.320  39.690  33.040  1.00  0.00
ATOM    484  C   LYS    62      45.100  37.440  29.110  1.00  0.00
ATOM    485  O   LYS    62      45.000  38.080  28.070  1.00  0.00
ATOM    486  N   LEU    63      44.260  36.440  29.430  1.00  0.00
ATOM    487  CA  LEU    63      43.220  35.930  28.520  1.00  0.00
ATOM    488  CB  LEU    63      42.530  34.710  29.160  1.00  0.00
ATOM    489  CG  LEU    63      41.420  34.100  28.290  1.00  0.00
ATOM    490  CD1 LEU    63      41.980  33.420  27.040  1.00  0.00
ATOM    491  CD2 LEU    63      40.590  33.130  29.120  1.00  0.00
ATOM    492  C   LEU    63      42.190  37.010  28.150  1.00  0.00
ATOM    493  O   LEU    63      41.850  37.160  26.970  1.00  0.00
ATOM    494  N   LYS    64      41.790  37.810  29.130  1.00  0.00
ATOM    495  CA  LYS    64      40.860  38.940  28.940  1.00  0.00
ATOM    496  CB  LYS    64      40.540  39.580  30.290  1.00  0.00
ATOM    497  CG  LYS    64      39.470  40.670  30.160  1.00  0.00
ATOM    498  CD  LYS    64      39.230  41.400  31.480  1.00  0.00
ATOM    499  CE  LYS    64      38.230  42.540  31.290  1.00  0.00
ATOM    500  NZ  LYS    64      38.770  43.640  30.480  1.00  0.00
ATOM    501  C   LYS    64      41.430  39.970  27.950  1.00  0.00
ATOM    502  O   LYS    64      40.820  40.210  26.900  1.00  0.00
ATOM    503  N   ALA    65      42.680  40.370  28.180  1.00  0.00
ATOM    504  CA  ALA    65      43.400  41.320  27.300  1.00  0.00
ATOM    505  CB  ALA    65      44.780  41.600  27.900  1.00  0.00
ATOM    506  C   ALA    65      43.530  40.790  25.860  1.00  0.00
ATOM    507  O   ALA    65      43.380  41.530  24.890  1.00  0.00
ATOM    508  N   GLU    66      43.810  39.490  25.750  1.00  0.00
ATOM    509  CA  GLU    66      43.900  38.780  24.470  1.00  0.00
ATOM    510  CB  GLU    66      44.340  37.340  24.780  1.00  0.00
ATOM    511  CG  GLU    66      44.680  36.590  23.500  1.00  0.00
ATOM    512  CD  GLU    66      45.990  36.990  22.820  1.00  0.00
ATOM    513  OE1 GLU    66      46.630  38.000  23.220  1.00  0.00
ATOM    514  OE2 GLU    66      46.390  36.210  21.940  1.00  0.00
ATOM    515  C   GLU    66      42.570  38.790  23.680  1.00  0.00
ATOM    516  O   GLU    66      42.540  39.130  22.500  1.00  0.00
ATOM    517  N   ARG    67      41.490  38.560  24.410  1.00  0.00
ATOM    518  CA  ARG    67      40.110  38.640  23.870  1.00  0.00
ATOM    519  CB  ARG    67      39.110  38.160  24.920  1.00  0.00
ATOM    520  CG  ARG    67      39.250  36.670  25.160  1.00  0.00
ATOM    521  CD  ARG    67      38.260  36.250  26.250  1.00  0.00
ATOM    522  NE  ARG    67      38.330  34.810  26.530  1.00  0.00
ATOM    523  CZ  ARG    67      37.650  34.210  27.510  1.00  0.00
ATOM    524  NH1 ARG    67      36.870  34.930  28.320  1.00  0.00
ATOM    525  NH2 ARG    67      37.620  32.880  27.620  1.00  0.00
ATOM    526  C   ARG    67      39.740  40.060  23.410  1.00  0.00
ATOM    527  O   ARG    67      39.190  40.220  22.320  1.00  0.00
ATOM    528  N   GLU    68      40.180  41.060  24.170  1.00  0.00
ATOM    529  CA  GLU    68      40.010  42.490  23.830  1.00  0.00
ATOM    530  CB  GLU    68      40.550  43.370  24.960  1.00  0.00
ATOM    531  CG  GLU    68      39.630  43.290  26.190  1.00  0.00
ATOM    532  CD  GLU    68      40.190  44.080  27.380  1.00  0.00
ATOM    533  OE1 GLU    68      39.950  45.300  27.440  1.00  0.00
ATOM    534  OE2 GLU    68      40.720  43.410  28.300  1.00  0.00
ATOM    535  C   GLU    68      40.680  42.880  22.500  1.00  0.00
ATOM    536  O   GLU    68      40.150  43.670  21.730  1.00  0.00
ATOM    537  N   ARG    69      41.820  42.240  22.230  1.00  0.00
ATOM    538  CA  ARG    69      42.540  42.350  20.940  1.00  0.00
ATOM    539  CB  ARG    69      43.940  41.730  21.050  1.00  0.00
ATOM    540  CG  ARG    69      44.840  42.510  22.000  1.00  0.00
ATOM    541  CD  ARG    69      46.250  41.920  22.010  1.00  0.00
ATOM    542  NE  ARG    69      47.070  42.630  23.010  1.00  0.00
ATOM    543  CZ  ARG    69      47.130  42.360  24.320  1.00  0.00
ATOM    544  NH1 ARG    69      46.430  41.350  24.860  1.00  0.00
ATOM    545  NH2 ARG    69      47.910  43.080  25.130  1.00  0.00
ATOM    546  C   ARG    69      41.790  41.730  19.750  1.00  0.00
ATOM    547  O   ARG    69      42.130  42.010  18.600  1.00  0.00
ATOM    548  N   GLY    70      40.860  40.820  20.050  1.00  0.00
ATOM    549  CA  GLY    70      40.040  40.080  19.070  1.00  0.00
ATOM    550  C   GLY    70      40.830  39.030  18.290  1.00  0.00
ATOM    551  O   GLY    70      40.600  38.820  17.110  1.00  0.00
ATOM    552  N   ILE    71      41.780  38.400  18.990  1.00  0.00
ATOM    553  CA  ILE    71      42.680  37.390  18.390  1.00  0.00
ATOM    554  CB  ILE    71      44.150  37.870  18.360  1.00  0.00
ATOM    555  CG1 ILE    71      44.700  38.200  19.750  1.00  0.00
ATOM    556  CG2 ILE    71      44.260  39.050  17.370  1.00  0.00
ATOM    557  CD  ILE    71      46.210  38.480  19.770  1.00  0.00
ATOM    558  C   ILE    71      42.530  35.960  18.940  1.00  0.00
ATOM    559  O   ILE    71      43.130  35.020  18.420  1.00  0.00
ATOM    560  N   THR    72      41.740  35.820  20.010  1.00  0.00
ATOM    561  CA  THR    72      41.270  34.510  20.520  1.00  0.00
ATOM    562  CB  THR    72      40.560  34.620  21.880  1.00  0.00
ATOM    563  OG1 THR    72      39.540  35.620  21.870  1.00  0.00
ATOM    564  CG2 THR    72      41.560  34.890  23.000  1.00  0.00
ATOM    565  C   THR    72      40.350  33.830  19.500  1.00  0.00
ATOM    566  O   THR    72      39.740  34.500  18.660  1.00  0.00
ATOM    567  N   ILE    73      40.270  32.510  19.580  1.00  0.00
ATOM    568  CA  ILE    73      39.590  31.700  18.550  1.00  0.00
ATOM    569  CB  ILE    73      40.440  30.450  18.200  1.00  0.00
ATOM    570  CG1 ILE    73      41.850  30.820  17.690  1.00  0.00
ATOM    571  CG2 ILE    73      39.750  29.460  17.240  1.00  0.00
ATOM    572  CD  ILE    73      41.910  31.730  16.450  1.00  0.00
ATOM    573  C   ILE    73      38.140  31.340  18.930  1.00  0.00
ATOM    574  O   ILE    73      37.250  31.440  18.080  1.00  0.00
ATOM    575  N   ASP    74      37.920  30.970  20.190  1.00  0.00
ATOM    576  CA  ASP    74      36.610  30.450  20.620  1.00  0.00
ATOM    577  CB  ASP    74      36.720  29.670  21.940  1.00  0.00
ATOM    578  CG  ASP    74      37.450  28.310  21.840  1.00  0.00
ATOM    579  OD1 ASP    74      37.720  27.840  20.710  1.00  0.00
ATOM    580  OD2 ASP    74      37.650  27.700  22.910  1.00  0.00
ATOM    581  C   ASP    74      35.520  31.530  20.720  1.00  0.00
ATOM    582  O   ASP    74      35.750  32.700  21.040  1.00  0.00
ATOM    583  N   ILE    75      34.330  31.080  20.350  1.00  0.00
ATOM    584  CA  ILE    75      33.090  31.890  20.410  1.00  0.00
ATOM    585  CB  ILE    75      31.940  31.240  19.620  1.00  0.00
ATOM    586  CG1 ILE    75      31.560  29.850  20.150  1.00  0.00
ATOM    587  CG2 ILE    75      32.280  31.240  18.120  1.00  0.00
ATOM    588  CD  ILE    75      30.230  29.310  19.610  1.00  0.00
ATOM    589  C   ILE    75      32.690  32.200  21.870  1.00  0.00
ATOM    590  O   ILE    75      33.140  31.560  22.820  1.00  0.00
ATOM    591  N   SER    76      31.710  33.090  22.020  1.00  0.00
ATOM    592  CA  SER    76      31.200  33.510  23.350  1.00  0.00
ATOM    593  CB  SER    76      30.420  34.820  23.200  1.00  0.00
ATOM    594  OG  SER    76      30.240  35.440  24.480  1.00  0.00
ATOM    595  C   SER    76      30.350  32.450  24.090  1.00  0.00
ATOM    596  O   SER    76      29.940  32.640  25.240  1.00  0.00
ATOM    597  N   LEU    77      30.090  31.320  23.440  1.00  0.00
ATOM    598  CA  LEU    77      29.330  30.210  24.040  1.00  0.00
ATOM    599  CB  LEU    77      28.690  29.340  22.950  1.00  0.00
ATOM    600  CG  LEU    77      27.740  28.260  23.490  1.00  0.00
ATOM    601  CD1 LEU    77      26.490  28.880  24.120  1.00  0.00
ATOM    602  CD2 LEU    77      27.350  27.300  22.370  1.00  0.00
ATOM    603  C   LEU    77      30.220  29.380  24.980  1.00  0.00
ATOM    604  O   LEU    77      30.950  28.490  24.550  1.00  0.00
ATOM    605  N   TRP    78      30.100  29.690  26.260  1.00  0.00
ATOM    606  CA  TRP    78      30.960  29.100  27.310  1.00  0.00
ATOM    607  CB  TRP    78      31.500  30.180  28.240  1.00  0.00
ATOM    608  CG  TRP    78      32.440  31.180  27.550  1.00  0.00
ATOM    609  CD1 TRP    78      32.880  31.160  26.290  1.00  0.00
ATOM    610  CD2 TRP    78      32.890  32.340  28.130  1.00  0.00
ATOM    611  NE1 TRP    78      33.590  32.260  26.050  1.00  0.00
ATOM    612  CE2 TRP    78      33.610  33.020  27.160  1.00  0.00
ATOM    613  CE3 TRP    78      32.750  32.880  29.410  1.00  0.00
ATOM    614  CZ2 TRP    78      34.180  34.230  27.450  1.00  0.00
ATOM    615  CZ3 TRP    78      33.360  34.080  29.720  1.00  0.00
ATOM    616  CH2 TRP    78      34.060  34.770  28.740  1.00  0.00
ATOM    617  C   TRP    78      30.260  28.030  28.130  1.00  0.00
ATOM    618  O   TRP    78      29.090  28.140  28.510  1.00  0.00
ATOM    619  N   LYS    79      31.040  26.980  28.350  1.00  0.00
ATOM    620  CA  LYS    79      30.600  25.750  29.040  1.00  0.00
ATOM    621  CB  LYS    79      30.170  24.740  27.970  1.00  0.00
ATOM    622  CG  LYS    79      28.860  25.140  27.270  1.00  0.00
ATOM    623  CD  LYS    79      28.710  24.450  25.920  1.00  0.00
ATOM    624  CE  LYS    79      27.280  24.520  25.380  1.00  0.00
ATOM    625  NZ  LYS    79      26.920  23.300  24.640  1.00  0.00
ATOM    626  C   LYS    79      31.720  25.180  29.930  1.00  0.00
ATOM    627  O   LYS    79      32.910  25.380  29.660  1.00  0.00
ATOM    628  N   PHE    80      31.290  24.640  31.060  1.00  0.00
ATOM    629  CA  PHE    80      32.140  23.880  32.000  1.00  0.00
ATOM    630  CB  PHE    80      32.740  24.770  33.110  1.00  0.00
ATOM    631  CG  PHE    80      31.760  25.360  34.120  1.00  0.00
ATOM    632  CD1 PHE    80      31.460  24.690  35.300  1.00  0.00
ATOM    633  CD2 PHE    80      31.200  26.610  33.880  1.00  0.00
ATOM    634  CE1 PHE    80      30.570  25.250  36.220  1.00  0.00
ATOM    635  CE2 PHE    80      30.360  27.180  34.830  1.00  0.00
ATOM    636  CZ  PHE    80      30.010  26.490  35.980  1.00  0.00
ATOM    637  C   PHE    80      31.400  22.650  32.540  1.00  0.00
ATOM    638  O   PHE    80      30.230  22.440  32.220  1.00  0.00
ATOM    639  N   GLU    81      32.120  21.790  33.250  1.00  0.00
ATOM    640  CA  GLU    81      31.540  20.560  33.820  1.00  0.00
ATOM    641  CB  GLU    81      32.260  19.330  33.250  1.00  0.00
ATOM    642  CG  GLU    81      32.020  19.200  31.740  1.00  0.00
ATOM    643  CD  GLU    81      32.740  18.010  31.090  1.00  0.00
ATOM    644  OE1 GLU    81      32.510  16.860  31.550  1.00  0.00
ATOM    645  OE2 GLU    81      33.440  18.240  30.090  1.00  0.00
ATOM    646  C   GLU    81      31.590  20.520  35.350  1.00  0.00
ATOM    647  O   GLU    81      32.440  21.130  36.000  1.00  0.00
ATOM    648  N   THR    82      30.530  19.930  35.880  1.00  0.00
ATOM    649  CA  THR    82      30.390  19.510  37.290  1.00  0.00
ATOM    650  CB  THR    82      29.170  20.160  37.960  1.00  0.00
ATOM    651  OG1 THR    82      27.940  19.750  37.340  1.00  0.00
ATOM    652  CG2 THR    82      29.240  21.690  37.970  1.00  0.00
ATOM    653  C   THR    82      30.220  17.970  37.290  1.00  0.00
ATOM    654  O   THR    82      30.080  17.370  36.220  1.00  0.00
ATOM    655  N   THR    83      30.180  17.330  38.450  1.00  0.00
ATOM    656  CA  THR    83      30.020  15.860  38.540  1.00  0.00
ATOM    657  CB  THR    83      30.010  15.390  40.010  1.00  0.00
ATOM    658  OG1 THR    83      31.280  15.720  40.590  1.00  0.00
ATOM    659  CG2 THR    83      29.790  13.880  40.190  1.00  0.00
ATOM    660  C   THR    83      28.780  15.350  37.780  1.00  0.00
ATOM    661  O   THR    83      28.840  14.310  37.110  1.00  0.00
ATOM    662  N   LYS    84      27.680  16.100  37.880  1.00  0.00
ATOM    663  CA  LYS    84      26.390  15.730  37.260  1.00  0.00
ATOM    664  CB  LYS    84      25.250  16.030  38.230  1.00  0.00
ATOM    665  CG  LYS    84      25.310  15.180  39.500  1.00  0.00
ATOM    666  CD  LYS    84      24.160  15.570  40.420  1.00  0.00
ATOM    667  CE  LYS    84      24.190  14.740  41.700  1.00  0.00
ATOM    668  NZ  LYS    84      23.050  15.090  42.550  1.00  0.00
ATOM    669  C   LYS    84      26.090  16.430  35.930  1.00  0.00
ATOM    670  O   LYS    84      25.440  15.830  35.060  1.00  0.00
ATOM    671  N   TYR    85      26.570  17.660  35.770  1.00  0.00
ATOM    672  CA  TYR    85      26.140  18.530  34.660  1.00  0.00
ATOM    673  CB  TYR    85      25.370  19.740  35.190  1.00  0.00
ATOM    674  CG  TYR    85      24.040  19.330  35.830  1.00  0.00
ATOM    675  CD1 TYR    85      22.920  19.150  35.030  1.00  0.00
ATOM    676  CD2 TYR    85      23.960  19.210  37.200  1.00  0.00
ATOM    677  CE1 TYR    85      21.710  18.820  35.610  1.00  0.00
ATOM    678  CE2 TYR    85      22.740  18.900  37.790  1.00  0.00
ATOM    679  CZ  TYR    85      21.620  18.690  36.990  1.00  0.00
ATOM    680  OH  TYR    85      20.510  18.190  37.570  1.00  0.00
ATOM    681  C   TYR    85      27.240  19.040  33.740  1.00  0.00
ATOM    682  O   TYR    85      28.400  19.240  34.110  1.00  0.00
ATOM    683  N   TYR    86      26.770  19.290  32.520  1.00  0.00
ATOM    684  CA  TYR    86      27.480  20.060  31.500  1.00  0.00
ATOM    685  CB  TYR    86      27.500  19.290  30.190  1.00  0.00
ATOM    686  CG  TYR    86      28.330  20.050  29.150  1.00  0.00
ATOM    687  CD1 TYR    86      29.690  19.830  29.060  1.00  0.00
ATOM    688  CD2 TYR    86      27.690  20.880  28.250  1.00  0.00
ATOM    689  CE1 TYR    86      30.440  20.450  28.060  1.00  0.00
ATOM    690  CE2 TYR    86      28.420  21.450  27.220  1.00  0.00
ATOM    691  CZ  TYR    86      29.800  21.250  27.130  1.00  0.00
ATOM    692  OH  TYR    86      30.490  21.720  26.060  1.00  0.00
ATOM    693  C   TYR    86      26.720  21.390  31.380  1.00  0.00
ATOM    694  O   TYR    86      25.560  21.460  30.970  1.00  0.00
ATOM    695  N   ILE    87      27.360  22.390  31.960  1.00  0.00
ATOM    696  CA  ILE    87      26.740  23.710  32.180  1.00  0.00
ATOM    697  CB  ILE    87      26.980  24.100  33.660  1.00  0.00
ATOM    698  CG1 ILE    87      26.400  25.440  34.080  1.00  0.00
ATOM    699  CG2 ILE    87      28.460  24.110  34.030  1.00  0.00
ATOM    700  CD  ILE    87      24.910  25.580  33.830  1.00  0.00
ATOM    701  C   ILE    87      27.160  24.750  31.130  1.00  0.00
ATOM    702  O   ILE    87      28.340  24.960  30.850  1.00  0.00
ATOM    703  N   THR    88      26.120  25.370  30.570  1.00  0.00
ATOM    704  CA  THR    88      26.240  26.480  29.600  1.00  0.00
ATOM    705  CB  THR    88      25.230  26.370  28.450  1.00  0.00
ATOM    706  OG1 THR    88      25.380  25.140  27.740  1.00  0.00
ATOM    707  CG2 THR    88      25.350  27.520  27.440  1.00  0.00
ATOM    708  C   THR    88      25.990  27.770  30.370  1.00  0.00
ATOM    709  O   THR    88      24.940  27.970  31.000  1.00  0.00
ATOM    710  N   ILE    89      26.990  28.640  30.310  1.00  0.00
ATOM    711  CA  ILE    89      27.080  29.750  31.260  1.00  0.00
ATOM    712  CB  ILE    89      28.210  29.520  32.280  1.00  0.00
ATOM    713  CG1 ILE    89      29.610  29.740  31.720  1.00  0.00
ATOM    714  CG2 ILE    89      28.120  28.090  32.820  1.00  0.00
ATOM    715  CD  ILE    89      30.550  30.090  32.860  1.00  0.00
ATOM    716  C   ILE    89      27.200  31.120  30.600  1.00  0.00
ATOM    717  O   ILE    89      27.860  31.290  29.560  1.00  0.00
ATOM    718  N   ILE    90      26.550  32.070  31.240  1.00  0.00
ATOM    719  CA  ILE    90      26.560  33.470  30.790  1.00  0.00
ATOM    720  CB  ILE    90      25.210  33.870  30.160  1.00  0.00
ATOM    721  CG1 ILE    90      24.870  32.940  28.980  1.00  0.00
ATOM    722  CG2 ILE    90      25.280  35.330  29.660  1.00  0.00
ATOM    723  CD  ILE    90      23.410  33.010  28.500  1.00  0.00
ATOM    724  C   ILE    90      26.970  34.390  31.950  1.00  0.00
ATOM    725  O   ILE    90      26.250  34.540  32.940  1.00  0.00
ATOM    726  N   ASP    91      28.200  34.880  31.850  1.00  0.00
ATOM    727  CA  ASP    91      28.650  36.000  32.680  1.00  0.00
ATOM    728  CB  ASP    91      30.170  36.150  32.620  1.00  0.00
ATOM    729  CG  ASP    91      30.670  37.030  33.770  1.00  0.00
ATOM    730  OD1 ASP    91      29.950  37.980  34.140  1.00  0.00
ATOM    731  OD2 ASP    91      31.700  36.650  34.350  1.00  0.00
ATOM    732  C   ASP    91      27.970  37.270  32.150  1.00  0.00
ATOM    733  O   ASP    91      28.380  37.840  31.130  1.00  0.00
ATOM    734  N   ALA    92      26.800  37.540  32.730  1.00  0.00
ATOM    735  CA  ALA    92      25.840  38.560  32.250  1.00  0.00
ATOM    736  CB  ALA    92      24.710  38.780  33.260  1.00  0.00
ATOM    737  C   ALA    92      26.500  39.900  31.900  1.00  0.00
ATOM    738  O   ALA    92      27.020  40.570  32.800  1.00  0.00
ATOM    739  N   PRO    93      26.560  40.220  30.590  1.00  0.00
ATOM    740  CA  PRO    93      27.100  41.490  30.080  1.00  0.00
ATOM    741  CB  PRO    93      26.850  41.450  28.570  1.00  0.00
ATOM    742  CG  PRO    93      26.920  39.970  28.250  1.00  0.00
ATOM    743  CD  PRO    93      26.240  39.320  29.460  1.00  0.00
ATOM    744  C   PRO    93      26.340  42.680  30.700  1.00  0.00
ATOM    745  O   PRO    93      25.180  42.570  31.070  1.00  0.00
ATOM    746  N   GLY    94      27.110  43.740  30.920  1.00  0.00
ATOM    747  CA  GLY    94      26.590  45.050  31.370  1.00  0.00
ATOM    748  C   GLY    94      25.770  45.780  30.290  1.00  0.00
ATOM    749  O   GLY    94      25.050  46.730  30.580  1.00  0.00
ATOM    750  N   HIS    95      26.000  45.380  29.040  1.00  0.00
ATOM    751  CA  HIS    95      25.400  45.990  27.840  1.00  0.00
ATOM    752  CB  HIS    95      25.930  45.200  26.630  1.00  0.00
ATOM    753  CG  HIS    95      25.480  45.820  25.310  1.00  0.00
ATOM    754  ND1 HIS    95      24.310  45.570  24.720  1.00  0.00
ATOM    755  CD2 HIS    95      26.170  46.660  24.550  1.00  0.00
ATOM    756  CE1 HIS    95      24.310  46.250  23.580  1.00  0.00
ATOM    757  NE2 HIS    95      25.440  46.930  23.470  1.00  0.00
ATOM    758  C   HIS    95      23.860  45.990  27.890  1.00  0.00
ATOM    759  O   HIS    95      23.210  44.960  28.070  1.00  0.00
ATOM    760  N   ARG    96      23.320  47.150  27.550  1.00  0.00
ATOM    761  CA  ARG    96      21.870  47.420  27.590  1.00  0.00
ATOM    762  CB  ARG    96      21.590  48.910  27.350  1.00  0.00
ATOM    763  CG  ARG    96      22.130  49.820  28.460  1.00  0.00
ATOM    764  CD  ARG    96      21.520  49.550  29.850  1.00  0.00
ATOM    765  NE  ARG    96      20.080  49.850  29.860  1.00  0.00
ATOM    766  CZ  ARG    96      19.220  49.640  30.880  1.00  0.00
ATOM    767  NH1 ARG    96      19.610  49.090  32.030  1.00  0.00
ATOM    768  NH2 ARG    96      17.940  49.990  30.750  1.00  0.00
ATOM    769  C   ARG    96      20.980  46.540  26.690  1.00  0.00
ATOM    770  O   ARG    96      19.940  46.070  27.150  1.00  0.00
ATOM    771  N   ASP    97      21.470  46.180  25.500  1.00  0.00
ATOM    772  CA  ASP    97      20.720  45.300  24.580  1.00  0.00
ATOM    773  CB  ASP    97      21.150  45.420  23.100  1.00  0.00
ATOM    774  CG  ASP    97      21.230  46.840  22.500  1.00  0.00
ATOM    775  OD1 ASP    97      20.430  47.710  22.890  1.00  0.00
ATOM    776  OD2 ASP    97      22.100  47.030  21.620  1.00  0.00
ATOM    777  C   ASP    97      20.750  43.820  25.020  1.00  0.00
ATOM    778  O   ASP    97      19.930  43.020  24.560  1.00  0.00
ATOM    779  N   PHE    98      21.610  43.490  26.000  1.00  0.00
ATOM    780  CA  PHE    98      21.610  42.150  26.630  1.00  0.00
ATOM    781  CB  PHE    98      22.780  41.970  27.610  1.00  0.00
ATOM    782  CG  PHE    98      22.840  40.540  28.170  1.00  0.00
ATOM    783  CD1 PHE    98      23.390  39.520  27.390  1.00  0.00
ATOM    784  CD2 PHE    98      22.310  40.240  29.420  1.00  0.00
ATOM    785  CE1 PHE    98      23.390  38.210  27.860  1.00  0.00
ATOM    786  CE2 PHE    98      22.320  38.940  29.890  1.00  0.00
ATOM    787  CZ  PHE    98      22.860  37.920  29.110  1.00  0.00
ATOM    788  C   PHE    98      20.280  41.830  27.330  1.00  0.00
ATOM    789  O   PHE    98      19.850  40.680  27.280  1.00  0.00
ATOM    790  N   ILE    99      19.560  42.850  27.800  1.00  0.00
ATOM    791  CA  ILE    99      18.250  42.690  28.470  1.00  0.00
ATOM    792  CB  ILE    99      17.690  44.060  28.920  1.00  0.00
ATOM    793  CG1 ILE    99      18.670  44.840  29.830  1.00  0.00
ATOM    794  CG2 ILE    99      16.310  43.950  29.580  1.00  0.00
ATOM    795  CD  ILE    99      19.150  44.120  31.100  1.00  0.00
ATOM    796  C   ILE    99      17.250  41.940  27.560  1.00  0.00
ATOM    797  O   ILE    99      16.750  40.880  27.930  1.00  0.00
ATOM    798  N   LYS   100      17.120  42.400  26.320  1.00  0.00
ATOM    799  CA  LYS   100      16.270  41.730  25.320  1.00  0.00
ATOM    800  CB  LYS   100      16.240  42.570  24.040  1.00  0.00
ATOM    801  CG  LYS   100      15.240  41.990  23.030  1.00  0.00
ATOM    802  CD  LYS   100      15.250  42.790  21.730  1.00  0.00
ATOM    803  CE  LYS   100      16.510  42.580  20.890  1.00  0.00
ATOM    804  NZ  LYS   100      16.350  43.360  19.660  1.00  0.00
ATOM    805  C   LYS   100      16.750  40.300  25.020  1.00  0.00
ATOM    806  O   LYS   100      15.960  39.360  25.090  1.00  0.00
ATOM    807  N   ASN   101      18.070  40.150  24.870  1.00  0.00
ATOM    808  CA  ASN   101      18.710  38.840  24.660  1.00  0.00
ATOM    809  CB  ASN   101      20.200  39.040  24.380  1.00  0.00
ATOM    810  CG  ASN   101      20.910  37.730  24.040  1.00  0.00
ATOM    811  OD1 ASN   101      20.590  37.030  23.080  1.00  0.00
ATOM    812  ND2 ASN   101      21.850  37.340  24.870  1.00  0.00
ATOM    813  C   ASN   101      18.480  37.870  25.840  1.00  0.00
ATOM    814  O   ASN   101      18.290  36.680  25.640  1.00  0.00
ATOM    815  N   MET   102      18.420  38.390  27.060  1.00  0.00
ATOM    816  CA  MET   102      18.090  37.600  28.260  1.00  0.00
ATOM    817  CB  MET   102      18.370  38.440  29.510  1.00  0.00
ATOM    818  CG  MET   102      18.300  37.600  30.790  1.00  0.00
ATOM    819  SD  MET   102      18.610  38.560  32.310  1.00  0.00
ATOM    820  CE  MET   102      18.350  37.270  33.510  1.00  0.00
ATOM    821  C   MET   102      16.640  37.090  28.220  1.00  0.00
ATOM    822  O   MET   102      16.390  35.920  28.500  1.00  0.00
ATOM    823  N   ILE   103      15.730  37.920  27.720  1.00  0.00
ATOM    824  CA  ILE   103      14.280  37.600  27.640  1.00  0.00
ATOM    825  CB  ILE   103      13.450  38.890  27.600  1.00  0.00
ATOM    826  CG1 ILE   103      13.730  39.740  28.860  1.00  0.00
ATOM    827  CG2 ILE   103      11.940  38.580  27.510  1.00  0.00
ATOM    828  CD  ILE   103      13.280  41.200  28.760  1.00  0.00
ATOM    829  C   ILE   103      13.960  36.660  26.460  1.00  0.00
ATOM    830  O   ILE   103      13.350  35.610  26.650  1.00  0.00
ATOM    831  N   THR   104      14.390  37.020  25.260  1.00  0.00
ATOM    832  CA  THR   104      13.990  36.320  24.020  1.00  0.00
ATOM    833  CB  THR   104      13.530  37.290  22.930  1.00  0.00
ATOM    834  OG1 THR   104      14.570  38.220  22.600  1.00  0.00
ATOM    835  CG2 THR   104      12.270  38.030  23.400  1.00  0.00
ATOM    836  C   THR   104      15.060  35.410  23.420  1.00  0.00
ATOM    837  O   THR   104      14.770  34.560  22.580  1.00  0.00
ATOM    838  N   GLY   105      16.290  35.620  23.890  1.00  0.00
ATOM    839  CA  GLY   105      17.440  34.800  23.510  1.00  0.00
ATOM    840  C   GLY   105      17.220  33.350  23.930  1.00  0.00
ATOM    841  O   GLY   105      16.340  32.970  24.720  1.00  0.00
ATOM    842  N   THR   106      17.970  32.550  23.200  1.00  0.00
ATOM    843  CA  THR   106      18.060  31.100  23.410  1.00  0.00
ATOM    844  CB  THR   106      18.820  30.470  22.230  1.00  0.00
ATOM    845  OG1 THR   106      20.190  30.860  22.210  1.00  0.00
ATOM    846  CG2 THR   106      18.140  30.750  20.890  1.00  0.00
ATOM    847  C   THR   106      18.700  30.830  24.800  1.00  0.00
ATOM    848  O   THR   106      19.000  31.770  25.520  1.00  0.00
ATOM    849  N   SER   107      18.460  29.620  25.320  1.00  0.00
ATOM    850  CA  SER   107      19.130  29.150  26.560  1.00  0.00
ATOM    851  CB  SER   107      20.660  28.950  26.380  1.00  0.00
ATOM    852  OG  SER   107      21.330  30.060  25.790  1.00  0.00
ATOM    853  C   SER   107      18.820  30.000  27.810  1.00  0.00
ATOM    854  O   SER   107      19.680  30.620  28.430  1.00  0.00
ATOM    855  N   GLN   108      17.560  29.890  28.240  1.00  0.00
ATOM    856  CA  GLN   108      17.110  30.510  29.500  1.00  0.00
ATOM    857  CB  GLN   108      15.590  30.480  29.620  1.00  0.00
ATOM    858  CG  GLN   108      14.940  31.300  28.510  1.00  0.00
ATOM    859  CD  GLN   108      15.200  32.810  28.580  1.00  0.00
ATOM    860  OE1 GLN   108      15.150  33.430  29.630  1.00  0.00
ATOM    861  NE2 GLN   108      15.450  33.440  27.460  1.00  0.00
ATOM    862  C   GLN   108      17.740  29.760  30.680  1.00  0.00
ATOM    863  O   GLN   108      18.020  28.560  30.580  1.00  0.00
ATOM    864  N   ALA   109      18.090  30.540  31.700  1.00  0.00
ATOM    865  CA  ALA   109      18.760  30.020  32.900  1.00  0.00
ATOM    866  CB  ALA   109      19.290  31.180  33.740  1.00  0.00
ATOM    867  C   ALA   109      17.830  29.140  33.750  1.00  0.00
ATOM    868  O   ALA   109      16.660  29.460  33.960  1.00  0.00
ATOM    869  N   ASP   110      18.420  28.050  34.220  1.00  0.00
ATOM    870  CA  ASP   110      17.800  27.140  35.200  1.00  0.00
ATOM    871  CB  ASP   110      18.320  25.710  34.970  1.00  0.00
ATOM    872  CG  ASP   110      18.030  25.100  33.580  1.00  0.00
ATOM    873  OD1 ASP   110      16.970  25.360  32.980  1.00  0.00
ATOM    874  OD2 ASP   110      18.890  24.300  33.130  1.00  0.00
ATOM    875  C   ASP   110      18.130  27.610  36.640  1.00  0.00
ATOM    876  O   ASP   110      17.320  27.450  37.560  1.00  0.00
ATOM    877  N   CYS   111      19.300  28.240  36.780  1.00  0.00
ATOM    878  CA  CYS   111      19.750  28.900  38.020  1.00  0.00
ATOM    879  CB  CYS   111      20.620  27.950  38.850  1.00  0.00
ATOM    880  SG  CYS   111      21.110  28.620  40.480  1.00  0.00
ATOM    881  C   CYS   111      20.530  30.190  37.710  1.00  0.00
ATOM    882  O   CYS   111      21.220  30.320  36.700  1.00  0.00
ATOM    883  N   ALA   112      20.350  31.140  38.620  1.00  0.00
ATOM    884  CA  ALA   112      21.120  32.390  38.640  1.00  0.00
ATOM    885  CB  ALA   112      20.170  33.580  38.710  1.00  0.00
ATOM    886  C   ALA   112      22.080  32.390  39.830  1.00  0.00
ATOM    887  O   ALA   112      21.800  31.850  40.900  1.00  0.00
ATOM    888  N   VAL   113      23.270  32.920  39.580  1.00  0.00
ATOM    889  CA  VAL   113      24.310  33.070  40.620  1.00  0.00
ATOM    890  CB  VAL   113      25.440  32.030  40.460  1.00  0.00
ATOM    891  CG1 VAL   113      26.060  31.990  39.060  1.00  0.00
ATOM    892  CG2 VAL   113      26.520  32.170  41.540  1.00  0.00
ATOM    893  C   VAL   113      24.720  34.540  40.810  1.00  0.00
ATOM    894  O   VAL   113      25.160  35.230  39.890  1.00  0.00
ATOM    895  N   LEU   114      24.300  35.020  41.970  1.00  0.00
ATOM    896  CA  LEU   114      24.520  36.400  42.410  1.00  0.00
ATOM    897  CB  LEU   114      23.330  36.880  43.250  1.00  0.00
ATOM    898  CG  LEU   114      23.430  38.350  43.680  1.00  0.00
ATOM    899  CD1 LEU   114      23.470  39.290  42.470  1.00  0.00
ATOM    900  CD2 LEU   114      22.250  38.720  44.580  1.00  0.00
ATOM    901  C   LEU   114      25.840  36.520  43.180  1.00  0.00
ATOM    902  O   LEU   114      26.020  35.970  44.270  1.00  0.00
ATOM    903  N   ILE   115      26.780  37.190  42.530  1.00  0.00
ATOM    904  CA  ILE   115      28.120  37.460  43.100  1.00  0.00
ATOM    905  CB  ILE   115      29.230  37.350  42.030  1.00  0.00
ATOM    906  CG1 ILE   115      29.210  35.990  41.310  1.00  0.00
ATOM    907  CG2 ILE   115      30.630  37.650  42.590  1.00  0.00
ATOM    908  CD  ILE   115      29.340  34.730  42.180  1.00  0.00
ATOM    909  C   ILE   115      28.090  38.840  43.770  1.00  0.00
ATOM    910  O   ILE   115      27.820  39.860  43.130  1.00  0.00
ATOM    911  N   VAL   116      28.370  38.800  45.060  1.00  0.00
ATOM    912  CA  VAL   116      28.360  39.990  45.930  1.00  0.00
ATOM    913  CB  VAL   116      27.300  39.890  47.050  1.00  0.00
ATOM    914  CG1 VAL   116      25.880  39.770  46.470  1.00  0.00
ATOM    915  CG2 VAL   116      27.520  38.730  48.020  1.00  0.00
ATOM    916  C   VAL   116      29.760  40.270  46.500  1.00  0.00
ATOM    917  O   VAL   116      30.470  39.350  46.900  1.00  0.00
ATOM    918  N   ALA   117      30.200  41.510  46.340  1.00  0.00
ATOM    919  CA  ALA   117      31.500  41.970  46.880  1.00  0.00
ATOM    920  CB  ALA   117      31.910  43.260  46.160  1.00  0.00
ATOM    921  C   ALA   117      31.410  42.200  48.400  1.00  0.00
ATOM    922  O   ALA   117      30.510  42.870  48.890  1.00  0.00
ATOM    923  N   ALA   118      32.310  41.550  49.140  1.00  0.00
ATOM    924  CA  ALA   118      32.360  41.610  50.620  1.00  0.00
ATOM    925  CB  ALA   118      33.330  40.540  51.140  1.00  0.00
ATOM    926  C   ALA   118      32.710  42.970  51.240  1.00  0.00
ATOM    927  O   ALA   118      32.290  43.290  52.360  1.00  0.00
ATOM    928  N   GLY   119      33.490  43.760  50.490  1.00  0.00
ATOM    929  CA  GLY   119      33.980  45.090  50.910  1.00  0.00
ATOM    930  C   GLY   119      32.830  46.050  51.260  1.00  0.00
ATOM    931  O   GLY   119      31.770  46.030  50.630  1.00  0.00
ATOM    932  N   VAL   120      33.090  46.920  52.230  1.00  0.00
ATOM    933  CA  VAL   120      32.080  47.860  52.780  1.00  0.00
ATOM    934  CB  VAL   120      32.660  48.720  53.920  1.00  0.00
ATOM    935  CG1 VAL   120      31.620  49.690  54.510  1.00  0.00
ATOM    936  CG2 VAL   120      33.180  47.840  55.070  1.00  0.00
ATOM    937  C   VAL   120      31.400  48.700  51.680  1.00  0.00
ATOM    938  O   VAL   120      30.230  48.470  51.380  1.00  0.00
ATOM    939  N   GLY   121      32.210  49.500  50.980  1.00  0.00
ATOM    940  CA  GLY   121      31.750  50.410  49.910  1.00  0.00
ATOM    941  C   GLY   121      31.110  49.690  48.720  1.00  0.00
ATOM    942  O   GLY   121      29.990  50.010  48.320  1.00  0.00
ATOM    943  N   GLU   122      31.760  48.610  48.290  1.00  0.00
ATOM    944  CA  GLU   122      31.350  47.820  47.110  1.00  0.00
ATOM    945  CB  GLU   122      32.440  46.800  46.760  1.00  0.00
ATOM    946  CG  GLU   122      33.800  47.430  46.440  1.00  0.00
ATOM    947  CD  GLU   122      34.900  46.380  46.240  1.00  0.00
ATOM    948  OE1 GLU   122      34.760  45.240  46.740  1.00  0.00
ATOM    949  OE2 GLU   122      35.910  46.730  45.590  1.00  0.00
ATOM    950  C   GLU   122      30.020  47.070  47.300  1.00  0.00
ATOM    951  O   GLU   122      29.200  47.040  46.390  1.00  0.00
ATOM    952  N   PHE   123      29.810  46.540  48.500  1.00  0.00
ATOM    953  CA  PHE   123      28.580  45.790  48.850  1.00  0.00
ATOM    954  CB  PHE   123      28.720  45.220  50.260  1.00  0.00
ATOM    955  CG  PHE   123      27.510  44.360  50.620  1.00  0.00
ATOM    956  CD1 PHE   123      27.410  43.070  50.110  1.00  0.00
ATOM    957  CD2 PHE   123      26.480  44.890  51.390  1.00  0.00
ATOM    958  CE1 PHE   123      26.270  42.320  50.360  1.00  0.00
ATOM    959  CE2 PHE   123      25.350  44.130  51.650  1.00  0.00
ATOM    960  CZ  PHE   123      25.240  42.850  51.140  1.00  0.00
ATOM    961  C   PHE   123      27.320  46.660  48.710  1.00  0.00
ATOM    962  O   PHE   123      26.470  46.370  47.860  1.00  0.00
ATOM    963  N   GLU   124      27.370  47.840  49.330  1.00  0.00
ATOM    964  CA  GLU   124      26.270  48.820  49.300  1.00  0.00
ATOM    965  CB  GLU   124      26.630  49.990  50.230  1.00  0.00
ATOM    966  CG  GLU   124      25.510  51.030  50.410  1.00  0.00
ATOM    967  CD  GLU   124      24.160  50.460  50.860  1.00  0.00
ATOM    968  OE1 GLU   124      24.150  49.400  51.520  1.00  0.00
ATOM    969  OE2 GLU   124      23.140  51.100  50.520  1.00  0.00
ATOM    970  C   GLU   124      25.940  49.300  47.870  1.00  0.00
ATOM    971  O   GLU   124      24.820  49.150  47.400  1.00  0.00
ATOM    972  N   ALA   125      27.000  49.590  47.110  1.00  0.00
ATOM    973  CA  ALA   125      26.900  49.980  45.690  1.00  0.00
ATOM    974  CB  ALA   125      28.300  50.270  45.140  1.00  0.00
ATOM    975  C   ALA   125      26.200  48.920  44.820  1.00  0.00
ATOM    976  O   ALA   125      25.360  49.240  43.980  1.00  0.00
ATOM    977  N   GLY   126      26.440  47.650  45.170  1.00  0.00
ATOM    978  CA  GLY   126      25.890  46.460  44.500  1.00  0.00
ATOM    979  C   GLY   126      24.370  46.260  44.660  1.00  0.00
ATOM    980  O   GLY   126      23.710  45.830  43.710  1.00  0.00
ATOM    981  N   ILE   127      23.840  46.660  45.820  1.00  0.00
ATOM    982  CA  ILE   127      22.420  46.400  46.180  1.00  0.00
ATOM    983  CB  ILE   127      22.300  45.840  47.610  1.00  0.00
ATOM    984  CG1 ILE   127      22.820  46.820  48.670  1.00  0.00
ATOM    985  CG2 ILE   127      22.960  44.460  47.700  1.00  0.00
ATOM    986  CD  ILE   127      22.300  46.540  50.090  1.00  0.00
ATOM    987  C   ILE   127      21.480  47.600  46.000  1.00  0.00
ATOM    988  O   ILE   127      20.300  47.550  46.390  1.00  0.00
ATOM    989  N   SER   128      21.940  48.610  45.260  1.00  0.00
ATOM    990  CA  SER   128      21.130  49.800  44.920  1.00  0.00
ATOM    991  CB  SER   128      21.920  50.790  44.050  1.00  0.00
ATOM    992  OG  SER   128      21.090  51.890  43.640  1.00  0.00
ATOM    993  C   SER   128      19.850  49.380  44.180  1.00  0.00
ATOM    994  O   SER   128      19.870  48.620  43.210  1.00  0.00
ATOM    995  N   LYS   129      18.750  50.010  44.580  1.00  0.00
ATOM    996  CA  LYS   129      17.420  49.750  44.000  1.00  0.00
ATOM    997  CB  LYS   129      16.360  50.590  44.720  1.00  0.00
ATOM    998  CG  LYS   129      14.930  50.230  44.290  1.00  0.00
ATOM    999  CD  LYS   129      13.860  51.120  44.940  1.00  0.00
ATOM   1000  CE  LYS   129      13.950  52.580  44.490  1.00  0.00
ATOM   1001  NZ  LYS   129      12.960  53.400  45.190  1.00  0.00
ATOM   1002  C   LYS   129      17.370  49.980  42.470  1.00  0.00
ATOM   1003  O   LYS   129      16.620  49.290  41.780  1.00  0.00
ATOM   1004  N   ASN   130      18.200  50.910  41.990  1.00  0.00
ATOM   1005  CA  ASN   130      18.290  51.220  40.550  1.00  0.00
ATOM   1006  CB  ASN   130      18.270  52.750  40.350  1.00  0.00
ATOM   1007  CG  ASN   130      16.990  53.430  40.850  1.00  0.00
ATOM   1008  OD1 ASN   130      15.940  52.850  41.070  1.00  0.00
ATOM   1009  ND2 ASN   130      17.120  54.700  41.150  1.00  0.00
ATOM   1010  C   ASN   130      19.540  50.620  39.870  1.00  0.00
ATOM   1011  O   ASN   130      19.810  50.920  38.700  1.00  0.00
ATOM   1012  N   GLY   131      20.250  49.750  40.580  1.00  0.00
ATOM   1013  CA  GLY   131      21.410  49.010  40.060  1.00  0.00
ATOM   1014  C   GLY   131      21.000  47.980  39.000  1.00  0.00
ATOM   1015  O   GLY   131      20.000  47.270  39.150  1.00  0.00
ATOM   1016  N   GLN   132      21.910  47.790  38.050  1.00  0.00
ATOM   1017  CA  GLN   132      21.780  46.800  36.960  1.00  0.00
ATOM   1018  CB  GLN   132      23.020  46.920  36.050  1.00  0.00
ATOM   1019  CG  GLN   132      22.930  46.120  34.740  1.00  0.00
ATOM   1020  CD  GLN   132      21.710  46.520  33.920  1.00  0.00
ATOM   1021  OE1 GLN   132      21.640  47.610  33.360  1.00  0.00
ATOM   1022  NE2 GLN   132      20.770  45.620  33.790  1.00  0.00
ATOM   1023  C   GLN   132      21.620  45.360  37.490  1.00  0.00
ATOM   1024  O   GLN   132      20.810  44.570  36.990  1.00  0.00
ATOM   1025  N   THR   133      22.280  45.090  38.610  1.00  0.00
ATOM   1026  CA  THR   133      22.210  43.810  39.340  1.00  0.00
ATOM   1027  CB  THR   133      23.130  43.890  40.560  1.00  0.00
ATOM   1028  OG1 THR   133      24.460  44.150  40.090  1.00  0.00
ATOM   1029  CG2 THR   133      23.150  42.620  41.420  1.00  0.00
ATOM   1030  C   THR   133      20.760  43.480  39.760  1.00  0.00
ATOM   1031  O   THR   133      20.280  42.370  39.510  1.00  0.00
ATOM   1032  N   ARG   134      20.070  44.470  40.310  1.00  0.00
ATOM   1033  CA  ARG   134      18.660  44.320  40.720  1.00  0.00
ATOM   1034  CB  ARG   134      18.170  45.560  41.470  1.00  0.00
ATOM   1035  CG  ARG   134      16.870  45.230  42.200  1.00  0.00
ATOM   1036  CD  ARG   134      16.410  46.380  43.090  1.00  0.00
ATOM   1037  NE  ARG   134      15.040  46.130  43.540  1.00  0.00
ATOM   1038  CZ  ARG   134      13.910  46.370  42.840  1.00  0.00
ATOM   1039  NH1 ARG   134      13.940  46.880  41.590  1.00  0.00
ATOM   1040  NH2 ARG   134      12.720  46.130  43.400  1.00  0.00
ATOM   1041  C   ARG   134      17.740  44.020  39.530  1.00  0.00
ATOM   1042  O   ARG   134      16.920  43.110  39.620  1.00  0.00
ATOM   1043  N   GLU   135      17.970  44.730  38.430  1.00  0.00
ATOM   1044  CA  GLU   135      17.220  44.530  37.170  1.00  0.00
ATOM   1045  CB  GLU   135      17.630  45.590  36.150  1.00  0.00
ATOM   1046  CG  GLU   135      16.760  45.540  34.890  1.00  0.00
ATOM   1047  CD  GLU   135      17.080  46.680  33.920  1.00  0.00
ATOM   1048  OE1 GLU   135      18.200  46.670  33.370  1.00  0.00
ATOM   1049  OE2 GLU   135      16.250  47.600  33.810  1.00  0.00
ATOM   1050  C   GLU   135      17.400  43.100  36.640  1.00  0.00
ATOM   1051  O   GLU   135      16.420  42.370  36.560  1.00  0.00
ATOM   1052  N   HIS   136      18.650  42.620  36.650  1.00  0.00
ATOM   1053  CA  HIS   136      18.980  41.240  36.250  1.00  0.00
ATOM   1054  CB  HIS   136      20.500  41.020  36.290  1.00  0.00
ATOM   1055  CG  HIS   136      21.290  41.800  35.230  1.00  0.00
ATOM   1056  ND1 HIS   136      22.600  42.010  35.270  1.00  0.00
ATOM   1057  CD2 HIS   136      20.830  42.300  34.090  1.00  0.00
ATOM   1058  CE1 HIS   136      22.960  42.620  34.140  1.00  0.00
ATOM   1059  NE2 HIS   136      21.860  42.810  33.430  1.00  0.00
ATOM   1060  C   HIS   136      18.300  40.170  37.110  1.00  0.00
ATOM   1061  O   HIS   136      17.610  39.280  36.610  1.00  0.00
ATOM   1062  N   ALA   137      18.380  40.380  38.420  1.00  0.00
ATOM   1063  CA  ALA   137      17.740  39.520  39.440  1.00  0.00
ATOM   1064  CB  ALA   137      18.160  40.060  40.800  1.00  0.00
ATOM   1065  C   ALA   137      16.200  39.500  39.300  1.00  0.00
ATOM   1066  O   ALA   137      15.590  38.430  39.340  1.00  0.00
ATOM   1067  N   LEU   138      15.640  40.670  39.030  1.00  0.00
ATOM   1068  CA  LEU   138      14.210  40.870  38.760  1.00  0.00
ATOM   1069  CB  LEU   138      13.910  42.380  38.680  1.00  0.00
ATOM   1070  CG  LEU   138      12.420  42.700  38.520  1.00  0.00
ATOM   1071  CD1 LEU   138      11.650  42.250  39.760  1.00  0.00
ATOM   1072  CD2 LEU   138      12.210  44.200  38.300  1.00  0.00
ATOM   1073  C   LEU   138      13.770  40.150  37.480  1.00  0.00
ATOM   1074  O   LEU   138      12.830  39.360  37.530  1.00  0.00
ATOM   1075  N   LEU   139      14.540  40.320  36.410  1.00  0.00
ATOM   1076  CA  LEU   139      14.300  39.670  35.110  1.00  0.00
ATOM   1077  CB  LEU   139      15.310  40.150  34.060  1.00  0.00
ATOM   1078  CG  LEU   139      15.190  41.640  33.720  1.00  0.00
ATOM   1079  CD1 LEU   139      16.350  42.050  32.820  1.00  0.00
ATOM   1080  CD2 LEU   139      13.860  41.960  33.030  1.00  0.00
ATOM   1081  C   LEU   139      14.330  38.140  35.210  1.00  0.00
ATOM   1082  O   LEU   139      13.330  37.500  34.900  1.00  0.00
ATOM   1083  N   ALA   140      15.330  37.620  35.920  1.00  0.00
ATOM   1084  CA  ALA   140      15.490  36.180  36.200  1.00  0.00
ATOM   1085  CB  ALA   140      16.790  35.950  36.980  1.00  0.00
ATOM   1086  C   ALA   140      14.280  35.600  36.960  1.00  0.00
ATOM   1087  O   ALA   140      13.580  34.720  36.450  1.00  0.00
ATOM   1088  N   TYR   141      13.870  36.320  38.010  1.00  0.00
ATOM   1089  CA  TYR   141      12.700  35.950  38.830  1.00  0.00
ATOM   1090  CB  TYR   141      12.620  36.870  40.060  1.00  0.00
ATOM   1091  CG  TYR   141      11.490  36.460  41.010  1.00  0.00
ATOM   1092  CD1 TYR   141      11.670  35.400  41.890  1.00  0.00
ATOM   1093  CD2 TYR   141      10.270  37.130  40.950  1.00  0.00
ATOM   1094  CE1 TYR   141      10.620  35.010  42.710  1.00  0.00
ATOM   1095  CE2 TYR   141       9.220  36.740  41.780  1.00  0.00
ATOM   1096  CZ  TYR   141       9.400  35.670  42.650  1.00  0.00
ATOM   1097  OH  TYR   141       8.330  35.130  43.280  1.00  0.00
ATOM   1098  C   TYR   141      11.380  35.980  38.030  1.00  0.00
ATOM   1099  O   TYR   141      10.580  35.050  38.120  1.00  0.00
ATOM   1100  N   THR   142      11.190  37.040  37.240  1.00  0.00
ATOM   1101  CA  THR   142      10.020  37.220  36.350  1.00  0.00
ATOM   1102  CB  THR   142      10.030  38.620  35.710  1.00  0.00
ATOM   1103  OG1 THR   142       9.980  39.610  36.740  1.00  0.00
ATOM   1104  CG2 THR   142       8.860  38.850  34.750  1.00  0.00
ATOM   1105  C   THR   142       9.960  36.120  35.270  1.00  0.00
ATOM   1106  O   THR   142       8.880  35.560  35.050  1.00  0.00
ATOM   1107  N   LEU   143      11.110  35.780  34.690  1.00  0.00
ATOM   1108  CA  LEU   143      11.230  34.720  33.670  1.00  0.00
ATOM   1109  CB  LEU   143      12.530  34.890  32.880  1.00  0.00
ATOM   1110  CG  LEU   143      12.600  36.210  32.090  1.00  0.00
ATOM   1111  CD1 LEU   143      13.960  36.340  31.410  1.00  0.00
ATOM   1112  CD2 LEU   143      11.480  36.320  31.040  1.00  0.00
ATOM   1113  C   LEU   143      11.110  33.280  34.210  1.00  0.00
ATOM   1114  O   LEU   143      11.090  32.320  33.440  1.00  0.00
ATOM   1115  N   GLY   144      10.940  33.170  35.530  1.00  0.00
ATOM   1116  CA  GLY   144      10.740  31.900  36.250  1.00  0.00
ATOM   1117  C   GLY   144      12.020  31.130  36.580  1.00  0.00
ATOM   1118  O   GLY   144      11.940  29.940  36.900  1.00  0.00
ATOM   1119  N   VAL   145      13.140  31.850  36.670  1.00  0.00
ATOM   1120  CA  VAL   145      14.420  31.300  37.170  1.00  0.00
ATOM   1121  CB  VAL   145      15.620  32.150  36.710  1.00  0.00
ATOM   1122  CG1 VAL   145      16.950  31.570  37.190  1.00  0.00
ATOM   1123  CG2 VAL   145      15.670  32.290  35.180  1.00  0.00
ATOM   1124  C   VAL   145      14.290  31.300  38.700  1.00  0.00
ATOM   1125  O   VAL   145      14.220  32.350  39.330  1.00  0.00
ATOM   1126  N   LYS   146      13.860  30.140  39.190  1.00  0.00
ATOM   1127  CA  LYS   146      13.530  29.960  40.620  1.00  0.00
ATOM   1128  CB  LYS   146      12.390  28.950  40.800  1.00  0.00
ATOM   1129  CG  LYS   146      11.060  29.460  40.220  1.00  0.00
ATOM   1130  CD  LYS   146      10.550  30.730  40.910  1.00  0.00
ATOM   1131  CE  LYS   146       9.260  31.230  40.270  1.00  0.00
ATOM   1132  NZ  LYS   146       8.780  32.450  40.940  1.00  0.00
ATOM   1133  C   LYS   146      14.720  29.620  41.520  1.00  0.00
ATOM   1134  O   LYS   146      14.710  29.960  42.710  1.00  0.00
ATOM   1135  N   GLN   147      15.720  28.970  40.930  1.00  0.00
ATOM   1136  CA  GLN   147      16.950  28.580  41.640  1.00  0.00
ATOM   1137  CB  GLN   147      17.520  27.290  41.030  1.00  0.00
ATOM   1138  CG  GLN   147      16.570  26.110  41.240  1.00  0.00
ATOM   1139  CD  GLN   147      17.170  24.800  40.730  1.00  0.00
ATOM   1140  OE1 GLN   147      18.120  24.260  41.300  1.00  0.00
ATOM   1141  NE2 GLN   147      16.570  24.210  39.720  1.00  0.00
ATOM   1142  C   GLN   147      17.990  29.700  41.580  1.00  0.00
ATOM   1143  O   GLN   147      18.270  30.290  40.530  1.00  0.00
ATOM   1144  N   LEU   148      18.460  30.050  42.770  1.00  0.00
ATOM   1145  CA  LEU   148      19.480  31.100  42.970  1.00  0.00
ATOM   1146  CB  LEU   148      18.790  32.380  43.470  1.00  0.00
ATOM   1147  CG  LEU   148      19.720  33.580  43.700  1.00  0.00
ATOM   1148  CD1 LEU   148      20.260  34.160  42.390  1.00  0.00
ATOM   1149  CD2 LEU   148      18.970  34.680  44.460  1.00  0.00
ATOM   1150  C   LEU   148      20.560  30.620  43.950  1.00  0.00
ATOM   1151  O   LEU   148      20.280  29.880  44.900  1.00  0.00
ATOM   1152  N   ILE   149      21.790  30.970  43.610  1.00  0.00
ATOM   1153  CA  ILE   149      22.970  30.770  44.480  1.00  0.00
ATOM   1154  CB  ILE   149      23.940  29.740  43.870  1.00  0.00
ATOM   1155  CG1 ILE   149      23.230  28.390  43.680  1.00  0.00
ATOM   1156  CG2 ILE   149      25.190  29.550  44.740  1.00  0.00
ATOM   1157  CD  ILE   149      23.940  27.450  42.700  1.00  0.00
ATOM   1158  C   ILE   149      23.630  32.150  44.690  1.00  0.00
ATOM   1159  O   ILE   149      23.770  32.930  43.750  1.00  0.00
ATOM   1160  N   VAL   150      24.030  32.410  45.930  1.00  0.00
ATOM   1161  CA  VAL   150      24.750  33.650  46.290  1.00  0.00
ATOM   1162  CB  VAL   150      24.000  34.450  47.380  1.00  0.00
ATOM   1163  CG1 VAL   150      24.750  35.710  47.810  1.00  0.00
ATOM   1164  CG2 VAL   150      22.620  34.900  46.870  1.00  0.00
ATOM   1165  C   VAL   150      26.190  33.300  46.690  1.00  0.00
ATOM   1166  O   VAL   150      26.450  32.450  47.540  1.00  0.00
ATOM   1167  N   GLY   151      27.100  34.030  46.050  1.00  0.00
ATOM   1168  CA  GLY   151      28.560  33.940  46.260  1.00  0.00
ATOM   1169  C   GLY   151      29.120  35.260  46.780  1.00  0.00
ATOM   1170  O   GLY   151      29.150  36.260  46.050  1.00  0.00
ATOM   1171  N   VAL   152      29.500  35.260  48.050  1.00  0.00
ATOM   1172  CA  VAL   152      30.120  36.430  48.710  1.00  0.00
ATOM   1173  CB  VAL   152      29.840  36.480  50.230  1.00  0.00
ATOM   1174  CG1 VAL   152      30.360  37.790  50.830  1.00  0.00
ATOM   1175  CG2 VAL   152      28.350  36.320  50.560  1.00  0.00
ATOM   1176  C   VAL   152      31.630  36.400  48.410  1.00  0.00
ATOM   1177  O   VAL   152      32.390  35.680  49.050  1.00  0.00
ATOM   1178  N   ASN   153      31.960  37.070  47.320  1.00  0.00
ATOM   1179  CA  ASN   153      33.340  37.190  46.820  1.00  0.00
ATOM   1180  CB  ASN   153      33.320  37.500  45.320  1.00  0.00
ATOM   1181  CG  ASN   153      34.730  37.470  44.730  1.00  0.00
ATOM   1182  OD1 ASN   153      35.510  36.550  44.940  1.00  0.00
ATOM   1183  ND2 ASN   153      35.160  38.570  44.180  1.00  0.00
ATOM   1184  C   ASN   153      34.120  38.270  47.600  1.00  0.00
ATOM   1185  O   ASN   153      33.530  39.140  48.240  1.00  0.00
ATOM   1186  N   LYS   154      35.440  38.240  47.430  1.00  0.00
ATOM   1187  CA  LYS   154      36.410  39.170  48.060  1.00  0.00
ATOM   1188  CB  LYS   154      36.130  40.630  47.670  1.00  0.00
ATOM   1189  CG  LYS   154      36.340  40.920  46.190  1.00  0.00
ATOM   1190  CD  LYS   154      35.990  42.380  45.890  1.00  0.00
ATOM   1191  CE  LYS   154      36.330  42.740  44.440  1.00  0.00
ATOM   1192  NZ  LYS   154      36.060  44.160  44.190  1.00  0.00
ATOM   1193  C   LYS   154      36.460  39.010  49.590  1.00  0.00
ATOM   1194  O   LYS   154      36.740  39.960  50.320  1.00  0.00
ATOM   1195  N   MET   155      36.260  37.770  50.030  1.00  0.00
ATOM   1196  CA  MET   155      36.320  37.400  51.460  1.00  0.00
ATOM   1197  CB  MET   155      35.970  35.930  51.660  1.00  0.00
ATOM   1198  CG  MET   155      34.480  35.670  51.410  1.00  0.00
ATOM   1199  SD  MET   155      33.330  36.650  52.450  1.00  0.00
ATOM   1200  CE  MET   155      33.720  36.040  54.080  1.00  0.00
ATOM   1201  C   MET   155      37.670  37.720  52.120  1.00  0.00
ATOM   1202  O   MET   155      37.680  38.170  53.270  1.00  0.00
ATOM   1203  N   ASP   156      38.740  37.620  51.330  1.00  0.00
ATOM   1204  CA  ASP   156      40.090  38.070  51.750  1.00  0.00
ATOM   1205  CB  ASP   156      41.120  37.810  50.640  1.00  0.00
ATOM   1206  CG  ASP   156      41.190  36.340  50.260  1.00  0.00
ATOM   1207  OD1 ASP   156      41.540  35.540  51.140  1.00  0.00
ATOM   1208  OD2 ASP   156      40.850  36.070  49.090  1.00  0.00
ATOM   1209  C   ASP   156      40.150  39.560  52.090  1.00  0.00
ATOM   1210  O   ASP   156      40.940  39.980  52.920  1.00  0.00
ATOM   1211  N   SER   157      39.420  40.390  51.340  1.00  0.00
ATOM   1212  CA  SER   157      39.370  41.850  51.570  1.00  0.00
ATOM   1213  CB  SER   157      38.640  42.090  52.900  1.00  0.00
ATOM   1214  OG  SER   157      38.390  43.460  53.210  1.00  0.00
ATOM   1215  C   SER   157      40.790  42.470  51.540  1.00  0.00
ATOM   1216  O   SER   157      41.150  43.310  52.360  1.00  0.00
ATOM   1217  N   THR   158      41.630  41.940  50.630  1.00  0.00
ATOM   1218  CA  THR   158      43.050  42.320  50.410  1.00  0.00
ATOM   1219  CB  THR   158      43.150  43.670  49.650  1.00  0.00
ATOM   1220  OG1 THR   158      44.430  43.840  49.050  1.00  0.00
ATOM   1221  CG2 THR   158      42.820  44.930  50.470  1.00  0.00
ATOM   1222  C   THR   158      43.950  42.210  51.660  1.00  0.00
ATOM   1223  O   THR   158      45.120  42.610  51.640  1.00  0.00
ATOM   1224  N   GLU   159      43.480  41.440  52.650  1.00  0.00
ATOM   1225  CA  GLU   159      44.100  41.290  53.980  1.00  0.00
ATOM   1226  CB  GLU   159      43.410  42.310  54.910  1.00  0.00
ATOM   1227  CG  GLU   159      44.110  42.420  56.270  1.00  0.00
ATOM   1228  CD  GLU   159      43.630  43.470  57.280  1.00  0.00
ATOM   1229  OE1 GLU   159      42.710  44.260  56.970  1.00  0.00
ATOM   1230  OE2 GLU   159      44.230  43.460  58.380  1.00  0.00
ATOM   1231  C   GLU   159      43.930  39.840  54.500  1.00  0.00
ATOM   1232  O   GLU   159      42.980  39.170  54.100  1.00  0.00
ATOM   1233  N   PRO   160      44.840  39.290  55.310  1.00  0.00
ATOM   1234  CA  PRO   160      44.640  37.980  55.960  1.00  0.00
ATOM   1235  CB  PRO   160      45.890  37.750  56.810  1.00  0.00
ATOM   1236  CG  PRO   160      46.480  39.150  56.980  1.00  0.00
ATOM   1237  CD  PRO   160      46.190  39.800  55.620  1.00  0.00
ATOM   1238  C   PRO   160      43.350  37.900  56.810  1.00  0.00
ATOM   1239  O   PRO   160      42.770  36.830  56.970  1.00  0.00
ATOM   1240  N   ALA   161      43.010  39.020  57.440  1.00  0.00
ATOM   1241  CA  ALA   161      41.750  39.170  58.190  1.00  0.00
ATOM   1242  CB  ALA   161      41.780  40.460  59.010  1.00  0.00
ATOM   1243  C   ALA   161      40.540  39.160  57.250  1.00  0.00
ATOM   1244  O   ALA   161      40.420  39.970  56.330  1.00  0.00
ATOM   1245  N   TYR   162      39.670  38.190  57.510  1.00  0.00
ATOM   1246  CA  TYR   162      38.370  38.060  56.820  1.00  0.00
ATOM   1247  CB  TYR   162      38.220  36.600  56.340  1.00  0.00
ATOM   1248  CG  TYR   162      38.270  35.530  57.440  1.00  0.00
ATOM   1249  CD1 TYR   162      39.480  35.080  57.950  1.00  0.00
ATOM   1250  CD2 TYR   162      37.090  35.130  58.050  1.00  0.00
ATOM   1251  CE1 TYR   162      39.510  34.240  59.070  1.00  0.00
ATOM   1252  CE2 TYR   162      37.120  34.400  59.220  1.00  0.00
ATOM   1253  CZ  TYR   162      38.320  33.900  59.700  1.00  0.00
ATOM   1254  OH  TYR   162      38.290  32.900  60.620  1.00  0.00
ATOM   1255  C   TYR   162      37.290  38.630  57.760  1.00  0.00
ATOM   1256  O   TYR   162      37.360  39.820  58.080  1.00  0.00
ATOM   1257  N   SER   163      36.340  37.800  58.190  1.00  0.00
ATOM   1258  CA  SER   163      35.380  37.960  59.320  1.00  0.00
ATOM   1259  CB  SER   163      35.000  39.410  59.640  1.00  0.00
ATOM   1260  OG  SER   163      34.250  39.550  60.850  1.00  0.00
ATOM   1261  C   SER   163      34.070  37.180  59.100  1.00  0.00
ATOM   1262  O   SER   163      33.360  37.410  58.120  1.00  0.00
ATOM   1263  N   GLU   164      33.730  36.350  60.090  1.00  0.00
ATOM   1264  CA  GLU   164      32.440  35.620  60.170  1.00  0.00
ATOM   1265  CB  GLU   164      32.450  34.710  61.400  1.00  0.00
ATOM   1266  CG  GLU   164      31.150  33.940  61.680  1.00  0.00
ATOM   1267  CD  GLU   164      31.280  32.880  62.790  1.00  0.00
ATOM   1268  OE1 GLU   164      32.280  32.930  63.550  1.00  0.00
ATOM   1269  OE2 GLU   164      30.430  31.960  62.830  1.00  0.00
ATOM   1270  C   GLU   164      31.240  36.590  60.210  1.00  0.00
ATOM   1271  O   GLU   164      30.560  36.720  59.200  1.00  0.00
ATOM   1272  N   M3L   165      31.360  37.560  61.120  1.00  0.00
ATOM   1273  CA  M3L   165      30.340  38.610  61.330  1.00  0.00
ATOM   1274  CB  M3L   165      30.790  39.570  62.430  1.00  0.00
ATOM   1275  CG  M3L   165      30.830  38.900  63.800  1.00  0.00
ATOM   1276  CD  M3L   165      31.220  39.960  64.810  1.00  0.00
ATOM   1277  CE  M3L   165      31.250  39.400  66.240  1.00  0.00
ATOM   1278  NZ  M3L   165      31.580  40.350  67.330  1.00  0.00
ATOM   1279  CH1 M3L   165      31.580  39.600  68.600  1.00  0.00
ATOM   1280  CH2 M3L   165      32.920  40.940  67.180  1.00  0.00
ATOM   1281  CH3 M3L   165      30.590  41.430  67.460  1.00  0.00
ATOM   1282  C   M3L   165      30.060  39.430  60.060  1.00  0.00
ATOM   1283  O   M3L   165      28.910  39.700  59.720  1.00  0.00
ATOM   1284  N   ARG   166      31.130  39.760  59.340  1.00  0.00
ATOM   1285  CA  ARG   166      31.020  40.480  58.050  1.00  0.00
ATOM   1286  CB  ARG   166      32.410  40.810  57.490  1.00  0.00
ATOM   1287  CG  ARG   166      32.360  41.680  56.230  1.00  0.00
ATOM   1288  CD  ARG   166      31.670  43.010  56.520  1.00  0.00
ATOM   1289  NE  ARG   166      31.430  43.760  55.270  1.00  0.00
ATOM   1290  CZ  ARG   166      30.810  44.950  55.190  1.00  0.00
ATOM   1291  NH1 ARG   166      30.330  45.580  56.270  1.00  0.00
ATOM   1292  NH2 ARG   166      30.660  45.510  53.990  1.00  0.00
ATOM   1293  C   ARG   166      30.200  39.660  57.050  1.00  0.00
ATOM   1294  O   ARG   166      29.220  40.170  56.510  1.00  0.00
ATOM   1295  N   TYR   167      30.520  38.370  56.960  1.00  0.00
ATOM   1296  CA  TYR   167      29.790  37.420  56.120  1.00  0.00
ATOM   1297  CB  TYR   167      30.510  36.070  56.180  1.00  0.00
ATOM   1298  CG  TYR   167      29.850  35.070  55.240  1.00  0.00
ATOM   1299  CD1 TYR   167      30.110  35.170  53.880  1.00  0.00
ATOM   1300  CD2 TYR   167      28.980  34.110  55.730  1.00  0.00
ATOM   1301  CE1 TYR   167      29.480  34.300  53.010  1.00  0.00
ATOM   1302  CE2 TYR   167      28.370  33.220  54.860  1.00  0.00
ATOM   1303  CZ  TYR   167      28.620  33.340  53.500  1.00  0.00
ATOM   1304  OH  TYR   167      27.930  32.610  52.600  1.00  0.00
ATOM   1305  C   TYR   167      28.310  37.290  56.530  1.00  0.00
ATOM   1306  O   TYR   167      27.450  37.530  55.690  1.00  0.00
ATOM   1307  N   ASP   168      28.050  37.140  57.830  1.00  0.00
ATOM   1308  CA  ASP   168      26.680  37.040  58.380  1.00  0.00
ATOM   1309  CB  ASP   168      26.720  36.800  59.890  1.00  0.00
ATOM   1310  CG  ASP   168      27.430  35.490  60.240  1.00  0.00
ATOM   1311  OD1 ASP   168      27.010  34.450  59.700  1.00  0.00
ATOM   1312  OD2 ASP   168      28.440  35.600  60.960  1.00  0.00
ATOM   1313  C   ASP   168      25.820  38.270  58.080  1.00  0.00
ATOM   1314  O   ASP   168      24.720  38.140  57.540  1.00  0.00
ATOM   1315  N   GLU   169      26.400  39.460  58.270  1.00  0.00
ATOM   1316  CA  GLU   169      25.730  40.740  57.960  1.00  0.00
ATOM   1317  CB  GLU   169      26.510  41.940  58.510  1.00  0.00
ATOM   1318  CG  GLU   169      26.570  41.980  60.050  1.00  0.00
ATOM   1319  CD  GLU   169      25.220  42.020  60.800  1.00  0.00
ATOM   1320  OE1 GLU   169      24.260  42.680  60.340  1.00  0.00
ATOM   1321  OE2 GLU   169      25.140  41.420  61.890  1.00  0.00
ATOM   1322  C   GLU   169      25.420  40.900  56.460  1.00  0.00
ATOM   1323  O   GLU   169      24.250  41.060  56.100  1.00  0.00
ATOM   1324  N   ILE   170      26.370  40.460  55.630  1.00  0.00
ATOM   1325  CA  ILE   170      26.200  40.380  54.160  1.00  0.00
ATOM   1326  CB  ILE   170      27.540  40.010  53.480  1.00  0.00
ATOM   1327  CG1 ILE   170      28.520  41.180  53.620  1.00  0.00
ATOM   1328  CG2 ILE   170      27.350  39.630  52.000  1.00  0.00
ATOM   1329  CD  ILE   170      29.980  40.810  53.330  1.00  0.00
ATOM   1330  C   ILE   170      25.040  39.420  53.820  1.00  0.00
ATOM   1331  O   ILE   170      24.120  39.820  53.110  1.00  0.00
ATOM   1332  N   VAL   171      25.040  38.240  54.430  1.00  0.00
ATOM   1333  CA  VAL   171      23.980  37.210  54.290  1.00  0.00
ATOM   1334  CB  VAL   171      24.320  35.980  55.160  1.00  0.00
ATOM   1335  CG1 VAL   171      23.190  34.940  55.240  1.00  0.00
ATOM   1336  CG2 VAL   171      25.570  35.270  54.620  1.00  0.00
ATOM   1337  C   VAL   171      22.600  37.810  54.620  1.00  0.00
ATOM   1338  O   VAL   171      21.670  37.740  53.810  1.00  0.00
ATOM   1339  N   LYS   172      22.530  38.540  55.730  1.00  0.00
ATOM   1340  CA  LYS   172      21.300  39.210  56.190  1.00  0.00
ATOM   1341  CB  LYS   172      21.550  39.860  57.540  1.00  0.00
ATOM   1342  CG  LYS   172      21.810  38.810  58.630  1.00  0.00
ATOM   1343  CD  LYS   172      22.050  39.470  59.990  1.00  0.00
ATOM   1344  CE  LYS   172      20.790  40.170  60.500  1.00  0.00
ATOM   1345  NZ  LYS   172      21.090  40.900  61.730  1.00  0.00
ATOM   1346  C   LYS   172      20.780  40.250  55.180  1.00  0.00
ATOM   1347  O   LYS   172      19.660  40.120  54.680  1.00  0.00
ATOM   1348  N   GLU   173      21.660  41.170  54.800  1.00  0.00
ATOM   1349  CA  GLU   173      21.350  42.240  53.830  1.00  0.00
ATOM   1350  CB  GLU   173      22.510  43.230  53.780  1.00  0.00
ATOM   1351  CG  GLU   173      22.720  43.970  55.110  1.00  0.00
ATOM   1352  CD  GLU   173      23.840  45.010  54.990  1.00  0.00
ATOM   1353  OE1 GLU   173      23.670  45.910  54.150  1.00  0.00
ATOM   1354  OE2 GLU   173      24.860  44.860  55.700  1.00  0.00
ATOM   1355  C   GLU   173      21.010  41.710  52.420  1.00  0.00
ATOM   1356  O   GLU   173      19.960  42.050  51.880  1.00  0.00
ATOM   1357  N   VAL   174      21.770  40.710  51.960  1.00  0.00
ATOM   1358  CA  VAL   174      21.490  40.040  50.660  1.00  0.00
ATOM   1359  CB  VAL   174      22.600  39.130  50.080  1.00  0.00
ATOM   1360  CG1 VAL   174      23.860  39.930  49.770  1.00  0.00
ATOM   1361  CG2 VAL   174      22.960  37.910  50.910  1.00  0.00
ATOM   1362  C   VAL   174      20.150  39.290  50.660  1.00  0.00
ATOM   1363  O   VAL   174      19.360  39.450  49.730  1.00  0.00
ATOM   1364  N   SER   175      19.840  38.640  51.780  1.00  0.00
ATOM   1365  CA  SER   175      18.550  37.970  52.010  1.00  0.00
ATOM   1366  CB  SER   175      18.510  37.260  53.360  1.00  0.00
ATOM   1367  OG  SER   175      19.260  36.050  53.260  1.00  0.00
ATOM   1368  C   SER   175      17.370  38.940  51.900  1.00  0.00
ATOM   1369  O   SER   175      16.430  38.700  51.140  1.00  0.00
ATOM   1370  N   ALA   176      17.530  40.120  52.490  1.00  0.00
ATOM   1371  CA  ALA   176      16.550  41.220  52.360  1.00  0.00
ATOM   1372  CB  ALA   176      16.950  42.380  53.280  1.00  0.00
ATOM   1373  C   ALA   176      16.410  41.700  50.910  1.00  0.00
ATOM   1374  O   ALA   176      15.300  41.780  50.370  1.00  0.00
ATOM   1375  N   TYR   177      17.550  41.880  50.240  1.00  0.00
ATOM   1376  CA  TYR   177      17.620  42.280  48.820  1.00  0.00
ATOM   1377  CB  TYR   177      19.100  42.460  48.460  1.00  0.00
ATOM   1378  CG  TYR   177      19.280  42.930  47.010  1.00  0.00
ATOM   1379  CD1 TYR   177      19.170  44.280  46.710  1.00  0.00
ATOM   1380  CD2 TYR   177      19.580  41.990  46.030  1.00  0.00
ATOM   1381  CE1 TYR   177      19.380  44.700  45.400  1.00  0.00
ATOM   1382  CE2 TYR   177      19.800  42.420  44.730  1.00  0.00
ATOM   1383  CZ  TYR   177      19.720  43.770  44.430  1.00  0.00
ATOM   1384  OH  TYR   177      20.260  44.210  43.270  1.00  0.00
ATOM   1385  C   TYR   177      16.900  41.280  47.890  1.00  0.00
ATOM   1386  O   TYR   177      15.940  41.660  47.200  1.00  0.00
ATOM   1387  N   ILE   178      17.220  40.000  48.050  1.00  0.00
ATOM   1388  CA  ILE   178      16.630  38.890  47.270  1.00  0.00
ATOM   1389  CB  ILE   178      17.490  37.610  47.270  1.00  0.00
ATOM   1390  CG1 ILE   178      17.590  36.960  48.660  1.00  0.00
ATOM   1391  CG2 ILE   178      18.870  37.920  46.660  1.00  0.00
ATOM   1392  CD  ILE   178      18.100  35.510  48.630  1.00  0.00
ATOM   1393  C   ILE   178      15.160  38.580  47.630  1.00  0.00
ATOM   1394  O   ILE   178      14.340  38.300  46.750  1.00  0.00
ATOM   1395  N   LYS   179      14.790  38.800  48.880  1.00  0.00
ATOM   1396  CA  LYS   179      13.390  38.650  49.330  1.00  0.00
ATOM   1397  CB  LYS   179      13.330  38.730  50.860  1.00  0.00
ATOM   1398  CG  LYS   179      11.970  38.280  51.390  1.00  0.00
ATOM   1399  CD  LYS   179      11.920  38.370  52.910  1.00  0.00
ATOM   1400  CE  LYS   179      10.540  38.000  53.470  1.00  0.00
ATOM   1401  NZ  LYS   179       9.520  38.980  53.070  1.00  0.00
ATOM   1402  C   LYS   179      12.470  39.690  48.690  1.00  0.00
ATOM   1403  O   LYS   179      11.320  39.410  48.340  1.00  0.00
ATOM   1404  N   LYS   180      12.970  40.920  48.570  1.00  0.00
ATOM   1405  CA  LYS   180      12.270  42.030  47.890  1.00  0.00
ATOM   1406  CB  LYS   180      13.010  43.350  48.060  1.00  0.00
ATOM   1407  CG  LYS   180      13.010  43.840  49.520  1.00  0.00
ATOM   1408  CD  LYS   180      13.760  45.170  49.720  1.00  0.00
ATOM   1409  CE  LYS   180      15.270  45.070  49.470  1.00  0.00
ATOM   1410  NZ  LYS   180      15.950  46.360  49.670  1.00  0.00
ATOM   1411  C   LYS   180      12.050  41.750  46.390  1.00  0.00
ATOM   1412  O   LYS   180      11.040  42.170  45.820  1.00  0.00
ATOM   1413  N   ILE   181      13.020  41.080  45.760  1.00  0.00
ATOM   1414  CA  ILE   181      12.900  40.660  44.350  1.00  0.00
ATOM   1415  CB  ILE   181      14.270  40.530  43.630  1.00  0.00
ATOM   1416  CG1 ILE   181      15.060  39.310  44.140  1.00  0.00
ATOM   1417  CG2 ILE   181      15.040  41.850  43.720  1.00  0.00
ATOM   1418  CD  ILE   181      16.480  39.080  43.620  1.00  0.00
ATOM   1419  C   ILE   181      11.990  39.430  44.170  1.00  0.00
ATOM   1420  O   ILE   181      11.270  39.370  43.180  1.00  0.00
ATOM   1421  N   GLY   182      11.870  38.600  45.210  1.00  0.00
ATOM   1422  CA  GLY   182      10.900  37.500  45.250  1.00  0.00
ATOM   1423  C   GLY   182      11.430  36.130  45.720  1.00  0.00
ATOM   1424  O   GLY   182      10.630  35.300  46.150  1.00  0.00
ATOM   1425  N   TYR   183      12.740  35.910  45.620  1.00  0.00
ATOM   1426  CA  TYR   183      13.350  34.640  46.060  1.00  0.00
ATOM   1427  CB  TYR   183      14.830  34.540  45.680  1.00  0.00
ATOM   1428  CG  TYR   183      15.040  34.560  44.170  1.00  0.00
ATOM   1429  CD1 TYR   183      15.030  33.400  43.410  1.00  0.00
ATOM   1430  CD2 TYR   183      15.310  35.780  43.580  1.00  0.00
ATOM   1431  CE1 TYR   183      15.290  33.480  42.050  1.00  0.00
ATOM   1432  CE2 TYR   183      15.560  35.870  42.220  1.00  0.00
ATOM   1433  CZ  TYR   183      15.550  34.710  41.450  1.00  0.00
ATOM   1434  OH  TYR   183      15.780  34.800  40.120  1.00  0.00
ATOM   1435  C   TYR   183      13.230  34.460  47.570  1.00  0.00
ATOM   1436  O   TYR   183      13.230  35.420  48.340  1.00  0.00
ATOM   1437  N   ASN   184      13.080  33.190  47.930  1.00  0.00
ATOM   1438  CA  ASN   184      13.020  32.750  49.330  1.00  0.00
ATOM   1439  CB  ASN   184      12.080  31.550  49.440  1.00  0.00
ATOM   1440  CG  ASN   184      11.820  31.210  50.910  1.00  0.00
ATOM   1441  OD1 ASN   184      12.730  31.090  51.710  1.00  0.00
ATOM   1442  ND2 ASN   184      10.570  31.240  51.310  1.00  0.00
ATOM   1443  C   ASN   184      14.450  32.410  49.790  1.00  0.00
ATOM   1444  O   ASN   184      15.010  31.420  49.340  1.00  0.00
ATOM   1445  N   PRO   185      15.040  33.230  50.670  1.00  0.00
ATOM   1446  CA  PRO   185      16.440  33.060  51.130  1.00  0.00
ATOM   1447  CB  PRO   185      16.600  34.110  52.230  1.00  0.00
ATOM   1448  CG  PRO   185      15.670  35.220  51.780  1.00  0.00
ATOM   1449  CD  PRO   185      14.460  34.460  51.230  1.00  0.00
ATOM   1450  C   PRO   185      16.780  31.650  51.650  1.00  0.00
ATOM   1451  O   PRO   185      17.870  31.160  51.360  1.00  0.00
ATOM   1452  N   ALA   186      15.800  30.970  52.250  1.00  0.00
ATOM   1453  CA  ALA   186      15.950  29.590  52.770  1.00  0.00
ATOM   1454  CB  ALA   186      14.660  29.180  53.480  1.00  0.00
ATOM   1455  C   ALA   186      16.310  28.540  51.700  1.00  0.00
ATOM   1456  O   ALA   186      16.970  27.540  51.990  1.00  0.00
ATOM   1457  N   THR   187      15.970  28.860  50.450  1.00  0.00
ATOM   1458  CA  THR   187      16.270  28.000  49.280  1.00  0.00
ATOM   1459  CB  THR   187      15.060  27.880  48.330  1.00  0.00
ATOM   1460  OG1 THR   187      14.760  29.140  47.740  1.00  0.00
ATOM   1461  CG2 THR   187      13.820  27.310  49.030  1.00  0.00
ATOM   1462  C   THR   187      17.480  28.490  48.470  1.00  0.00
ATOM   1463  O   THR   187      17.720  28.020  47.350  1.00  0.00
ATOM   1464  N   VAL   188      18.310  29.340  49.080  1.00  0.00
ATOM   1465  CA  VAL   188      19.500  29.880  48.400  1.00  0.00
ATOM   1466  CB  VAL   188      19.330  31.380  48.080  1.00  0.00
ATOM   1467  CG1 VAL   188      20.550  31.940  47.340  1.00  0.00
ATOM   1468  CG2 VAL   188      18.080  31.650  47.230  1.00  0.00
ATOM   1469  C   VAL   188      20.770  29.560  49.220  1.00  0.00
ATOM   1470  O   VAL   188      20.800  29.790  50.430  1.00  0.00
ATOM   1471  N   PRO   189      21.710  28.820  48.600  1.00  0.00
ATOM   1472  CA  PRO   189      23.070  28.590  49.120  1.00  0.00
ATOM   1473  CB  PRO   189      23.720  27.640  48.110  1.00  0.00
ATOM   1474  CG  PRO   189      22.540  26.870  47.540  1.00  0.00
ATOM   1475  CD  PRO   189      21.440  27.930  47.460  1.00  0.00
ATOM   1476  C   PRO   189      23.890  29.880  49.130  1.00  0.00
ATOM   1477  O   PRO   189      23.860  30.650  48.170  1.00  0.00
ATOM   1478  N   PHE   190      24.520  30.150  50.270  1.00  0.00
ATOM   1479  CA  PHE   190      25.360  31.350  50.450  1.00  0.00
ATOM   1480  CB  PHE   190      24.840  32.260  51.590  1.00  0.00
ATOM   1481  CG  PHE   190      23.500  32.980  51.350  1.00  0.00
ATOM   1482  CD1 PHE   190      22.420  32.340  50.740  1.00  0.00
ATOM   1483  CD2 PHE   190      23.280  34.240  51.870  1.00  0.00
ATOM   1484  CE1 PHE   190      21.170  32.940  50.650  1.00  0.00
ATOM   1485  CE2 PHE   190      22.020  34.830  51.810  1.00  0.00
ATOM   1486  CZ  PHE   190      20.960  34.190  51.180  1.00  0.00
ATOM   1487  C   PHE   190      26.790  30.870  50.720  1.00  0.00
ATOM   1488  O   PHE   190      27.050  30.160  51.690  1.00  0.00
ATOM   1489  N   VAL   191      27.640  31.130  49.730  1.00  0.00
ATOM   1490  CA  VAL   191      29.030  30.630  49.710  1.00  0.00
ATOM   1491  CB  VAL   191      29.290  29.710  48.490  1.00  0.00
ATOM   1492  CG1 VAL   191      30.650  29.010  48.580  1.00  0.00
ATOM   1493  CG2 VAL   191      28.220  28.620  48.320  1.00  0.00
ATOM   1494  C   VAL   191      30.050  31.790  49.760  1.00  0.00
ATOM   1495  O   VAL   191      30.070  32.620  48.840  1.00  0.00
ATOM   1496  N   PRO   192      30.830  31.890  50.840  1.00  0.00
ATOM   1497  CA  PRO   192      31.950  32.850  50.970  1.00  0.00
ATOM   1498  CB  PRO   192      32.310  32.840  52.460  1.00  0.00
ATOM   1499  CG  PRO   192      31.920  31.440  52.920  1.00  0.00
ATOM   1500  CD  PRO   192      30.710  31.080  52.060  1.00  0.00
ATOM   1501  C   PRO   192      33.110  32.350  50.120  1.00  0.00
ATOM   1502  O   PRO   192      33.560  31.210  50.260  1.00  0.00
ATOM   1503  N   ILE   193      33.460  33.150  49.130  1.00  0.00
ATOM   1504  CA  ILE   193      34.490  32.780  48.140  1.00  0.00
ATOM   1505  CB  ILE   193      33.890  32.380  46.780  1.00  0.00
ATOM   1506  CG1 ILE   193      33.010  33.490  46.180  1.00  0.00
ATOM   1507  CG2 ILE   193      33.160  31.030  46.890  1.00  0.00
ATOM   1508  CD  ILE   193      32.740  33.320  44.680  1.00  0.00
ATOM   1509  C   ILE   193      35.550  33.870  47.930  1.00  0.00
ATOM   1510  O   ILE   193      35.360  35.050  48.230  1.00  0.00
ATOM   1511  N   SER   194      36.650  33.380  47.380  1.00  0.00
ATOM   1512  CA  SER   194      37.680  34.230  46.770  1.00  0.00
ATOM   1513  CB  SER   194      38.990  34.150  47.550  1.00  0.00
ATOM   1514  OG  SER   194      39.960  34.970  46.890  1.00  0.00
ATOM   1515  C   SER   194      37.900  33.780  45.330  1.00  0.00
ATOM   1516  O   SER   194      38.550  32.760  45.070  1.00  0.00
ATOM   1517  N   GLY   195      37.290  34.510  44.410  1.00  0.00
ATOM   1518  CA  GLY   195      37.450  34.290  42.950  1.00  0.00
ATOM   1519  C   GLY   195      38.920  34.320  42.500  1.00  0.00
ATOM   1520  O   GLY   195      39.330  33.530  41.640  1.00  0.00
ATOM   1521  N   TRP   196      39.700  35.170  43.150  1.00  0.00
ATOM   1522  CA  TRP   196      41.130  35.380  42.860  1.00  0.00
ATOM   1523  CB  TRP   196      41.520  36.800  43.300  1.00  0.00
ATOM   1524  CG  TRP   196      42.960  37.180  42.950  1.00  0.00
ATOM   1525  CD1 TRP   196      44.020  36.990  43.730  1.00  0.00
ATOM   1526  CD2 TRP   196      43.440  37.680  41.740  1.00  0.00
ATOM   1527  NE1 TRP   196      45.140  37.310  43.080  1.00  0.00
ATOM   1528  CE2 TRP   196      44.820  37.710  41.860  1.00  0.00
ATOM   1529  CE3 TRP   196      42.820  37.990  40.550  1.00  0.00
ATOM   1530  CZ2 TRP   196      45.600  38.040  40.750  1.00  0.00
ATOM   1531  CZ3 TRP   196      43.600  38.320  39.440  1.00  0.00
ATOM   1532  CH2 TRP   196      44.990  38.340  39.550  1.00  0.00
ATOM   1533  C   TRP   196      42.060  34.310  43.480  1.00  0.00
ATOM   1534  O   TRP   196      43.010  33.880  42.830  1.00  0.00
ATOM   1535  N   HIS   197      41.770  33.910  44.720  1.00  0.00
ATOM   1536  CA  HIS   197      42.610  32.920  45.440  1.00  0.00
ATOM   1537  CB  HIS   197      42.770  33.350  46.900  1.00  0.00
ATOM   1538  CG  HIS   197      43.530  34.680  46.990  1.00  0.00
ATOM   1539  ND1 HIS   197      43.000  35.890  46.840  1.00  0.00
ATOM   1540  CD2 HIS   197      44.760  34.830  47.460  1.00  0.00
ATOM   1541  CE1 HIS   197      43.860  36.780  47.330  1.00  0.00
ATOM   1542  NE2 HIS   197      44.970  36.130  47.660  1.00  0.00
ATOM   1543  C   HIS   197      42.150  31.460  45.330  1.00  0.00
ATOM   1544  O   HIS   197      42.970  30.550  45.460  1.00  0.00
ATOM   1545  N   GLY   198      40.890  31.280  44.950  1.00  0.00
ATOM   1546  CA  GLY   198      40.270  29.960  44.710  1.00  0.00
ATOM   1547  C   GLY   198      39.540  29.350  45.920  1.00  0.00
ATOM   1548  O   GLY   198      39.000  28.240  45.800  1.00  0.00
ATOM   1549  N   ASP   199      39.370  30.140  46.980  1.00  0.00
ATOM   1550  CA  ASP   199      38.690  29.690  48.210  1.00  0.00
ATOM   1551  CB  ASP   199      38.830  30.720  49.330  1.00  0.00
ATOM   1552  CG  ASP   199      40.240  30.810  49.910  1.00  0.00
ATOM   1553  OD1 ASP   199      41.090  29.950  49.590  1.00  0.00
ATOM   1554  OD2 ASP   199      40.360  31.660  50.810  1.00  0.00
ATOM   1555  C   ASP   199      37.210  29.400  48.000  1.00  0.00
ATOM   1556  O   ASP   199      36.480  30.220  47.440  1.00  0.00
ATOM   1557  N   ASN   200      36.870  28.160  48.350  1.00  0.00
ATOM   1558  CA  ASN   200      35.520  27.580  48.200  1.00  0.00
ATOM   1559  CB  ASN   200      34.520  28.220  49.170  1.00  0.00
ATOM   1560  CG  ASN   200      34.810  27.950  50.650  1.00  0.00
ATOM   1561  OD1 ASN   200      35.310  26.910  51.070  1.00  0.00
ATOM   1562  ND2 ASN   200      34.480  28.910  51.470  1.00  0.00
ATOM   1563  C   ASN   200      35.000  27.650  46.750  1.00  0.00
ATOM   1564  O   ASN   200      33.800  27.740  46.490  1.00  0.00
ATOM   1565  N   MET   201      35.930  27.580  45.800  1.00  0.00
ATOM   1566  CA  MET   201      35.590  27.590  44.370  1.00  0.00
ATOM   1567  CB  MET   201      36.660  28.330  43.550  1.00  0.00
ATOM   1568  CG  MET   201      36.690  29.830  43.870  1.00  0.00
ATOM   1569  SD  MET   201      35.150  30.730  43.450  1.00  0.00
ATOM   1570  CE  MET   201      35.190  30.590  41.680  1.00  0.00
ATOM   1571  C   MET   201      35.380  26.150  43.890  1.00  0.00
ATOM   1572  O   MET   201      34.260  25.730  43.610  1.00  0.00
ATOM   1573  N   LEU   202      36.480  25.400  43.920  1.00  0.00
ATOM   1574  CA  LEU   202      36.500  23.960  43.610  1.00  0.00
ATOM   1575  CB  LEU   202      37.460  23.680  42.450  1.00  0.00
ATOM   1576  CG  LEU   202      37.180  24.520  41.200  1.00  0.00
ATOM   1577  CD1 LEU   202      38.240  24.150  40.190  1.00  0.00
ATOM   1578  CD2 LEU   202      35.790  24.270  40.610  1.00  0.00
ATOM   1579  C   LEU   202      36.920  23.110  44.810  1.00  0.00
ATOM   1580  O   LEU   202      36.400  22.020  45.010  1.00  0.00
ATOM   1581  N   GLU   203      37.830  23.670  45.610  1.00  0.00
ATOM   1582  CA  GLU   203      38.330  23.070  46.850  1.00  0.00
ATOM   1583  CB  GLU   203      39.860  22.930  46.750  1.00  0.00
ATOM   1584  CG  GLU   203      40.260  21.880  45.690  1.00  0.00
ATOM   1585  CD  GLU   203      41.770  21.740  45.540  1.00  0.00
ATOM   1586  OE1 GLU   203      42.410  21.290  46.520  1.00  0.00
ATOM   1587  OE2 GLU   203      42.270  22.040  44.420  1.00  0.00
ATOM   1588  C   GLU   203      37.940  23.960  48.050  1.00  0.00
ATOM   1589  O   GLU   203      37.790  25.180  47.870  1.00  0.00
ATOM   1590  N   PRO   204      37.640  23.360  49.210  1.00  0.00
ATOM   1591  CA  PRO   204      37.270  24.100  50.440  1.00  0.00
ATOM   1592  CB  PRO   204      36.970  23.010  51.480  1.00  0.00
ATOM   1593  CG  PRO   204      37.740  21.790  50.980  1.00  0.00
ATOM   1594  CD  PRO   204      37.630  21.910  49.460  1.00  0.00
ATOM   1595  C   PRO   204      38.390  25.040  50.930  1.00  0.00
ATOM   1596  O   PRO   204      39.570  24.710  50.850  1.00  0.00
ATOM   1597  N   SER   205      37.960  26.190  51.450  1.00  0.00
ATOM   1598  CA  SER   205      38.850  27.210  52.050  1.00  0.00
ATOM   1599  CB  SER   205      38.080  28.510  52.310  1.00  0.00
ATOM   1600  OG  SER   205      38.840  29.470  53.060  1.00  0.00
ATOM   1601  C   SER   205      39.490  26.730  53.370  1.00  0.00
ATOM   1602  O   SER   205      38.800  26.170  54.220  1.00  0.00
ATOM   1603  N   PRO   206      40.790  27.000  53.540  1.00  0.00
ATOM   1604  CA  PRO   206      41.450  26.850  54.850  1.00  0.00
ATOM   1605  CB  PRO   206      42.790  26.220  54.490  1.00  0.00
ATOM   1606  CG  PRO   206      43.150  26.900  53.170  1.00  0.00
ATOM   1607  CD  PRO   206      41.800  27.020  52.460  1.00  0.00
ATOM   1608  C   PRO   206      41.640  28.200  55.580  1.00  0.00
ATOM   1609  O   PRO   206      42.300  28.250  56.620  1.00  0.00
ATOM   1610  N   ASN   207      40.900  29.230  55.160  1.00  0.00
ATOM   1611  CA  ASN   207      41.010  30.580  55.730  1.00  0.00
ATOM   1612  CB  ASN   207      41.170  31.610  54.600  1.00  0.00
ATOM   1613  CG  ASN   207      42.550  31.480  53.940  1.00  0.00
ATOM   1614  OD1 ASN   207      42.740  30.940  52.870  1.00  0.00
ATOM   1615  ND2 ASN   207      43.580  31.800  54.680  1.00  0.00
ATOM   1616  C   ASN   207      39.850  31.000  56.660  1.00  0.00
ATOM   1617  O   ASN   207      39.890  32.060  57.280  1.00  0.00
ATOM   1618  N   MET   208      38.940  30.060  56.890  1.00  0.00
ATOM   1619  CA  MET   208      37.730  30.300  57.700  1.00  0.00
ATOM   1620  CB  MET   208      36.600  30.840  56.790  1.00  0.00
ATOM   1621  CG  MET   208      36.360  29.990  55.540  1.00  0.00
ATOM   1622  SD  MET   208      35.020  30.610  54.460  1.00  0.00
ATOM   1623  CE  MET   208      35.860  31.930  53.620  1.00  0.00
ATOM   1624  C   MET   208      37.310  29.070  58.550  1.00  0.00
ATOM   1625  O   MET   208      36.370  28.350  58.200  1.00  0.00
ATOM   1626  N   PRO   209      37.930  28.880  59.730  1.00  0.00
ATOM   1627  CA  PRO   209      37.590  27.760  60.650  1.00  0.00
ATOM   1628  CB  PRO   209      38.500  27.970  61.860  1.00  0.00
ATOM   1629  CG  PRO   209      39.730  28.650  61.250  1.00  0.00
ATOM   1630  CD  PRO   209      39.130  29.590  60.210  1.00  0.00
ATOM   1631  C   PRO   209      36.120  27.720  61.080  1.00  0.00
ATOM   1632  O   PRO   209      35.540  26.660  61.330  1.00  0.00
ATOM   1633  N   TRP   210      35.520  28.900  61.210  1.00  0.00
ATOM   1634  CA  TRP   210      34.090  29.060  61.570  1.00  0.00
ATOM   1635  CB  TRP   210      33.780  30.540  61.820  1.00  0.00
ATOM   1636  CG  TRP   210      33.990  31.390  60.570  1.00  0.00
ATOM   1637  CD1 TRP   210      35.130  31.970  60.220  1.00  0.00
ATOM   1638  CD2 TRP   210      33.040  31.720  59.620  1.00  0.00
ATOM   1639  NE1 TRP   210      34.940  32.650  59.100  1.00  0.00
ATOM   1640  CE2 TRP   210      33.680  32.550  58.720  1.00  0.00
ATOM   1641  CE3 TRP   210      31.690  31.440  59.470  1.00  0.00
ATOM   1642  CZ2 TRP   210      32.980  33.150  57.680  1.00  0.00
ATOM   1643  CZ3 TRP   210      30.990  32.000  58.410  1.00  0.00
ATOM   1644  CH2 TRP   210      31.630  32.850  57.530  1.00  0.00
ATOM   1645  C   TRP   210      33.120  28.510  60.510  1.00  0.00
ATOM   1646  O   TRP   210      32.130  27.870  60.860  1.00  0.00
ATOM   1647  N   PHE   211      33.550  28.560  59.240  1.00  0.00
ATOM   1648  CA  PHE   211      32.740  28.120  58.100  1.00  0.00
ATOM   1649  CB  PHE   211      33.430  28.500  56.790  1.00  0.00
ATOM   1650  CG  PHE   211      32.570  28.150  55.570  1.00  0.00
ATOM   1651  CD1 PHE   211      31.490  28.960  55.260  1.00  0.00
ATOM   1652  CD2 PHE   211      32.860  27.040  54.800  1.00  0.00
ATOM   1653  CE1 PHE   211      30.680  28.640  54.180  1.00  0.00
ATOM   1654  CE2 PHE   211      32.080  26.760  53.690  1.00  0.00
ATOM   1655  CZ  PHE   211      30.990  27.560  53.370  1.00  0.00
ATOM   1656  C   PHE   211      32.460  26.620  58.140  1.00  0.00
ATOM   1657  O   PHE   211      33.350  25.770  58.150  1.00  0.00
ATOM   1658  N   LYS   212      31.170  26.350  58.320  1.00  0.00
ATOM   1659  CA  LYS   212      30.640  24.970  58.370  1.00  0.00
ATOM   1660  CB  LYS   212      29.560  24.860  59.450  1.00  0.00
ATOM   1661  CG  LYS   212      30.090  25.110  60.870  1.00  0.00
ATOM   1662  CD  LYS   212      31.180  24.100  61.270  1.00  0.00
ATOM   1663  CE  LYS   212      31.780  24.430  62.640  1.00  0.00
ATOM   1664  NZ  LYS   212      32.500  25.710  62.650  1.00  0.00
ATOM   1665  C   LYS   212      30.110  24.450  57.030  1.00  0.00
ATOM   1666  O   LYS   212      29.830  23.260  56.900  1.00  0.00
ATOM   1667  N   GLY   213      29.970  25.370  56.070  1.00  0.00
ATOM   1668  CA  GLY   213      29.360  25.070  54.770  1.00  0.00
ATOM   1669  C   GLY   213      28.120  25.930  54.530  1.00  0.00
ATOM   1670  O   GLY   213      27.670  26.690  55.390  1.00  0.00
ATOM   1671  N   TRP   214      27.660  25.850  53.290  1.00  0.00
ATOM   1672  CA  TRP   214      26.370  26.410  52.860  1.00  0.00
ATOM   1673  CB  TRP   214      26.490  26.950  51.420  1.00  0.00
ATOM   1674  CG  TRP   214      26.770  25.850  50.390  1.00  0.00
ATOM   1675  CD1 TRP   214      27.960  25.500  49.900  1.00  0.00
ATOM   1676  CD2 TRP   214      25.820  25.070  49.760  1.00  0.00
ATOM   1677  NE1 TRP   214      27.790  24.560  48.970  1.00  0.00
ATOM   1678  CE2 TRP   214      26.500  24.270  48.860  1.00  0.00
ATOM   1679  CE3 TRP   214      24.440  25.000  49.880  1.00  0.00
ATOM   1680  CZ2 TRP   214      25.780  23.380  48.060  1.00  0.00
ATOM   1681  CZ3 TRP   214      23.730  24.120  49.080  1.00  0.00
ATOM   1682  CH2 TRP   214      24.400  23.310  48.170  1.00  0.00
ATOM   1683  C   TRP   214      25.280  25.330  52.950  1.00  0.00
ATOM   1684  O   TRP   214      25.570  24.130  52.980  1.00  0.00
ATOM   1685  N   LYS   215      24.050  25.810  53.050  1.00  0.00
ATOM   1686  CA  LYS   215      22.850  24.940  53.090  1.00  0.00
ATOM   1687  CB  LYS   215      22.510  24.640  54.550  1.00  0.00
ATOM   1688  CG  LYS   215      21.440  23.550  54.710  1.00  0.00
ATOM   1689  CD  LYS   215      21.060  23.320  56.170  1.00  0.00
ATOM   1690  CE  LYS   215      20.380  24.540  56.790  1.00  0.00
ATOM   1691  NZ  LYS   215      20.110  24.310  58.220  1.00  0.00
ATOM   1692  C   LYS   215      21.670  25.600  52.340  1.00  0.00
ATOM   1693  O   LYS   215      21.660  26.810  52.130  1.00  0.00
ATOM   1694  N   VAL   216      20.820  24.730  51.820  1.00  0.00
ATOM   1695  CA  VAL   216      19.550  25.050  51.140  1.00  0.00
ATOM   1696  CB  VAL   216      19.760  24.980  49.600  1.00  0.00
ATOM   1697  CG1 VAL   216      20.120  23.600  49.080  1.00  0.00
ATOM   1698  CG2 VAL   216      18.540  25.420  48.820  1.00  0.00
ATOM   1699  C   VAL   216      18.430  24.110  51.600  1.00  0.00
ATOM   1700  O   VAL   216      18.660  22.930  51.880  1.00  0.00
ATOM   1701  N   GLU   217      17.220  24.660  51.680  1.00  0.00
ATOM   1702  CA  GLU   217      15.990  23.860  51.790  1.00  0.00
ATOM   1703  CB  GLU   217      14.910  24.590  52.600  1.00  0.00
ATOM   1704  CG  GLU   217      15.430  25.000  53.980  1.00  0.00
ATOM   1705  CD  GLU   217      14.360  25.510  54.940  1.00  0.00
ATOM   1706  OE1 GLU   217      13.370  26.100  54.470  1.00  0.00
ATOM   1707  OE2 GLU   217      14.600  25.310  56.150  1.00  0.00
ATOM   1708  C   GLU   217      15.450  23.570  50.380  1.00  0.00
ATOM   1709  O   GLU   217      15.390  24.440  49.510  1.00  0.00
ATOM   1710  N   ARG   218      15.290  22.280  50.130  1.00  0.00
ATOM   1711  CA  ARG   218      14.650  21.760  48.900  1.00  0.00
ATOM   1712  CB  ARG   218      15.650  20.950  48.050  1.00  0.00
ATOM   1713  CG  ARG   218      16.120  19.640  48.700  1.00  0.00
ATOM   1714  CD  ARG   218      17.150  18.870  47.870  1.00  0.00
ATOM   1715  NE  ARG   218      17.480  17.600  48.540  1.00  0.00
ATOM   1716  CZ  ARG   218      18.280  17.410  49.600  1.00  0.00
ATOM   1717  NH1 ARG   218      18.920  18.450  50.110  1.00  0.00
ATOM   1718  NH2 ARG   218      18.470  16.220  50.160  1.00  0.00
ATOM   1719  C   ARG   218      13.410  20.940  49.320  1.00  0.00
ATOM   1720  O   ARG   218      13.330  20.470  50.450  1.00  0.00
ATOM   1721  N   LYS   219      12.600  20.580  48.330  1.00  0.00
ATOM   1722  CA  LYS   219      11.330  19.840  48.570  1.00  0.00
ATOM   1723  CB  LYS   219      10.560  19.630  47.270  1.00  0.00
ATOM   1724  CG  LYS   219      10.060  20.950  46.670  1.00  0.00
ATOM   1725  CD  LYS   219       9.230  20.720  45.390  1.00  0.00
ATOM   1726  CE  LYS   219      10.070  20.160  44.240  1.00  0.00
ATOM   1727  NZ  LYS   219       9.220  19.850  43.080  1.00  0.00
ATOM   1728  C   LYS   219      11.480  18.490  49.300  1.00  0.00
ATOM   1729  O   LYS   219      10.570  18.080  50.020  1.00  0.00
ATOM   1730  N   GLU   220      12.610  17.820  49.080  1.00  0.00
ATOM   1731  CA  GLU   220      12.930  16.520  49.720  1.00  0.00
ATOM   1732  CB  GLU   220      13.590  15.560  48.720  1.00  0.00
ATOM   1733  CG  GLU   220      14.780  16.220  48.020  1.00  0.00
ATOM   1734  CD  GLU   220      15.700  15.310  47.210  1.00  0.00
ATOM   1735  OE1 GLU   220      15.500  15.270  45.990  1.00  0.00
ATOM   1736  OE2 GLU   220      16.740  14.900  47.790  1.00  0.00
ATOM   1737  C   GLU   220      13.740  16.590  51.030  1.00  0.00
ATOM   1738  O   GLU   220      13.810  15.590  51.750  1.00  0.00
ATOM   1739  N   GLY   221      14.420  17.710  51.270  1.00  0.00
ATOM   1740  CA  GLY   221      15.220  17.910  52.510  1.00  0.00
ATOM   1741  C   GLY   221      16.150  19.130  52.470  1.00  0.00
ATOM   1742  O   GLY   221      15.980  20.040  51.670  1.00  0.00
ATOM   1743  N   ASN   222      17.240  19.020  53.220  1.00  0.00
ATOM   1744  CA  ASN   222      18.280  20.070  53.270  1.00  0.00
ATOM   1745  CB  ASN   222      18.570  20.500  54.710  1.00  0.00
ATOM   1746  CG  ASN   222      17.390  21.230  55.350  1.00  0.00
ATOM   1747  OD1 ASN   222      16.850  20.810  56.360  1.00  0.00
ATOM   1748  ND2 ASN   222      17.010  22.350  54.790  1.00  0.00
ATOM   1749  C   ASN   222      19.600  19.610  52.620  1.00  0.00
ATOM   1750  O   ASN   222      20.010  18.470  52.780  1.00  0.00
ATOM   1751  N   ALA   223      20.070  20.430  51.680  1.00  0.00
ATOM   1752  CA  ALA   223      21.330  20.160  50.960  1.00  0.00
ATOM   1753  CB  ALA   223      21.230  20.330  49.440  1.00  0.00
ATOM   1754  C   ALA   223      22.420  21.100  51.480  1.00  0.00
ATOM   1755  O   ALA   223      22.170  22.280  51.700  1.00  0.00
ATOM   1756  N   SER   224      23.540  20.470  51.760  1.00  0.00
ATOM   1757  CA  SER   224      24.730  21.150  52.290  1.00  0.00
ATOM   1758  CB  SER   224      24.990  20.720  53.740  1.00  0.00
ATOM   1759  OG  SER   224      23.860  21.030  54.570  1.00  0.00
ATOM   1760  C   SER   224      25.940  20.810  51.430  1.00  0.00
ATOM   1761  O   SER   224      25.980  19.770  50.770  1.00  0.00
ATOM   1762  N   GLY   225      26.880  21.750  51.460  1.00  0.00
ATOM   1763  CA  GLY   225      28.190  21.640  50.800  1.00  0.00
ATOM   1764  C   GLY   225      29.110  22.750  51.310  1.00  0.00
ATOM   1765  O   GLY   225      28.720  23.590  52.130  1.00  0.00
ATOM   1766  N   VAL   226      30.290  22.810  50.720  1.00  0.00
ATOM   1767  CA  VAL   226      31.370  23.760  51.050  1.00  0.00
ATOM   1768  CB  VAL   226      32.600  22.970  51.550  1.00  0.00
ATOM   1769  CG1 VAL   226      33.240  22.030  50.520  1.00  0.00
ATOM   1770  CG2 VAL   226      33.660  23.890  52.150  1.00  0.00
ATOM   1771  C   VAL   226      31.690  24.740  49.910  1.00  0.00
ATOM   1772  O   VAL   226      31.690  25.950  50.130  1.00  0.00
ATOM   1773  N   SER   227      31.780  24.220  48.690  1.00  0.00
ATOM   1774  CA  SER   227      32.260  25.000  47.530  1.00  0.00
ATOM   1775  CB  SER   227      33.330  24.230  46.740  1.00  0.00
ATOM   1776  OG  SER   227      32.760  23.240  45.880  1.00  0.00
ATOM   1777  C   SER   227      31.130  25.450  46.600  1.00  0.00
ATOM   1778  O   SER   227      30.040  24.880  46.550  1.00  0.00
ATOM   1779  N   LEU   228      31.440  26.500  45.850  1.00  0.00
ATOM   1780  CA  LEU   228      30.580  27.030  44.770  1.00  0.00
ATOM   1781  CB  LEU   228      31.210  28.280  44.160  1.00  0.00
ATOM   1782  CG  LEU   228      30.310  28.980  43.130  1.00  0.00
ATOM   1783  CD1 LEU   228      29.060  29.580  43.770  1.00  0.00
ATOM   1784  CD2 LEU   228      31.110  30.070  42.400  1.00  0.00
ATOM   1785  C   LEU   228      30.300  25.960  43.690  1.00  0.00
ATOM   1786  O   LEU   228      29.160  25.840  43.240  1.00  0.00
ATOM   1787  N   LEU   229      31.300  25.130  43.410  1.00  0.00
ATOM   1788  CA  LEU   229      31.150  24.000  42.470  1.00  0.00
ATOM   1789  CB  LEU   229      32.490  23.280  42.240  1.00  0.00
ATOM   1790  CG  LEU   229      32.400  22.230  41.120  1.00  0.00
ATOM   1791  CD1 LEU   229      32.250  22.880  39.740  1.00  0.00
ATOM   1792  CD2 LEU   229      33.600  21.290  41.170  1.00  0.00
ATOM   1793  C   LEU   229      30.090  22.990  42.950  1.00  0.00
ATOM   1794  O   LEU   229      29.190  22.650  42.190  1.00  0.00
ATOM   1795  N   GLU   230      30.120  22.680  44.250  1.00  0.00
ATOM   1796  CA  GLU   230      29.100  21.810  44.870  1.00  0.00
ATOM   1797  CB  GLU   230      29.470  21.470  46.310  1.00  0.00
ATOM   1798  CG  GLU   230      30.760  20.650  46.400  1.00  0.00
ATOM   1799  CD  GLU   230      31.170  20.360  47.840  1.00  0.00
ATOM   1800  OE1 GLU   230      30.710  21.090  48.740  1.00  0.00
ATOM   1801  OE2 GLU   230      31.980  19.430  48.040  1.00  0.00
ATOM   1802  C   GLU   230      27.700  22.430  44.830  1.00  0.00
ATOM   1803  O   GLU   230      26.750  21.770  44.430  1.00  0.00
ATOM   1804  N   ALA   231      27.630  23.740  45.050  1.00  0.00
ATOM   1805  CA  ALA   231      26.370  24.520  44.930  1.00  0.00
ATOM   1806  CB  ALA   231      26.620  25.960  45.380  1.00  0.00
ATOM   1807  C   ALA   231      25.790  24.480  43.500  1.00  0.00
ATOM   1808  O   ALA   231      24.580  24.390  43.310  1.00  0.00
ATOM   1809  N   LEU   232      26.670  24.510  42.500  1.00  0.00
ATOM   1810  CA  LEU   232      26.290  24.340  41.090  1.00  0.00
ATOM   1811  CB  LEU   232      27.410  24.830  40.160  1.00  0.00
ATOM   1812  CG  LEU   232      27.730  26.320  40.330  1.00  0.00
ATOM   1813  CD1 LEU   232      28.990  26.650  39.520  1.00  0.00
ATOM   1814  CD2 LEU   232      26.580  27.230  39.880  1.00  0.00
ATOM   1815  C   LEU   232      25.860  22.900  40.740  1.00  0.00
ATOM   1816  O   LEU   232      24.850  22.700  40.070  1.00  0.00
ATOM   1817  N   ASP   233      26.570  21.910  41.280  1.00  0.00
ATOM   1818  CA  ASP   233      26.220  20.480  41.110  1.00  0.00
ATOM   1819  CB  ASP   233      27.340  19.580  41.650  1.00  0.00
ATOM   1820  CG  ASP   233      27.160  18.130  41.190  1.00  0.00
ATOM   1821  OD1 ASP   233      27.290  17.910  39.970  1.00  0.00
ATOM   1822  OD2 ASP   233      26.870  17.260  42.040  1.00  0.00
ATOM   1823  C   ASP   233      24.880  20.110  41.770  1.00  0.00
ATOM   1824  O   ASP   233      24.130  19.270  41.270  1.00  0.00
ATOM   1825  N   THR   234      24.570  20.800  42.870  1.00  0.00
ATOM   1826  CA  THR   234      23.310  20.620  43.630  1.00  0.00
ATOM   1827  CB  THR   234      23.400  21.080  45.090  1.00  0.00
ATOM   1828  OG1 THR   234      23.690  22.480  45.110  1.00  0.00
ATOM   1829  CG2 THR   234      24.400  20.250  45.900  1.00  0.00
ATOM   1830  C   THR   234      22.070  21.260  42.980  1.00  0.00
ATOM   1831  O   THR   234      20.960  21.000  43.450  1.00  0.00
ATOM   1832  N   ILE   235      22.260  22.050  41.910  1.00  0.00
ATOM   1833  CA  ILE   235      21.140  22.600  41.110  1.00  0.00
ATOM   1834  CB  ILE   235      21.620  23.430  39.900  1.00  0.00
ATOM   1835  CG1 ILE   235      22.400  24.670  40.380  1.00  0.00
ATOM   1836  CG2 ILE   235      20.460  23.870  38.990  1.00  0.00
ATOM   1837  CD  ILE   235      23.230  25.350  39.280  1.00  0.00
ATOM   1838  C   ILE   235      20.210  21.450  40.690  1.00  0.00
ATOM   1839  O   ILE   235      20.620  20.420  40.140  1.00  0.00
ATOM   1840  N   LEU   236      18.940  21.650  41.030  1.00  0.00
ATOM   1841  CA  LEU   236      17.880  20.670  40.770  1.00  0.00
ATOM   1842  CB  LEU   236      16.590  21.060  41.510  1.00  0.00
ATOM   1843  CG  LEU   236      16.710  20.970  43.030  1.00  0.00
ATOM   1844  CD1 LEU   236      15.400  21.440  43.670  1.00  0.00
ATOM   1845  CD2 LEU   236      17.020  19.550  43.510  1.00  0.00
ATOM   1846  C   LEU   236      17.610  20.490  39.270  1.00  0.00
ATOM   1847  O   LEU   236      17.380  21.500  38.600  1.00  0.00
ATOM   1848  N   PRO   237      17.530  19.230  38.810  1.00  0.00
ATOM   1849  CA  PRO   237      17.260  18.880  37.400  1.00  0.00
ATOM   1850  CB  PRO   237      17.410  17.350  37.330  1.00  0.00
ATOM   1851  CG  PRO   237      17.090  16.890  38.750  1.00  0.00
ATOM   1852  CD  PRO   237      17.670  18.000  39.620  1.00  0.00
ATOM   1853  C   PRO   237      15.880  19.350  36.930  1.00  0.00
ATOM   1854  O   PRO   237      14.860  18.870  37.420  1.00  0.00
ATOM   1855  N   PRO   238      15.840  20.380  36.070  1.00  0.00
ATOM   1856  CA  PRO   238      14.570  20.880  35.500  1.00  0.00
ATOM   1857  CB  PRO   238      14.890  22.300  35.040  1.00  0.00
ATOM   1858  CG  PRO   238      16.390  22.270  34.720  1.00  0.00
ATOM   1859  CD  PRO   238      16.980  21.200  35.620  1.00  0.00
ATOM   1860  C   PRO   238      14.070  19.950  34.380  1.00  0.00
ATOM   1861  O   PRO   238      14.850  19.360  33.640  1.00  0.00
ATOM   1862  N   THR   239      12.750  19.870  34.270  1.00  0.00
ATOM   1863  CA  THR   239      12.070  19.000  33.280  1.00  0.00
ATOM   1864  CB  THR   239      10.650  18.630  33.730  1.00  0.00
ATOM   1865  OG1 THR   239       9.890  19.810  34.010  1.00  0.00
ATOM   1866  CG2 THR   239      10.670  17.700  34.940  1.00  0.00
ATOM   1867  C   THR   239      12.050  19.640  31.880  1.00  0.00
ATOM   1868  O   THR   239      11.700  20.810  31.710  1.00  0.00
ATOM   1869  N   ARG   240      12.580  18.890  30.920  1.00  0.00
ATOM   1870  CA  ARG   240      12.650  19.340  29.510  1.00  0.00
ATOM   1871  CB  ARG   240      13.850  18.710  28.790  1.00  0.00
ATOM   1872  CG  ARG   240      15.190  19.250  29.310  1.00  0.00
ATOM   1873  CD  ARG   240      15.390  20.740  29.010  1.00  0.00
ATOM   1874  NE  ARG   240      16.610  21.250  29.660  1.00  0.00
ATOM   1875  CZ  ARG   240      16.740  21.610  30.950  1.00  0.00
ATOM   1876  NH1 ARG   240      15.730  21.520  31.810  1.00  0.00
ATOM   1877  NH2 ARG   240      17.930  21.960  31.430  1.00  0.00
ATOM   1878  C   ARG   240      11.340  19.070  28.730  1.00  0.00
ATOM   1879  O   ARG   240      10.720  18.030  28.940  1.00  0.00
ATOM   1880  N   PRO   241      10.920  19.990  27.860  1.00  0.00
ATOM   1881  CA  PRO   241       9.650  19.890  27.120  1.00  0.00
ATOM   1882  CB  PRO   241       9.360  21.330  26.710  1.00  0.00
ATOM   1883  CG  PRO   241      10.750  21.910  26.460  1.00  0.00
ATOM   1884  CD  PRO   241      11.570  21.290  27.590  1.00  0.00
ATOM   1885  C   PRO   241       9.630  18.920  25.920  1.00  0.00
ATOM   1886  O   PRO   241       8.870  19.150  24.970  1.00  0.00
ATOM   1887  N   THR   242      10.300  17.770  26.050  1.00  0.00
ATOM   1888  CA  THR   242      10.380  16.730  25.000  1.00  0.00
ATOM   1889  CB  THR   242      11.290  15.570  25.480  1.00  0.00
ATOM   1890  OG1 THR   242      12.560  16.110  25.890  1.00  0.00
ATOM   1891  CG2 THR   242      11.510  14.490  24.420  1.00  0.00
ATOM   1892  C   THR   242       8.990  16.190  24.610  1.00  0.00
ATOM   1893  O   THR   242       8.660  16.170  23.430  1.00  0.00
ATOM   1894  N   ASP   243       8.150  15.960  25.620  1.00  0.00
ATOM   1895  CA  ASP   243       6.800  15.380  25.440  1.00  0.00
ATOM   1896  CB  ASP   243       6.390  14.580  26.670  1.00  0.00
ATOM   1897  CG  ASP   243       7.330  13.420  27.010  1.00  0.00
ATOM   1898  OD1 ASP   243       8.100  12.980  26.130  1.00  0.00
ATOM   1899  OD2 ASP   243       7.320  13.040  28.200  1.00  0.00
ATOM   1900  C   ASP   243       5.690  16.380  25.060  1.00  0.00
ATOM   1901  O   ASP   243       4.600  15.990  24.630  1.00  0.00
ATOM   1902  N   LYS   244       5.950  17.660  25.290  1.00  0.00
ATOM   1903  CA  LYS   244       5.040  18.750  24.860  1.00  0.00
ATOM   1904  CB  LYS   244       5.520  20.090  25.410  1.00  0.00
ATOM   1905  CG  LYS   244       5.330  20.150  26.930  1.00  0.00
ATOM   1906  CD  LYS   244       5.670  21.530  27.480  1.00  0.00
ATOM   1907  CE  LYS   244       5.510  21.540  29.000  1.00  0.00
ATOM   1908  NZ  LYS   244       5.820  22.880  29.530  1.00  0.00
ATOM   1909  C   LYS   244       4.950  18.790  23.330  1.00  0.00
ATOM   1910  O   LYS   244       5.890  18.360  22.660  1.00  0.00
ATOM   1911  N   PRO   245       3.820  19.220  22.750  1.00  0.00
ATOM   1912  CA  PRO   245       3.690  19.350  21.280  1.00  0.00
ATOM   1913  CB  PRO   245       2.280  19.900  21.070  1.00  0.00
ATOM   1914  CG  PRO   245       1.510  19.290  22.240  1.00  0.00
ATOM   1915  CD  PRO   245       2.500  19.340  23.400  1.00  0.00
ATOM   1916  C   PRO   245       4.760  20.270  20.680  1.00  0.00
ATOM   1917  O   PRO   245       5.260  21.200  21.330  1.00  0.00
ATOM   1918  N   LEU   246       5.120  19.970  19.440  1.00  0.00
ATOM   1919  CA  LEU   246       6.220  20.650  18.720  1.00  0.00
ATOM   1920  CB  LEU   246       6.460  19.930  17.380  1.00  0.00
ATOM   1921  CG  LEU   246       7.530  20.600  16.500  1.00  0.00
ATOM   1922  CD1 LEU   246       8.930  20.470  17.090  1.00  0.00
ATOM   1923  CD2 LEU   246       7.450  20.030  15.080  1.00  0.00
ATOM   1924  C   LEU   246       6.000  22.160  18.480  1.00  0.00
ATOM   1925  O   LEU   246       4.990  22.560  17.900  1.00  0.00
ATOM   1926  N   ARG   247       7.000  22.940  18.860  1.00  0.00
ATOM   1927  CA  ARG   247       7.060  24.400  18.580  1.00  0.00
ATOM   1928  CB  ARG   247       6.670  25.270  19.780  1.00  0.00
ATOM   1929  CG  ARG   247       5.240  25.070  20.290  1.00  0.00
ATOM   1930  CD  ARG   247       4.170  25.550  19.310  1.00  0.00
ATOM   1931  NE  ARG   247       2.850  25.240  19.880  1.00  0.00
ATOM   1932  CZ  ARG   247       2.170  24.090  19.750  1.00  0.00
ATOM   1933  NH1 ARG   247       2.590  23.030  19.070  1.00  0.00
ATOM   1934  NH2 ARG   247       1.030  23.980  20.410  1.00  0.00
ATOM   1935  C   ARG   247       8.480  24.790  18.150  1.00  0.00
ATOM   1936  O   ARG   247       9.450  24.590  18.890  1.00  0.00
ATOM   1937  N   LEU   248       8.560  25.250  16.910  1.00  0.00
ATOM   1938  CA  LEU   248       9.810  25.680  16.270  1.00  0.00
ATOM   1939  CB  LEU   248      10.260  24.570  15.300  1.00  0.00
ATOM   1940  CG  LEU   248      11.690  24.730  14.770  1.00  0.00
ATOM   1941  CD1 LEU   248      12.200  23.370  14.320  1.00  0.00
ATOM   1942  CD2 LEU   248      11.760  25.660  13.560  1.00  0.00
ATOM   1943  C   LEU   248       9.610  27.040  15.580  1.00  0.00
ATOM   1944  O   LEU   248       9.000  27.110  14.510  1.00  0.00
ATOM   1945  N   PRO   249       9.940  28.130  16.270  1.00  0.00
ATOM   1946  CA  PRO   249       9.940  29.480  15.680  1.00  0.00
ATOM   1947  CB  PRO   249      10.260  30.420  16.830  1.00  0.00
ATOM   1948  CG  PRO   249       9.680  29.680  18.020  1.00  0.00
ATOM   1949  CD  PRO   249      10.040  28.220  17.740  1.00  0.00
ATOM   1950  C   PRO   249      11.020  29.570  14.600  1.00  0.00
ATOM   1951  O   PRO   249      12.170  29.170  14.800  1.00  0.00
ATOM   1952  N   LEU   250      10.620  30.120  13.470  1.00  0.00
ATOM   1953  CA  LEU   250      11.510  30.280  12.310  1.00  0.00
ATOM   1954  CB  LEU   250      10.720  30.360  11.000  1.00  0.00
ATOM   1955  CG  LEU   250       9.910  29.100  10.690  1.00  0.00
ATOM   1956  CD1 LEU   250       9.140  29.300   9.390  1.00  0.00
ATOM   1957  CD2 LEU   250      10.800  27.850  10.600  1.00  0.00
ATOM   1958  C   LEU   250      12.400  31.510  12.440  1.00  0.00
ATOM   1959  O   LEU   250      11.940  32.610  12.760  1.00  0.00
ATOM   1960  N   GLN   251      13.680  31.250  12.200  1.00  0.00
ATOM   1961  CA  GLN   251      14.720  32.280  12.150  1.00  0.00
ATOM   1962  CB  GLN   251      16.020  31.750  12.760  1.00  0.00
ATOM   1963  CG  GLN   251      15.850  31.550  14.270  1.00  0.00
ATOM   1964  CD  GLN   251      17.150  31.150  14.970  1.00  0.00
ATOM   1965  OE1 GLN   251      18.110  31.900  15.060  1.00  0.00
ATOM   1966  NE2 GLN   251      17.130  29.990  15.570  1.00  0.00
ATOM   1967  C   GLN   251      14.960  32.730  10.700  1.00  0.00
ATOM   1968  O   GLN   251      14.800  33.910  10.420  1.00  0.00
ATOM   1969  N   ASP   252      14.960  31.760   9.800  1.00  0.00
ATOM   1970  CA  ASP   252      15.320  32.000   8.390  1.00  0.00
ATOM   1971  CB  ASP   252      16.850  32.000   8.300  1.00  0.00
ATOM   1972  CG  ASP   252      17.480  33.190   9.040  1.00  0.00
ATOM   1973  OD1 ASP   252      17.150  34.340   8.670  1.00  0.00
ATOM   1974  OD2 ASP   252      18.120  32.940  10.080  1.00  0.00
ATOM   1975  C   ASP   252      14.690  30.950   7.470  1.00  0.00
ATOM   1976  O   ASP   252      14.300  29.880   7.930  1.00  0.00
ATOM   1977  N   VAL   253      14.390  31.380   6.250  1.00  0.00
ATOM   1978  CA  VAL   253      13.750  30.540   5.210  1.00  0.00
ATOM   1979  CB  VAL   253      12.270  30.930   4.990  1.00  0.00
ATOM   1980  CG1 VAL   253      11.610  30.020   3.940  1.00  0.00
ATOM   1981  CG2 VAL   253      11.440  30.840   6.280  1.00  0.00
ATOM   1982  C   VAL   253      14.550  30.640   3.900  1.00  0.00
ATOM   1983  O   VAL   253      14.720  31.720   3.340  1.00  0.00
ATOM   1984  N   TYR   254      15.110  29.500   3.500  1.00  0.00
ATOM   1985  CA  TYR   254      16.030  29.410   2.350  1.00  0.00
ATOM   1986  CB  TYR   254      17.360  28.770   2.780  1.00  0.00
ATOM   1987  CG  TYR   254      18.270  29.610   3.700  1.00  0.00
ATOM   1988  CD1 TYR   254      17.740  30.440   4.690  1.00  0.00
ATOM   1989  CD2 TYR   254      19.650  29.540   3.570  1.00  0.00
ATOM   1990  CE1 TYR   254      18.570  31.220   5.480  1.00  0.00
ATOM   1991  CE2 TYR   254      20.490  30.270   4.410  1.00  0.00
ATOM   1992  CZ  TYR   254      19.940  31.120   5.360  1.00  0.00
ATOM   1993  OH  TYR   254      20.710  31.840   6.220  1.00  0.00
ATOM   1994  C   TYR   254      15.410  28.610   1.200  1.00  0.00
ATOM   1995  O   TYR   254      14.580  27.720   1.380  1.00  0.00
ATOM   1996  N   LYS   255      15.790  29.030  -0.010  1.00  0.00
ATOM   1997  CA  LYS   255      15.400  28.370  -1.260  1.00  0.00
ATOM   1998  CB  LYS   255      14.750  29.380  -2.210  1.00  0.00
ATOM   1999  CG  LYS   255      14.120  28.710  -3.430  1.00  0.00
ATOM   2000  CD  LYS   255      13.490  29.750  -4.360  1.00  0.00
ATOM   2001  CE  LYS   255      12.920  29.090  -5.610  1.00  0.00
ATOM   2002  NZ  LYS   255      12.310  30.100  -6.490  1.00  0.00
ATOM   2003  C   LYS   255      16.650  27.740  -1.890  1.00  0.00
ATOM   2004  O   LYS   255      17.410  28.400  -2.600  1.00  0.00
ATOM   2005  N   ILE   256      16.810  26.450  -1.630  1.00  0.00
ATOM   2006  CA  ILE   256      17.990  25.710  -2.100  1.00  0.00
ATOM   2007  CB  ILE   256      18.540  24.790  -0.990  1.00  0.00
ATOM   2008  CG1 ILE   256      18.800  25.530   0.340  1.00  0.00
ATOM   2009  CG2 ILE   256      19.810  24.040  -1.440  1.00  0.00
ATOM   2010  CD  ILE   256      19.770  26.730   0.290  1.00  0.00
ATOM   2011  C   ILE   256      17.650  24.930  -3.390  1.00  0.00
ATOM   2012  O   ILE   256      16.660  24.200  -3.460  1.00  0.00
ATOM   2013  N   GLY   257      18.510  25.140  -4.380  1.00  0.00
ATOM   2014  CA  GLY   257      18.420  24.470  -5.700  1.00  0.00
ATOM   2015  C   GLY   257      18.500  22.940  -5.550  1.00  0.00
ATOM   2016  O   GLY   257      19.270  22.440  -4.740  1.00  0.00
ATOM   2017  N   GLY   258      17.530  22.280  -6.180  1.00  0.00
ATOM   2018  CA  GLY   258      17.370  20.810  -6.150  1.00  0.00
ATOM   2019  C   GLY   258      16.880  20.220  -4.820  1.00  0.00
ATOM   2020  O   GLY   258      16.600  19.020  -4.740  1.00  0.00
ATOM   2021  N   ILE   259      16.620  21.090  -3.840  1.00  0.00
ATOM   2022  CA  ILE   259      16.150  20.680  -2.500  1.00  0.00
ATOM   2023  CB  ILE   259      17.260  20.980  -1.460  1.00  0.00
ATOM   2024  CG1 ILE   259      18.540  20.200  -1.820  1.00  0.00
ATOM   2025  CG2 ILE   259      16.830  20.590  -0.040  1.00  0.00
ATOM   2026  CD  ILE   259      19.780  20.460  -0.950  1.00  0.00
ATOM   2027  C   ILE   259      14.760  21.310  -2.210  1.00  0.00
ATOM   2028  O   ILE   259      13.770  20.590  -2.020  1.00  0.00
ATOM   2029  N   GLY   260      14.650  22.620  -2.400  1.00  0.00
ATOM   2030  CA  GLY   260      13.390  23.380  -2.210  1.00  0.00
ATOM   2031  C   GLY   260      13.490  24.340  -1.030  1.00  0.00
ATOM   2032  O   GLY   260      14.530  24.950  -0.810  1.00  0.00
ATOM   2033  N   THR   261      12.360  24.490  -0.340  1.00  0.00
ATOM   2034  CA  THR   261      12.230  25.350   0.850  1.00  0.00
ATOM   2035  CB  THR   261      10.760  25.730   1.050  1.00  0.00
ATOM   2036  OG1 THR   261      10.340  26.450  -0.100  1.00  0.00
ATOM   2037  CG2 THR   261      10.490  26.580   2.300  1.00  0.00
ATOM   2038  C   THR   261      12.810  24.640   2.080  1.00  0.00
ATOM   2039  O   THR   261      12.430  23.520   2.420  1.00  0.00
ATOM   2040  N   VAL   262      13.750  25.360   2.690  1.00  0.00
ATOM   2041  CA  VAL   262      14.450  24.930   3.910  1.00  0.00
ATOM   2042  CB  VAL   262      15.920  24.550   3.620  1.00  0.00
ATOM   2043  CG1 VAL   262      16.650  24.090   4.890  1.00  0.00
ATOM   2044  CG2 VAL   262      16.020  23.420   2.590  1.00  0.00
ATOM   2045  C   VAL   262      14.340  26.060   4.960  1.00  0.00
ATOM   2046  O   VAL   262      15.040  27.060   4.850  1.00  0.00
ATOM   2047  N   PRO   263      13.290  26.010   5.790  1.00  0.00
ATOM   2048  CA  PRO   263      13.220  26.870   6.990  1.00  0.00
ATOM   2049  CB  PRO   263      11.730  26.890   7.350  1.00  0.00
ATOM   2050  CG  PRO   263      11.200  25.560   6.820  1.00  0.00
ATOM   2051  CD  PRO   263      12.010  25.320   5.550  1.00  0.00
ATOM   2052  C   PRO   263      14.120  26.330   8.100  1.00  0.00
ATOM   2053  O   PRO   263      14.370  25.130   8.210  1.00  0.00
ATOM   2054  N   VAL   264      14.740  27.290   8.790  1.00  0.00
ATOM   2055  CA  VAL   264      15.690  27.050   9.880  1.00  0.00
ATOM   2056  CB  VAL   264      17.110  27.530   9.500  1.00  0.00
ATOM   2057  CG1 VAL   264      18.150  27.240  10.590  1.00  0.00
ATOM   2058  CG2 VAL   264      17.610  26.880   8.200  1.00  0.00
ATOM   2059  C   VAL   264      15.190  27.780  11.140  1.00  0.00
ATOM   2060  O   VAL   264      14.680  28.900  11.060  1.00  0.00
ATOM   2061  N   GLY   265      15.350  27.100  12.260  1.00  0.00
ATOM   2062  CA  GLY   265      14.980  27.620  13.590  1.00  0.00
ATOM   2063  C   GLY   265      15.320  26.620  14.700  1.00  0.00
ATOM   2064  O   GLY   265      15.720  25.480  14.450  1.00  0.00
ATOM   2065  N   ARG   266      15.040  27.070  15.910  1.00  0.00
ATOM   2066  CA  ARG   266      15.300  26.260  17.110  1.00  0.00
ATOM   2067  CB  ARG   266      15.850  27.150  18.220  1.00  0.00
ATOM   2068  CG  ARG   266      16.320  26.310  19.400  1.00  0.00
ATOM   2069  CD  ARG   266      16.580  27.210  20.590  1.00  0.00
ATOM   2070  NE  ARG   266      17.030  26.400  21.730  1.00  0.00
ATOM   2071  CZ  ARG   266      17.400  26.920  22.910  1.00  0.00
ATOM   2072  NH1 ARG   266      17.270  28.220  23.120  1.00  0.00
ATOM   2073  NH2 ARG   266      17.890  26.180  23.910  1.00  0.00
ATOM   2074  C   ARG   266      14.010  25.560  17.570  1.00  0.00
ATOM   2075  O   ARG   266      12.940  26.170  17.610  1.00  0.00
ATOM   2076  N   VAL   267      14.170  24.280  17.860  1.00  0.00
ATOM   2077  CA  VAL   267      13.130  23.450  18.500  1.00  0.00
ATOM   2078  CB  VAL   267      13.440  21.940  18.430  1.00  0.00
ATOM   2079  CG1 VAL   267      12.280  21.110  18.970  1.00  0.00
ATOM   2080  CG2 VAL   267      13.730  21.480  17.000  1.00  0.00
ATOM   2081  C   VAL   267      13.050  23.890  19.970  1.00  0.00
ATOM   2082  O   VAL   267      14.000  23.710  20.740  1.00  0.00
ATOM   2083  N   GLU   268      11.980  24.600  20.270  1.00  0.00
ATOM   2084  CA  GLU   268      11.730  25.100  21.640  1.00  0.00
ATOM   2085  CB  GLU   268      10.920  26.400  21.570  1.00  0.00
ATOM   2086  CG  GLU   268      11.750  27.590  21.030  1.00  0.00
ATOM   2087  CD  GLU   268      12.960  28.040  21.870  1.00  0.00
ATOM   2088  OE1 GLU   268      13.170  27.550  23.000  1.00  0.00
ATOM   2089  OE2 GLU   268      13.730  28.880  21.350  1.00  0.00
ATOM   2090  C   GLU   268      11.040  24.060  22.530  1.00  0.00
ATOM   2091  O   GLU   268      11.450  23.830  23.680  1.00  0.00
ATOM   2092  N   THR   269      10.020  23.420  21.980  1.00  0.00
ATOM   2093  CA  THR   269       9.250  22.340  22.640  1.00  0.00
ATOM   2094  CB  THR   269       7.930  22.850  23.240  1.00  0.00
ATOM   2095  OG1 THR   269       7.160  23.470  22.220  1.00  0.00
ATOM   2096  CG2 THR   269       8.160  23.850  24.390  1.00  0.00
ATOM   2097  C   THR   269       8.940  21.220  21.640  1.00  0.00
ATOM   2098  O   THR   269       8.870  21.470  20.430  1.00  0.00
ATOM   2099  N   GLY   270       8.730  20.030  22.190  1.00  0.00
ATOM   2100  CA  GLY   270       8.480  18.800  21.410  1.00  0.00
ATOM   2101  C   GLY   270       9.680  18.390  20.550  1.00  0.00
ATOM   2102  O   GLY   270      10.780  18.910  20.700  1.00  0.00
ATOM   2103  N   ILE   271       9.390  17.510  19.610  1.00  0.00
ATOM   2104  CA  ILE   271      10.410  16.960  18.700  1.00  0.00
ATOM   2105  CB  ILE   271      10.790  15.510  19.050  1.00  0.00
ATOM   2106  CG1 ILE   271       9.570  14.570  19.050  1.00  0.00
ATOM   2107  CG2 ILE   271      11.570  15.480  20.380  1.00  0.00
ATOM   2108  CD  ILE   271       9.920  13.070  19.060  1.00  0.00
ATOM   2109  C   ILE   271       9.960  17.080  17.240  1.00  0.00
ATOM   2110  O   ILE   271       8.790  16.870  16.910  1.00  0.00
ATOM   2111  N   LEU   272      10.920  17.370  16.370  1.00  0.00
ATOM   2112  CA  LEU   272      10.660  17.420  14.920  1.00  0.00
ATOM   2113  CB  LEU   272      11.080  18.780  14.350  1.00  0.00
ATOM   2114  CG  LEU   272      10.450  19.080  12.980  1.00  0.00
ATOM   2115  CD1 LEU   272      10.420  20.580  12.700  1.00  0.00
ATOM   2116  CD2 LEU   272      11.260  18.450  11.860  1.00  0.00
ATOM   2117  C   LEU   272      11.390  16.250  14.250  1.00  0.00
ATOM   2118  O   LEU   272      12.570  16.020  14.500  1.00  0.00
ATOM   2119  N   ARG   273      10.630  15.480  13.480  1.00  0.00
ATOM   2120  CA  ARG   273      11.130  14.280  12.780  1.00  0.00
ATOM   2121  CB  ARG   273      10.640  13.020  13.500  1.00  0.00
ATOM   2122  CG  ARG   273      11.230  12.880  14.910  1.00  0.00
ATOM   2123  CD  ARG   273      10.780  11.600  15.590  1.00  0.00
ATOM   2124  NE  ARG   273       9.330  11.650  15.820  1.00  0.00
ATOM   2125  CZ  ARG   273       8.560  10.630  16.230  1.00  0.00
ATOM   2126  NH1 ARG   273       9.060   9.420  16.480  1.00  0.00
ATOM   2127  NH2 ARG   273       7.260  10.820  16.510  1.00  0.00
ATOM   2128  C   ARG   273      10.660  14.230  11.310  1.00  0.00
ATOM   2129  O   ARG   273       9.540  14.680  11.030  1.00  0.00
ATOM   2130  N   PRO   274      11.450  13.640  10.400  1.00  0.00
ATOM   2131  CA  PRO   274      11.020  13.400   9.010  1.00  0.00
ATOM   2132  CB  PRO   274      12.250  12.820   8.310  1.00  0.00
ATOM   2133  CG  PRO   274      13.030  12.150   9.440  1.00  0.00
ATOM   2134  CD  PRO   274      12.800  13.080  10.630  1.00  0.00
ATOM   2135  C   PRO   274       9.820  12.430   8.990  1.00  0.00
ATOM   2136  O   PRO   274       9.760  11.510   9.810  1.00  0.00
ATOM   2137  N   GLY   275       8.800  12.820   8.240  1.00  0.00
ATOM   2138  CA  GLY   275       7.530  12.070   8.140  1.00  0.00
ATOM   2139  C   GLY   275       6.350  12.750   8.850  1.00  0.00
ATOM   2140  O   GLY   275       5.190  12.440   8.590  1.00  0.00
ATOM   2141  N   MET   276       6.670  13.570   9.850  1.00  0.00
ATOM   2142  CA  MET   276       5.670  14.400  10.550  1.00  0.00
ATOM   2143  CB  MET   276       6.310  15.140  11.740  1.00  0.00
ATOM   2144  CG  MET   276       6.750  14.170  12.850  1.00  0.00
ATOM   2145  SD  MET   276       7.480  15.010  14.300  1.00  0.00
ATOM   2146  CE  MET   276       6.020  15.700  15.060  1.00  0.00
ATOM   2147  C   MET   276       5.040  15.430   9.600  1.00  0.00
ATOM   2148  O   MET   276       5.690  15.970   8.700  1.00  0.00
ATOM   2149  N   VAL   277       3.780  15.730   9.890  1.00  0.00
ATOM   2150  CA  VAL   277       2.980  16.710   9.120  1.00  0.00
ATOM   2151  CB  VAL   277       1.640  16.120   8.650  1.00  0.00
ATOM   2152  CG1 VAL   277       0.840  17.130   7.820  1.00  0.00
ATOM   2153  CG2 VAL   277       1.840  14.870   7.790  1.00  0.00
ATOM   2154  C   VAL   277       2.800  17.930  10.030  1.00  0.00
ATOM   2155  O   VAL   277       2.100  17.890  11.040  1.00  0.00
ATOM   2156  N   VAL   278       3.470  18.990   9.600  1.00  0.00
ATOM   2157  CA  VAL   278       3.610  20.260  10.350  1.00  0.00
ATOM   2158  CB  VAL   278       5.090  20.650  10.490  1.00  0.00
ATOM   2159  CG1 VAL   278       5.810  19.720  11.460  1.00  0.00
ATOM   2160  CG2 VAL   278       5.830  20.690   9.150  1.00  0.00
ATOM   2161  C   VAL   278       2.780  21.410   9.740  1.00  0.00
ATOM   2162  O   VAL   278       2.520  21.420   8.530  1.00  0.00
ATOM   2163  N   THR   279       2.410  22.330  10.620  1.00  0.00
ATOM   2164  CA  THR   279       1.640  23.550  10.310  1.00  0.00
ATOM   2165  CB  THR   279       0.260  23.550  10.990  1.00  0.00
ATOM   2166  OG1 THR   279      -0.410  22.320  10.680  1.00  0.00
ATOM   2167  CG2 THR   279      -0.630  24.710  10.550  1.00  0.00
ATOM   2168  C   THR   279       2.440  24.780  10.780  1.00  0.00
ATOM   2169  O   THR   279       3.130  24.740  11.800  1.00  0.00
ATOM   2170  N   PHE   280       2.370  25.820   9.960  1.00  0.00
ATOM   2171  CA  PHE   280       3.080  27.090  10.180  1.00  0.00
ATOM   2172  CB  PHE   280       3.980  27.470   8.990  1.00  0.00
ATOM   2173  CG  PHE   280       5.150  26.530   8.660  1.00  0.00
ATOM   2174  CD1 PHE   280       5.060  25.150   8.800  1.00  0.00
ATOM   2175  CD2 PHE   280       6.330  27.090   8.180  1.00  0.00
ATOM   2176  CE1 PHE   280       6.140  24.340   8.480  1.00  0.00
ATOM   2177  CE2 PHE   280       7.400  26.280   7.840  1.00  0.00
ATOM   2178  CZ  PHE   280       7.300  24.910   7.980  1.00  0.00
ATOM   2179  C   PHE   280       2.060  28.210  10.400  1.00  0.00
ATOM   2180  O   PHE   280       1.260  28.530   9.530  1.00  0.00
ATOM   2181  N   ALA   281       2.080  28.710  11.620  1.00  0.00
ATOM   2182  CA  ALA   281       1.250  29.850  12.050  1.00  0.00
ATOM   2183  CB  ALA   281       0.740  29.560  13.460  1.00  0.00
ATOM   2184  C   ALA   281       2.090  31.140  12.060  1.00  0.00
ATOM   2185  O   ALA   281       3.330  31.050  12.130  1.00  0.00
ATOM   2186  N   PRO   282       1.480  32.310  11.870  1.00  0.00
ATOM   2187  CA  PRO   282       0.050  32.580  11.570  1.00  0.00
ATOM   2188  CB  PRO   282      -0.090  34.090  11.700  1.00  0.00
ATOM   2189  CG  PRO   282       1.320  34.610  11.430  1.00  0.00
ATOM   2190  CD  PRO   282       2.170  33.590  12.160  1.00  0.00
ATOM   2191  C   PRO   282      -0.560  32.100  10.240  1.00  0.00
ATOM   2192  O   PRO   282      -1.700  31.660  10.260  1.00  0.00
ATOM   2193  N   VAL   283       0.260  31.900   9.210  1.00  0.00
ATOM   2194  CA  VAL   283      -0.220  31.650   7.820  1.00  0.00
ATOM   2195  CB  VAL   283       1.000  31.560   6.860  1.00  0.00
ATOM   2196  CG1 VAL   283       2.000  30.470   7.230  1.00  0.00
ATOM   2197  CG2 VAL   283       0.600  31.420   5.380  1.00  0.00
ATOM   2198  C   VAL   283      -1.250  30.510   7.630  1.00  0.00
ATOM   2199  O   VAL   283      -2.100  30.620   6.740  1.00  0.00
ATOM   2200  N   ASN   284      -1.100  29.420   8.390  1.00  0.00
ATOM   2201  CA  ASN   284      -1.930  28.190   8.410  1.00  0.00
ATOM   2202  CB  ASN   284      -3.430  28.510   8.270  1.00  0.00
ATOM   2203  CG  ASN   284      -4.430  27.390   8.570  1.00  0.00
ATOM   2204  OD1 ASN   284      -4.680  26.460   7.820  1.00  0.00
ATOM   2205  ND2 ASN   284      -5.170  27.570   9.640  1.00  0.00
ATOM   2206  C   ASN   284      -1.480  27.120   7.380  1.00  0.00
ATOM   2207  O   ASN   284      -2.070  26.050   7.300  1.00  0.00
ATOM   2208  N   ILE   285      -0.300  27.300   6.780  1.00  0.00
ATOM   2209  CA  ILE   285       0.230  26.310   5.810  1.00  0.00
ATOM   2210  CB  ILE   285       1.350  26.890   4.920  1.00  0.00
ATOM   2211  CG1 ILE   285       1.730  25.960   3.760  1.00  0.00
ATOM   2212  CG2 ILE   285       2.630  27.210   5.700  1.00  0.00
ATOM   2213  CD  ILE   285       0.620  25.800   2.710  1.00  0.00
ATOM   2214  C   ILE   285       0.620  24.990   6.510  1.00  0.00
ATOM   2215  O   ILE   285       1.290  24.990   7.540  1.00  0.00
ATOM   2216  N   THR   286       0.220  23.890   5.880  1.00  0.00
ATOM   2217  CA  THR   286       0.500  22.520   6.340  1.00  0.00
ATOM   2218  CB  THR   286      -0.820  21.820   6.730  1.00  0.00
ATOM   2219  OG1 THR   286      -1.470  22.580   7.760  1.00  0.00
ATOM   2220  CG2 THR   286      -0.630  20.400   7.260  1.00  0.00
ATOM   2221  C   THR   286       1.210  21.740   5.220  1.00  0.00
ATOM   2222  O   THR   286       0.690  21.660   4.110  1.00  0.00
ATOM   2223  N   THR   287       2.200  20.960   5.650  1.00  0.00
ATOM   2224  CA  THR   287       3.110  20.140   4.800  1.00  0.00
ATOM   2225  CB  THR   287       4.100  21.060   4.040  1.00  0.00
ATOM   2226  OG1 THR   287       3.360  21.880   3.140  1.00  0.00
ATOM   2227  CG2 THR   287       5.140  20.320   3.190  1.00  0.00
ATOM   2228  C   THR   287       3.850  19.090   5.650  1.00  0.00
ATOM   2229  O   THR   287       3.880  19.150   6.870  1.00  0.00
ATOM   2230  N   GLU   288       4.330  18.050   4.970  1.00  0.00
ATOM   2231  CA  GLU   288       5.210  17.010   5.530  1.00  0.00
ATOM   2232  CB  GLU   288       5.020  15.760   4.660  1.00  0.00
ATOM   2233  CG  GLU   288       5.870  14.560   5.090  1.00  0.00
ATOM   2234  CD  GLU   288       5.750  13.430   4.060  1.00  0.00
ATOM   2235  OE1 GLU   288       6.240  13.630   2.920  1.00  0.00
ATOM   2236  OE2 GLU   288       5.110  12.420   4.390  1.00  0.00
ATOM   2237  C   GLU   288       6.680  17.450   5.540  1.00  0.00
ATOM   2238  O   GLU   288       7.190  18.030   4.580  1.00  0.00
ATOM   2239  N   VAL   289       7.340  17.070   6.630  1.00  0.00
ATOM   2240  CA  VAL   289       8.800  17.230   6.820  1.00  0.00
ATOM   2241  CB  VAL   289       9.200  17.160   8.310  1.00  0.00
ATOM   2242  CG1 VAL   289      10.710  17.350   8.490  1.00  0.00
ATOM   2243  CG2 VAL   289       8.480  18.230   9.140  1.00  0.00
ATOM   2244  C   VAL   289       9.520  16.110   6.050  1.00  0.00
ATOM   2245  O   VAL   289       9.460  14.940   6.430  1.00  0.00
ATOM   2246  N   LYS   290      10.240  16.520   5.010  1.00  0.00
ATOM   2247  CA  LYS   290      11.010  15.600   4.150  1.00  0.00
ATOM   2248  CB  LYS   290      11.390  16.290   2.830  1.00  0.00
ATOM   2249  CG  LYS   290      10.150  16.620   1.980  1.00  0.00
ATOM   2250  CD  LYS   290       9.420  15.350   1.540  1.00  0.00
ATOM   2251  CE  LYS   290       8.090  15.690   0.880  1.00  0.00
ATOM   2252  NZ  LYS   290       7.410  14.470   0.410  1.00  0.00
ATOM   2253  C   LYS   290      12.270  15.030   4.820  1.00  0.00
ATOM   2254  O   LYS   290      12.490  13.820   4.810  1.00  0.00
ATOM   2255  N   SER   291      13.020  15.910   5.480  1.00  0.00
ATOM   2256  CA  SER   291      14.300  15.610   6.150  1.00  0.00
ATOM   2257  CB  SER   291      15.420  15.300   5.130  1.00  0.00
ATOM   2258  OG  SER   291      15.600  16.380   4.210  1.00  0.00
ATOM   2259  C   SER   291      14.740  16.790   7.030  1.00  0.00
ATOM   2260  O   SER   291      14.240  17.900   6.870  1.00  0.00
ATOM   2261  N   VAL   292      15.520  16.440   8.050  1.00  0.00
ATOM   2262  CA  VAL   292      16.040  17.380   9.060  1.00  0.00
ATOM   2263  CB  VAL   292      15.480  17.050  10.460  1.00  0.00
ATOM   2264  CG1 VAL   292      15.850  18.110  11.500  1.00  0.00
ATOM   2265  CG2 VAL   292      13.970  16.860  10.460  1.00  0.00
ATOM   2266  C   VAL   292      17.560  17.250   9.100  1.00  0.00
ATOM   2267  O   VAL   292      18.090  16.140   9.220  1.00  0.00
ATOM   2268  N   GLU   293      18.210  18.410   9.120  1.00  0.00
ATOM   2269  CA  GLU   293      19.680  18.530   9.220  1.00  0.00
ATOM   2270  CB  GLU   293      20.260  18.930   7.860  1.00  0.00
ATOM   2271  CG  GLU   293      20.120  17.800   6.830  1.00  0.00
ATOM   2272  CD  GLU   293      20.670  18.190   5.450  1.00  0.00
ATOM   2273  OE1 GLU   293      21.890  18.450   5.370  1.00  0.00
ATOM   2274  OE2 GLU   293      19.860  18.200   4.500  1.00  0.00
ATOM   2275  C   GLU   293      20.070  19.570  10.280  1.00  0.00
ATOM   2276  O   GLU   293      19.370  20.550  10.520  1.00  0.00
ATOM   2277  N   MET   294      21.170  19.250  10.950  1.00  0.00
ATOM   2278  CA  MET   294      21.810  20.130  11.950  1.00  0.00
ATOM   2279  CB  MET   294      21.350  19.740  13.350  1.00  0.00
ATOM   2280  CG  MET   294      21.840  20.700  14.450  1.00  0.00
ATOM   2281  SD  MET   294      21.340  20.190  16.130  1.00  0.00
ATOM   2282  CE  MET   294      22.290  18.700  16.340  1.00  0.00
ATOM   2283  C   MET   294      23.330  19.970  11.820  1.00  0.00
ATOM   2284  O   MET   294      23.870  18.860  11.840  1.00  0.00
ATOM   2285  N   HIS   295      24.000  21.120  11.710  1.00  0.00
ATOM   2286  CA  HIS   295      25.460  21.230  11.500  1.00  0.00
ATOM   2287  CB  HIS   295      26.160  20.760  12.790  1.00  0.00
ATOM   2288  CG  HIS   295      27.680  20.890  12.760  1.00  0.00
ATOM   2289  ND1 HIS   295      28.370  21.990  12.480  1.00  0.00
ATOM   2290  CD2 HIS   295      28.550  19.900  12.970  1.00  0.00
ATOM   2291  CE1 HIS   295      29.660  21.680  12.510  1.00  0.00
ATOM   2292  NE2 HIS   295      29.770  20.390  12.810  1.00  0.00
ATOM   2293  C   HIS   295      25.870  20.490  10.200  1.00  0.00
ATOM   2294  O   HIS   295      25.580  20.980   9.110  1.00  0.00
ATOM   2295  N   HIS   296      26.420  19.280  10.340  1.00  0.00
ATOM   2296  CA  HIS   296      26.780  18.400   9.210  1.00  0.00
ATOM   2297  CB  HIS   296      28.250  17.970   9.300  1.00  0.00
ATOM   2298  CG  HIS   296      29.230  19.100   8.970  1.00  0.00
ATOM   2299  ND1 HIS   296      29.230  19.860   7.880  1.00  0.00
ATOM   2300  CD2 HIS   296      30.210  19.530   9.760  1.00  0.00
ATOM   2301  CE1 HIS   296      30.190  20.770   8.020  1.00  0.00
ATOM   2302  NE2 HIS   296      30.800  20.570   9.180  1.00  0.00
ATOM   2303  C   HIS   296      25.910  17.130   9.120  1.00  0.00
ATOM   2304  O   HIS   296      25.850  16.510   8.060  1.00  0.00
ATOM   2305  N   GLU   297      25.380  16.700  10.260  1.00  0.00
ATOM   2306  CA  GLU   297      24.580  15.470  10.370  1.00  0.00
ATOM   2307  CB  GLU   297      24.580  14.930  11.800  1.00  0.00
ATOM   2308  CG  GLU   297      25.980  14.560  12.310  1.00  0.00
ATOM   2309  CD  GLU   297      26.000  13.890  13.690  1.00  0.00
ATOM   2310  OE1 GLU   297      25.060  14.110  14.490  1.00  0.00
ATOM   2311  OE2 GLU   297      26.990  13.160  13.940  1.00  0.00
ATOM   2312  C   GLU   297      23.120  15.690   9.940  1.00  0.00
ATOM   2313  O   GLU   297      22.510  16.730  10.200  1.00  0.00
ATOM   2314  N   ALA   298      22.610  14.660   9.280  1.00  0.00
ATOM   2315  CA  ALA   298      21.170  14.490   9.040  1.00  0.00
ATOM   2316  CB  ALA   298      20.940  13.660   7.780  1.00  0.00
ATOM   2317  C   ALA   298      20.590  13.770  10.270  1.00  0.00
ATOM   2318  O   ALA   298      21.100  12.730  10.700  1.00  0.00
ATOM   2319  N   LEU   299      19.480  14.300  10.750  1.00  0.00
ATOM   2320  CA  LEU   299      18.880  13.830  12.010  1.00  0.00
ATOM   2321  CB  LEU   299      18.520  15.010  12.910  1.00  0.00
ATOM   2322  CG  LEU   299      19.710  15.840  13.410  1.00  0.00
ATOM   2323  CD1 LEU   299      19.180  16.990  14.250  1.00  0.00
ATOM   2324  CD2 LEU   299      20.700  15.010  14.240  1.00  0.00
ATOM   2325  C   LEU   299      17.630  12.960  11.790  1.00  0.00
ATOM   2326  O   LEU   299      16.840  13.170  10.870  1.00  0.00
ATOM   2327  N   SER   300      17.510  11.970  12.670  1.00  0.00
ATOM   2328  CA  SER   300      16.260  11.190  12.840  1.00  0.00
ATOM   2329  CB  SER   300      16.520   9.890  13.590  1.00  0.00
ATOM   2330  OG  SER   300      17.100  10.140  14.880  1.00  0.00
ATOM   2331  C   SER   300      15.200  12.020  13.570  1.00  0.00
ATOM   2332  O   SER   300      14.000  11.740  13.490  1.00  0.00
ATOM   2333  N   GPE   301      15.700  12.970  14.360  1.00  0.00
ATOM   2334  CA  GPE   301      14.920  13.940  15.150  1.00  0.00
ATOM   2335  CB  GPE   301      14.480  13.290  16.460  1.00  0.00
ATOM   2336  CG  GPE   301      15.680  12.860  17.310  1.00  0.00
ATOM   2337  CD  GPE   301      15.170  12.500  18.680  1.00  0.00
ATOM   2338  OE1 GPE   301      15.290  13.240  19.650  1.00  0.00
ATOM   2339  NE2 GPE   301      14.520  11.370  18.640  1.00  0.00
ATOM   2340  CZ  GPE   301      13.850  10.770  19.780  1.00  0.00
ATOM   2341  CH  GPE   301      13.800   9.370  19.240  1.00  0.00
ATOM   2342  OF  GPE   301      12.800   8.700  19.960  1.00  0.00
ATOM   2343  P   GPE   301      11.910   7.770  19.050  1.00  0.00
ATOM   2344  O1P GPE   301      11.320   8.600  17.980  1.00  0.00
ATOM   2345  O2P GPE   301      12.750   6.620  18.640  1.00  0.00
ATOM   2346  OI  GPE   301      10.780   7.410  20.110  1.00  0.00
ATOM   2347  CK  GPE   301       9.820   6.390  19.850  1.00  0.00
ATOM   2348  CL  GPE   301      10.490   5.010  19.750  1.00  0.00
ATOM   2349  OM1 GPE   301       9.450   4.060  19.560  1.00  0.00
ATOM   2350  CM2 GPE   301      11.260   4.650  21.030  1.00  0.00
ATOM   2351  ON  GPE   301      10.360   4.340  22.110  1.00  0.00
ATOM   2352  C   GPE   301      15.750  15.180  15.530  1.00  0.00
ATOM   2353  O   GPE   301      16.950  15.110  15.740  1.00  0.00
ATOM   2354  N   ALA   302      14.970  16.210  15.830  1.00  0.00
ATOM   2355  CA  ALA   302      15.430  17.470  16.420  1.00  0.00
ATOM   2356  CB  ALA   302      15.020  18.560  15.430  1.00  0.00
ATOM   2357  C   ALA   302      14.730  17.660  17.780  1.00  0.00
ATOM   2358  O   ALA   302      13.510  17.770  17.850  1.00  0.00
ATOM   2359  N   LEU   303      15.550  17.590  18.830  1.00  0.00
ATOM   2360  CA  LEU   303      15.100  17.670  20.240  1.00  0.00
ATOM   2361  CB  LEU   303      16.030  16.730  21.030  1.00  0.00
ATOM   2362  CG  LEU   303      15.580  16.460  22.470  1.00  0.00
ATOM   2363  CD1 LEU   303      15.410  14.960  22.730  1.00  0.00
ATOM   2364  CD2 LEU   303      16.550  17.090  23.480  1.00  0.00
ATOM   2365  C   LEU   303      15.160  19.140  20.730  1.00  0.00
ATOM   2366  O   LEU   303      15.870  19.960  20.140  1.00  0.00
ATOM   2367  N   PRO   304      14.370  19.530  21.760  1.00  0.00
ATOM   2368  CA  PRO   304      14.420  20.890  22.330  1.00  0.00
ATOM   2369  CB  PRO   304      13.640  20.790  23.640  1.00  0.00
ATOM   2370  CG  PRO   304      12.550  19.780  23.290  1.00  0.00
ATOM   2371  CD  PRO   304      13.260  18.780  22.380  1.00  0.00
ATOM   2372  C   PRO   304      15.850  21.370  22.600  1.00  0.00
ATOM   2373  O   PRO   304      16.620  20.750  23.330  1.00  0.00
ATOM   2374  N   GLY   305      16.150  22.500  21.970  1.00  0.00
ATOM   2375  CA  GLY   305      17.490  23.110  22.030  1.00  0.00
ATOM   2376  C   GLY   305      18.200  23.140  20.660  1.00  0.00
ATOM   2377  O   GLY   305      18.900  24.120  20.390  1.00  0.00
ATOM   2378  N   ASP   306      17.930  22.130  19.830  1.00  0.00
ATOM   2379  CA  ASP   306      18.530  22.000  18.500  1.00  0.00
ATOM   2380  CB  ASP   306      18.260  20.600  17.920  1.00  0.00
ATOM   2381  CG  ASP   306      18.860  19.460  18.760  1.00  0.00
ATOM   2382  OD1 ASP   306      19.830  19.720  19.510  1.00  0.00
ATOM   2383  OD2 ASP   306      18.290  18.350  18.660  1.00  0.00
ATOM   2384  C   ASP   306      18.050  23.070  17.520  1.00  0.00
ATOM   2385  O   ASP   306      16.870  23.420  17.460  1.00  0.00
ATOM   2386  N   ASN   307      19.040  23.670  16.880  1.00  0.00
ATOM   2387  CA  ASN   307      18.840  24.670  15.820  1.00  0.00
ATOM   2388  CB  ASN   307      19.820  25.830  15.970  1.00  0.00
ATOM   2389  CG  ASN   307      19.520  26.940  14.950  1.00  0.00
ATOM   2390  OD1 ASN   307      18.440  27.510  14.910  1.00  0.00
ATOM   2391  ND2 ASN   307      20.460  27.200  14.070  1.00  0.00
ATOM   2392  C   ASN   307      19.000  23.960  14.480  1.00  0.00
ATOM   2393  O   ASN   307      20.110  23.730  14.000  1.00  0.00
ATOM   2394  N   VAL   308      17.850  23.560  13.960  1.00  0.00
ATOM   2395  CA  VAL   308      17.760  22.690  12.780  1.00  0.00
ATOM   2396  CB  VAL   308      16.960  21.410  13.060  1.00  0.00
ATOM   2397  CG1 VAL   308      17.670  20.560  14.120  1.00  0.00
ATOM   2398  CG2 VAL   308      15.490  21.670  13.450  1.00  0.00
ATOM   2399  C   VAL   308      17.210  23.400  11.530  1.00  0.00
ATOM   2400  O   VAL   308      16.450  24.370  11.610  1.00  0.00
ATOM   2401  N   GLY   309      17.660  22.860  10.410  1.00  0.00
ATOM   2402  CA  GLY   309      17.150  23.170   9.070  1.00  0.00
ATOM   2403  C   GLY   309      16.420  21.930   8.570  1.00  0.00
ATOM   2404  O   GLY   309      16.840  20.800   8.810  1.00  0.00
ATOM   2405  N   PHE   310      15.220  22.160   8.050  1.00  0.00
ATOM   2406  CA  PHE   310      14.390  21.070   7.520  1.00  0.00
ATOM   2407  CB  PHE   310      13.320  20.670   8.550  1.00  0.00
ATOM   2408  CG  PHE   310      12.320  21.790   8.840  1.00  0.00
ATOM   2409  CD1 PHE   310      12.570  22.730   9.840  1.00  0.00
ATOM   2410  CD2 PHE   310      11.140  21.810   8.130  1.00  0.00
ATOM   2411  CE1 PHE   310      11.610  23.700  10.120  1.00  0.00
ATOM   2412  CE2 PHE   310      10.180  22.760   8.430  1.00  0.00
ATOM   2413  CZ  PHE   310      10.410  23.710   9.420  1.00  0.00
ATOM   2414  C   PHE   310      13.790  21.420   6.160  1.00  0.00
ATOM   2415  O   PHE   310      13.490  22.580   5.870  1.00  0.00
ATOM   2416  N   ASN   311      13.580  20.380   5.350  1.00  0.00
ATOM   2417  CA  ASN   311      13.000  20.550   4.010  1.00  0.00
ATOM   2418  CB  ASN   311      13.710  19.680   2.970  1.00  0.00
ATOM   2419  CG  ASN   311      13.250  20.050   1.560  1.00  0.00
ATOM   2420  OD1 ASN   311      12.200  19.680   1.050  1.00  0.00
ATOM   2421  ND2 ASN   311      14.020  20.900   0.920  1.00  0.00
ATOM   2422  C   ASN   311      11.500  20.220   3.990  1.00  0.00
ATOM   2423  O   ASN   311      11.060  19.160   4.440  1.00  0.00
ATOM   2424  N   VAL   312      10.780  21.140   3.370  1.00  0.00
ATOM   2425  CA  VAL   312       9.340  20.990   3.080  1.00  0.00
ATOM   2426  CB  VAL   312       8.440  21.820   4.010  1.00  0.00
ATOM   2427  CG1 VAL   312       8.500  21.290   5.450  1.00  0.00
ATOM   2428  CG2 VAL   312       8.730  23.330   3.980  1.00  0.00
ATOM   2429  C   VAL   312       9.010  21.250   1.590  1.00  0.00
ATOM   2430  O   VAL   312       9.650  22.060   0.910  1.00  0.00
ATOM   2431  N   LYS   313       7.960  20.580   1.130  1.00  0.00
ATOM   2432  CA  LYS   313       7.490  20.700  -0.260  1.00  0.00
ATOM   2433  CB  LYS   313       7.320  19.310  -0.890  1.00  0.00
ATOM   2434  CG  LYS   313       8.660  18.580  -1.060  1.00  0.00
ATOM   2435  CD  LYS   313       9.650  19.240  -2.020  1.00  0.00
ATOM   2436  CE  LYS   313       9.180  19.170  -3.480  1.00  0.00
ATOM   2437  NZ  LYS   313      10.180  19.790  -4.360  1.00  0.00
ATOM   2438  C   LYS   313       6.180  21.510  -0.390  1.00  0.00
ATOM   2439  O   LYS   313       5.460  21.680   0.580  1.00  0.00
ATOM   2440  N   ASN   314       6.000  22.120  -1.560  1.00  0.00
ATOM   2441  CA  ASN   314       4.810  22.940  -1.900  1.00  0.00
ATOM   2442  CB  ASN   314       3.570  22.040  -2.110  1.00  0.00
ATOM   2443  CG  ASN   314       3.720  21.070  -3.290  1.00  0.00
ATOM   2444  OD1 ASN   314       4.560  21.200  -4.170  1.00  0.00
ATOM   2445  ND2 ASN   314       2.960  20.010  -3.240  1.00  0.00
ATOM   2446  C   ASN   314       4.500  24.090  -0.930  1.00  0.00
ATOM   2447  O   ASN   314       3.370  24.350  -0.530  1.00  0.00
ATOM   2448  N   VAL   315       5.590  24.720  -0.480  1.00  0.00
ATOM   2449  CA  VAL   315       5.570  25.920   0.380  1.00  0.00
ATOM   2450  CB  VAL   315       5.950  25.570   1.830  1.00  0.00
ATOM   2451  CG1 VAL   315       5.940  26.810   2.720  1.00  0.00
ATOM   2452  CG2 VAL   315       5.010  24.550   2.460  1.00  0.00
ATOM   2453  C   VAL   315       6.620  26.860  -0.230  1.00  0.00
ATOM   2454  O   VAL   315       7.790  26.470  -0.290  1.00  0.00
ATOM   2455  N   SER   316       6.190  27.960  -0.840  1.00  0.00
ATOM   2456  CA  SER   316       7.170  28.930  -1.360  1.00  0.00
ATOM   2457  CB  SER   316       6.580  29.890  -2.410  1.00  0.00
ATOM   2458  OG  SER   316       6.020  31.100  -1.880  1.00  0.00
ATOM   2459  C   SER   316       7.820  29.670  -0.190  1.00  0.00
ATOM   2460  O   SER   316       7.210  29.860   0.860  1.00  0.00
ATOM   2461  N   VAL   317       9.090  30.040  -0.360  1.00  0.00
ATOM   2462  CA  VAL   317       9.820  30.880   0.630  1.00  0.00
ATOM   2463  CB  VAL   317      11.260  31.190   0.200  1.00  0.00
ATOM   2464  CG1 VAL   317      12.090  29.900   0.150  1.00  0.00
ATOM   2465  CG2 VAL   317      11.370  31.950  -1.120  1.00  0.00
ATOM   2466  C   VAL   317       9.080  32.170   1.010  1.00  0.00
ATOM   2467  O   VAL   317       9.360  32.790   2.030  1.00  0.00
ATOM   2468  N   LYS   318       8.230  32.630   0.090  1.00  0.00
ATOM   2469  CA  LYS   318       7.370  33.810   0.260  1.00  0.00
ATOM   2470  CB  LYS   318       6.820  34.190  -1.120  1.00  0.00
ATOM   2471  CG  LYS   318       6.030  35.500  -1.100  1.00  0.00
ATOM   2472  CD  LYS   318       5.510  35.890  -2.480  1.00  0.00
ATOM   2473  CE  LYS   318       6.650  36.320  -3.420  1.00  0.00
ATOM   2474  NZ  LYS   318       6.110  36.710  -4.730  1.00  0.00
ATOM   2475  C   LYS   318       6.240  33.600   1.280  1.00  0.00
ATOM   2476  O   LYS   318       5.970  34.510   2.060  1.00  0.00
ATOM   2477  N   ASP   319       5.630  32.410   1.270  1.00  0.00
ATOM   2478  CA  ASP   319       4.470  32.060   2.120  1.00  0.00
ATOM   2479  CB  ASP   319       3.800  30.790   1.570  1.00  0.00
ATOM   2480  CG  ASP   319       3.270  31.010   0.140  1.00  0.00
ATOM   2481  OD1 ASP   319       2.640  32.060  -0.100  1.00  0.00
ATOM   2482  OD2 ASP   319       3.730  30.250  -0.760  1.00  0.00
ATOM   2483  C   ASP   319       4.800  31.930   3.620  1.00  0.00
ATOM   2484  O   ASP   319       3.940  32.120   4.480  1.00  0.00
ATOM   2485  N   ILE   320       6.060  31.630   3.910  1.00  0.00
ATOM   2486  CA  ILE   320       6.580  31.490   5.290  1.00  0.00
ATOM   2487  CB  ILE   320       6.910  30.020   5.610  1.00  0.00
ATOM   2488  CG1 ILE   320       7.960  29.440   4.650  1.00  0.00
ATOM   2489  CG2 ILE   320       5.610  29.210   5.590  1.00  0.00
ATOM   2490  CD  ILE   320       8.620  28.150   5.160  1.00  0.00
ATOM   2491  C   ILE   320       7.810  32.380   5.530  1.00  0.00
ATOM   2492  O   ILE   320       8.600  32.630   4.630  1.00  0.00
ATOM   2493  N   ARG   321       7.940  32.890   6.760  1.00  0.00
ATOM   2494  CA  ARG   321       9.020  33.820   7.120  1.00  0.00
ATOM   2495  CB  ARG   321       8.540  35.240   6.800  1.00  0.00
ATOM   2496  CG  ARG   321       9.680  36.270   6.820  1.00  0.00
ATOM   2497  CD  ARG   321       9.190  37.690   6.550  1.00  0.00
ATOM   2498  NE  ARG   321       8.860  37.790   5.120  1.00  0.00
ATOM   2499  CZ  ARG   321       8.370  38.880   4.510  1.00  0.00
ATOM   2500  NH1 ARG   321       8.120  40.000   5.190  1.00  0.00
ATOM   2501  NH2 ARG   321       8.140  38.850   3.190  1.00  0.00
ATOM   2502  C   ARG   321       9.430  33.700   8.610  1.00  0.00
ATOM   2503  O   ARG   321       8.760  33.080   9.430  1.00  0.00
ATOM   2504  N   ARG   322      10.570  34.320   8.920  1.00  0.00
ATOM   2505  CA  ARG   322      11.030  34.580  10.290  1.00  0.00
ATOM   2506  CB  ARG   322      12.210  35.560  10.230  1.00  0.00
ATOM   2507  CG  ARG   322      12.810  35.830  11.620  1.00  0.00
ATOM   2508  CD  ARG   322      14.040  36.730  11.520  1.00  0.00
ATOM   2509  NE  ARG   322      14.690  36.780  12.840  1.00  0.00
ATOM   2510  CZ  ARG   322      15.690  35.990  13.270  1.00  0.00
ATOM   2511  NH1 ARG   322      16.240  35.040  12.510  1.00  0.00
ATOM   2512  NH2 ARG   322      16.150  36.130  14.520  1.00  0.00
ATOM   2513  C   ARG   322       9.890  35.220  11.110  1.00  0.00
ATOM   2514  O   ARG   322       9.220  36.140  10.640  1.00  0.00
ATOM   2515  N   GLY   323       9.710  34.660  12.300  1.00  0.00
ATOM   2516  CA  GLY   323       8.630  35.070  13.220  1.00  0.00
ATOM   2517  C   GLY   323       7.500  34.030  13.260  1.00  0.00
ATOM   2518  O   GLY   323       6.820  33.890  14.270  1.00  0.00
ATOM   2519  N   ASN   324       7.270  33.380  12.120  1.00  0.00
ATOM   2520  CA  ASN   324       6.310  32.270  12.010  1.00  0.00
ATOM   2521  CB  ASN   324       6.140  31.830  10.550  1.00  0.00
ATOM   2522  CG  ASN   324       5.520  32.930   9.670  1.00  0.00
ATOM   2523  OD1 ASN   324       6.120  33.450   8.750  1.00  0.00
ATOM   2524  ND2 ASN   324       4.330  33.350   9.990  1.00  0.00
ATOM   2525  C   ASN   324       6.770  31.080  12.860  1.00  0.00
ATOM   2526  O   ASN   324       7.960  30.840  13.050  1.00  0.00
ATOM   2527  N   VAL   325       5.780  30.370  13.380  1.00  0.00
ATOM   2528  CA  VAL   325       6.000  29.210  14.260  1.00  0.00
ATOM   2529  CB  VAL   325       5.290  29.390  15.620  1.00  0.00
ATOM   2530  CG1 VAL   325       5.510  28.200  16.560  1.00  0.00
ATOM   2531  CG2 VAL   325       5.770  30.660  16.340  1.00  0.00
ATOM   2532  C   VAL   325       5.510  27.940  13.550  1.00  0.00
ATOM   2533  O   VAL   325       4.370  27.880  13.080  1.00  0.00
ATOM   2534  N   CYS   326       6.390  26.960  13.540  1.00  0.00
ATOM   2535  CA  CYS   326       6.100  25.610  13.020  1.00  0.00
ATOM   2536  CB  CYS   326       7.300  25.090  12.210  1.00  0.00
ATOM   2537  SG  CYS   326       7.010  23.410  11.550  1.00  0.00
ATOM   2538  C   CYS   326       5.820  24.670  14.190  1.00  0.00
ATOM   2539  O   CYS   326       6.510  24.680  15.210  1.00  0.00
ATOM   2540  N   GLY   327       4.700  23.980  14.060  1.00  0.00
ATOM   2541  CA  GLY   327       4.260  22.950  15.010  1.00  0.00
ATOM   2542  C   GLY   327       3.670  21.720  14.320  1.00  0.00
ATOM   2543  O   GLY   327       3.500  21.710  13.100  1.00  0.00
ATOM   2544  N   ASP   328       3.290  20.750  15.140  1.00  0.00
ATOM   2545  CA  ASP   328       2.650  19.510  14.660  1.00  0.00
ATOM   2546  CB  ASP   328       2.820  18.410  15.710  1.00  0.00
ATOM   2547  CG  ASP   328       2.450  17.000  15.220  1.00  0.00
ATOM   2548  OD1 ASP   328       1.680  16.860  14.240  1.00  0.00
ATOM   2549  OD2 ASP   328       2.930  16.040  15.860  1.00  0.00
ATOM   2550  C   ASP   328       1.160  19.760  14.400  1.00  0.00
ATOM   2551  O   ASP   328       0.410  20.210  15.270  1.00  0.00
ATOM   2552  N   SER   329       0.750  19.430  13.170  1.00  0.00
ATOM   2553  CA  SER   329      -0.660  19.500  12.730  1.00  0.00
ATOM   2554  CB  SER   329      -0.730  19.170  11.230  1.00  0.00
ATOM   2555  OG  SER   329      -2.060  19.300  10.710  1.00  0.00
ATOM   2556  C   SER   329      -1.590  18.560  13.520  1.00  0.00
ATOM   2557  O   SER   329      -2.780  18.830  13.650  1.00  0.00
ATOM   2558  N   LYS   330      -1.030  17.490  14.080  1.00  0.00
ATOM   2559  CA  LYS   330      -1.780  16.450  14.810  1.00  0.00
ATOM   2560  CB  LYS   330      -1.470  15.080  14.200  1.00  0.00
ATOM   2561  CG  LYS   330      -2.060  14.910  12.810  1.00  0.00
ATOM   2562  CD  LYS   330      -1.770  13.500  12.290  1.00  0.00
ATOM   2563  CE  LYS   330      -2.260  13.310  10.850  1.00  0.00
ATOM   2564  NZ  LYS   330      -1.510  14.180   9.930  1.00  0.00
ATOM   2565  C   LYS   330      -1.510  16.400  16.330  1.00  0.00
ATOM   2566  O   LYS   330      -1.800  15.400  16.980  1.00  0.00
ATOM   2567  N   SER   331      -1.120  17.550  16.900  1.00  0.00
ATOM   2568  CA  SER   331      -0.840  17.680  18.340  1.00  0.00
ATOM   2569  CB  SER   331       0.460  16.950  18.710  1.00  0.00
ATOM   2570  OG  SER   331       0.640  16.950  20.130  1.00  0.00
ATOM   2571  C   SER   331      -0.740  19.160  18.730  1.00  0.00
ATOM   2572  O   SER   331       0.300  19.800  18.560  1.00  0.00
ATOM   2573  N   ASP   332      -1.930  19.720  19.010  1.00  0.00
ATOM   2574  CA  ASP   332      -2.160  21.150  19.330  1.00  0.00
ATOM   2575  CB  ASP   332      -1.770  21.400  20.800  1.00  0.00
ATOM   2576  CG  ASP   332      -1.970  22.810  21.380  1.00  0.00
ATOM   2577  OD1 ASP   332      -2.920  23.510  20.970  1.00  0.00
ATOM   2578  OD2 ASP   332      -1.150  23.170  22.260  1.00  0.00
ATOM   2579  C   ASP   332      -1.400  22.040  18.310  1.00  0.00
ATOM   2580  O   ASP   332      -0.280  22.460  18.590  1.00  0.00
ATOM   2581  N   PRO   333      -1.870  22.130  17.060  1.00  0.00
ATOM   2582  CA  PRO   333      -1.170  22.930  16.030  1.00  0.00
ATOM   2583  CB  PRO   333      -1.910  22.650  14.730  1.00  0.00
ATOM   2584  CG  PRO   333      -3.320  22.260  15.180  1.00  0.00
ATOM   2585  CD  PRO   333      -3.090  21.510  16.500  1.00  0.00
ATOM   2586  C   PRO   333      -1.150  24.420  16.420  1.00  0.00
ATOM   2587  O   PRO   333      -2.130  24.910  16.990  1.00  0.00
ATOM   2588  N   PRO   334      -0.030  25.120  16.200  1.00  0.00
ATOM   2589  CA  PRO   334       0.100  26.550  16.530  1.00  0.00
ATOM   2590  CB  PRO   334       1.570  26.880  16.270  1.00  0.00
ATOM   2591  CG  PRO   334       1.950  25.920  15.150  1.00  0.00
ATOM   2592  CD  PRO   334       1.190  24.640  15.510  1.00  0.00
ATOM   2593  C   PRO   334      -0.840  27.370  15.650  1.00  0.00
ATOM   2594  O   PRO   334      -1.070  27.030  14.480  1.00  0.00
ATOM   2595  N   GLN   335      -1.390  28.430  16.230  1.00  0.00
ATOM   2596  CA  GLN   335      -2.360  29.320  15.560  1.00  0.00
ATOM   2597  CB  GLN   335      -3.780  29.040  16.060  1.00  0.00
ATOM   2598  CG  GLN   335      -4.220  27.610  15.760  1.00  0.00
ATOM   2599  CD  GLN   335      -5.640  27.320  16.260  1.00  0.00
ATOM   2600  OE1 GLN   335      -5.900  27.130  17.440  1.00  0.00
ATOM   2601  NE2 GLN   335      -6.560  27.200  15.330  1.00  0.00
ATOM   2602  C   GLN   335      -2.020  30.800  15.820  1.00  0.00
ATOM   2603  O   GLN   335      -1.250  31.100  16.740  1.00  0.00
ATOM   2604  N   GLU   336      -2.410  31.640  14.870  1.00  0.00
ATOM   2605  CA  GLU   336      -2.450  33.100  15.100  1.00  0.00
ATOM   2606  CB  GLU   336      -2.770  33.880  13.820  1.00  0.00
ATOM   2607  CG  GLU   336      -4.050  33.490  13.070  1.00  0.00
ATOM   2608  CD  GLU   336      -4.170  34.350  11.810  1.00  0.00
ATOM   2609  OE1 GLU   336      -3.420  34.060  10.840  1.00  0.00
ATOM   2610  OE2 GLU   336      -4.910  35.360  11.860  1.00  0.00
ATOM   2611  C   GLU   336      -3.470  33.460  16.200  1.00  0.00
ATOM   2612  O   GLU   336      -4.220  32.600  16.660  1.00  0.00
ATOM   2613  N   ALA   337      -3.250  34.630  16.780  1.00  0.00
ATOM   2614  CA  ALA   337      -4.130  35.200  17.810  1.00  0.00
ATOM   2615  CB  ALA   337      -3.280  35.450  19.070  1.00  0.00
ATOM   2616  C   ALA   337      -4.710  36.530  17.330  1.00  0.00
ATOM   2617  O   ALA   337      -3.980  37.310  16.710  1.00  0.00
ATOM   2618  N   ALA   338      -5.960  36.820  17.690  1.00  0.00
ATOM   2619  CA  ALA   338      -6.480  38.200  17.510  1.00  0.00
ATOM   2620  CB  ALA   338      -8.000  38.230  17.340  1.00  0.00
ATOM   2621  C   ALA   338      -6.020  39.130  18.650  1.00  0.00
ATOM   2622  O   ALA   338      -5.870  40.340  18.460  1.00  0.00
ATOM   2623  N   GLN   339      -5.700  38.510  19.790  1.00  0.00
ATOM   2624  CA  GLN   339      -5.180  39.160  21.000  1.00  0.00
ATOM   2625  CB  GLN   339      -6.220  40.090  21.640  1.00  0.00
ATOM   2626  CG  GLN   339      -7.540  39.390  22.000  1.00  0.00
ATOM   2627  CD  GLN   339      -8.510  40.390  22.620  1.00  0.00
ATOM   2628  OE1 GLN   339      -9.000  41.310  21.970  1.00  0.00
ATOM   2629  NE2 GLN   339      -8.710  40.290  23.910  1.00  0.00
ATOM   2630  C   GLN   339      -4.670  38.160  22.050  1.00  0.00
ATOM   2631  O   GLN   339      -4.950  36.970  22.020  1.00  0.00
ATOM   2632  N   PHE   340      -3.890  38.710  22.980  1.00  0.00
ATOM   2633  CA  PHE   340      -3.380  37.960  24.140  1.00  0.00
ATOM   2634  CB  PHE   340      -2.050  37.270  23.810  1.00  0.00
ATOM   2635  CG  PHE   340      -0.920  38.260  23.480  1.00  0.00
ATOM   2636  CD1 PHE   340      -0.760  38.730  22.180  1.00  0.00
ATOM   2637  CD2 PHE   340      -0.060  38.660  24.490  1.00  0.00
ATOM   2638  CE1 PHE   340       0.280  39.600  21.890  1.00  0.00
ATOM   2639  CE2 PHE   340       0.980  39.530  24.200  1.00  0.00
ATOM   2640  CZ  PHE   340       1.150  40.000  22.900  1.00  0.00
ATOM   2641  C   PHE   340      -3.260  38.860  25.370  1.00  0.00
ATOM   2642  O   PHE   340      -2.910  40.040  25.280  1.00  0.00
ATOM   2643  N   THR   341      -3.480  38.250  26.530  1.00  0.00
ATOM   2644  CA  THR   341      -3.370  38.940  27.830  1.00  0.00
ATOM   2645  CB  THR   341      -4.610  38.770  28.710  1.00  0.00
ATOM   2646  OG1 THR   341      -4.810  37.390  29.050  1.00  0.00
ATOM   2647  CG2 THR   341      -5.870  39.360  28.070  1.00  0.00
ATOM   2648  C   THR   341      -2.130  38.450  28.560  1.00  0.00
ATOM   2649  O   THR   341      -1.830  37.250  28.620  1.00  0.00
ATOM   2650  N   SER   342      -1.350  39.420  29.010  1.00  0.00
ATOM   2651  CA  SER   342      -0.040  39.180  29.640  1.00  0.00
ATOM   2652  CB  SER   342       1.060  39.470  28.610  1.00  0.00
ATOM   2653  OG  SER   342       2.350  39.280  29.180  1.00  0.00
ATOM   2654  C   SER   342       0.200  40.040  30.880  1.00  0.00
ATOM   2655  O   SER   342      -0.210  41.210  30.920  1.00  0.00
ATOM   2656  N   GLN   343       0.870  39.440  31.860  1.00  0.00
ATOM   2657  CA  GLN   343       1.450  40.200  32.990  1.00  0.00
ATOM   2658  CB  GLN   343       1.700  39.350  34.240  1.00  0.00
ATOM   2659  CG  GLN   343       2.700  38.210  34.030  1.00  0.00
ATOM   2660  CD  GLN   343       3.070  37.410  35.280  1.00  0.00
ATOM   2661  OE1 GLN   343       2.290  37.120  36.170  1.00  0.00
ATOM   2662  NE2 GLN   343       4.200  36.740  35.210  1.00  0.00
ATOM   2663  C   GLN   343       2.740  40.890  32.510  1.00  0.00
ATOM   2664  O   GLN   343       3.690  40.260  32.030  1.00  0.00
ATOM   2665  N   VAL   344       2.700  42.210  32.600  1.00  0.00
ATOM   2666  CA  VAL   344       3.810  43.090  32.200  1.00  0.00
ATOM   2667  CB  VAL   344       3.300  44.160  31.200  1.00  0.00
ATOM   2668  CG1 VAL   344       4.390  45.140  30.780  1.00  0.00
ATOM   2669  CG2 VAL   344       2.740  43.510  29.930  1.00  0.00
ATOM   2670  C   VAL   344       4.410  43.720  33.470  1.00  0.00
ATOM   2671  O   VAL   344       3.700  44.150  34.370  1.00  0.00
ATOM   2672  N   ILE   345       5.730  43.610  33.520  1.00  0.00
ATOM   2673  CA  ILE   345       6.570  44.230  34.570  1.00  0.00
ATOM   2674  CB  ILE   345       7.550  43.230  35.220  1.00  0.00
ATOM   2675  CG1 ILE   345       6.900  41.890  35.640  1.00  0.00
ATOM   2676  CG2 ILE   345       8.330  43.870  36.380  1.00  0.00
ATOM   2677  CD  ILE   345       5.700  41.960  36.590  1.00  0.00
ATOM   2678  C   ILE   345       7.360  45.350  33.890  1.00  0.00
ATOM   2679  O   ILE   345       8.160  45.090  32.980  1.00  0.00
ATOM   2680  N   ILE   346       7.060  46.560  34.320  1.00  0.00
ATOM   2681  CA  ILE   346       7.700  47.780  33.800  1.00  0.00
ATOM   2682  CB  ILE   346       6.710  48.970  33.790  1.00  0.00
ATOM   2683  CG1 ILE   346       7.320  50.290  33.300  1.00  0.00
ATOM   2684  CG2 ILE   346       6.050  49.190  35.140  1.00  0.00
ATOM   2685  CD  ILE   346       7.580  50.300  31.800  1.00  0.00
ATOM   2686  C   ILE   346       9.040  48.070  34.510  1.00  0.00
ATOM   2687  O   ILE   346       9.110  48.230  35.730  1.00  0.00
ATOM   2688  N   LEU   347      10.080  47.970  33.700  1.00  0.00
ATOM   2689  CA  LEU   347      11.460  48.320  34.100  1.00  0.00
ATOM   2690  CB  LEU   347      12.460  47.720  33.090  1.00  0.00
ATOM   2691  CG  LEU   347      12.380  46.190  32.990  1.00  0.00
ATOM   2692  CD1 LEU   347      13.300  45.710  31.870  1.00  0.00
ATOM   2693  CD2 LEU   347      12.770  45.510  34.310  1.00  0.00
ATOM   2694  C   LEU   347      11.620  49.850  34.160  1.00  0.00
ATOM   2695  O   LEU   347      10.760  50.610  33.720  1.00  0.00
ATOM   2696  N   ASN   348      12.670  50.280  34.870  1.00  0.00
ATOM   2697  CA  ASN   348      13.000  51.710  34.980  1.00  0.00
ATOM   2698  CB  ASN   348      14.190  51.940  35.920  1.00  0.00
ATOM   2699  CG  ASN   348      13.920  51.570  37.380  1.00  0.00
ATOM   2700  OD1 ASN   348      12.810  51.580  37.910  1.00  0.00
ATOM   2701  ND2 ASN   348      14.980  51.260  38.080  1.00  0.00
ATOM   2702  C   ASN   348      13.310  52.320  33.610  1.00  0.00
ATOM   2703  O   ASN   348      14.170  51.850  32.860  1.00  0.00
ATOM   2704  N   HIS   349      12.620  53.430  33.340  1.00  0.00
ATOM   2705  CA  HIS   349      12.650  54.130  32.050  1.00  0.00
ATOM   2706  CB  HIS   349      11.830  53.270  31.070  1.00  0.00
ATOM   2707  CG  HIS   349      11.960  53.700  29.610  1.00  0.00
ATOM   2708  ND1 HIS   349      11.000  53.640  28.700  1.00  0.00
ATOM   2709  CD2 HIS   349      13.060  54.160  29.030  1.00  0.00
ATOM   2710  CE1 HIS   349      11.510  54.110  27.560  1.00  0.00
ATOM   2711  NE2 HIS   349      12.780  54.410  27.770  1.00  0.00
ATOM   2712  C   HIS   349      12.010  55.530  32.170  1.00  0.00
ATOM   2713  O   HIS   349      11.090  55.700  32.980  1.00  0.00
ATOM   2714  N   PRO   350      12.570  56.560  31.500  1.00  0.00
ATOM   2715  CA  PRO   350      11.940  57.890  31.370  1.00  0.00
ATOM   2716  CB  PRO   350      13.040  58.780  30.750  1.00  0.00
ATOM   2717  CG  PRO   350      13.960  57.780  30.050  1.00  0.00
ATOM   2718  CD  PRO   350      13.970  56.620  31.040  1.00  0.00
ATOM   2719  C   PRO   350      10.640  57.910  30.550  1.00  0.00
ATOM   2720  O   PRO   350      10.570  58.490  29.470  1.00  0.00
ATOM   2721  N   GLY   351       9.570  57.400  31.170  1.00  0.00
ATOM   2722  CA  GLY   351       8.240  57.340  30.540  1.00  0.00
ATOM   2723  C   GLY   351       7.180  56.640  31.400  1.00  0.00
ATOM   2724  O   GLY   351       7.480  56.070  32.450  1.00  0.00
ATOM   2725  N   GLN   352       5.940  56.900  31.020  1.00  0.00
ATOM   2726  CA  GLN   352       4.750  56.260  31.600  1.00  0.00
ATOM   2727  CB  GLN   352       3.890  57.280  32.360  1.00  0.00
ATOM   2728  CG  GLN   352       4.660  57.920  33.520  1.00  0.00
ATOM   2729  CD  GLN   352       3.830  58.910  34.340  1.00  0.00
ATOM   2730  OE1 GLN   352       2.880  59.550  33.910  1.00  0.00
ATOM   2731  NE2 GLN   352       4.200  59.050  35.590  1.00  0.00
ATOM   2732  C   GLN   352       3.910  55.630  30.480  1.00  0.00
ATOM   2733  O   GLN   352       3.770  56.210  29.400  1.00  0.00
ATOM   2734  N   ILE   353       3.270  54.510  30.800  1.00  0.00
ATOM   2735  CA  ILE   353       2.450  53.760  29.820  1.00  0.00
ATOM   2736  CB  ILE   353       2.800  52.260  29.810  1.00  0.00
ATOM   2737  CG1 ILE   353       4.270  52.060  29.410  1.00  0.00
ATOM   2738  CG2 ILE   353       1.870  51.470  28.870  1.00  0.00
ATOM   2739  CD  ILE   353       4.790  50.620  29.550  1.00  0.00
ATOM   2740  C   ILE   353       0.960  54.000  30.110  1.00  0.00
ATOM   2741  O   ILE   353       0.460  53.720  31.200  1.00  0.00
ATOM   2742  N   SER   354       0.270  54.350  29.030  1.00  0.00
ATOM   2743  CA  SER   354      -1.200  54.470  28.980  1.00  0.00
ATOM   2744  CB  SER   354      -1.600  55.930  28.700  1.00  0.00
ATOM   2745  OG  SER   354      -1.160  56.770  29.770  1.00  0.00
ATOM   2746  C   SER   354      -1.750  53.570  27.870  1.00  0.00
ATOM   2747  O   SER   354      -1.060  53.270  26.900  1.00  0.00
ATOM   2748  N   ALA   355      -3.000  53.140  28.040  1.00  0.00
ATOM   2749  CA  ALA   355      -3.710  52.350  27.010  1.00  0.00
ATOM   2750  CB  ALA   355      -5.160  52.110  27.450  1.00  0.00
ATOM   2751  C   ALA   355      -3.690  53.070  25.660  1.00  0.00
ATOM   2752  O   ALA   355      -3.810  54.300  25.590  1.00  0.00
ATOM   2753  N   GLY   356      -3.330  52.300  24.640  1.00  0.00
ATOM   2754  CA  GLY   356      -3.100  52.820  23.270  1.00  0.00
ATOM   2755  C   GLY   356      -1.630  52.740  22.840  1.00  0.00
ATOM   2756  O   GLY   356      -1.350  52.680  21.640  1.00  0.00
ATOM   2757  N   TYR   357      -0.710  52.740  23.810  1.00  0.00
ATOM   2758  CA  TYR   357       0.740  52.600  23.590  1.00  0.00
ATOM   2759  CB  TYR   357       1.400  52.530  24.970  1.00  0.00
ATOM   2760  CG  TYR   357       2.930  52.450  24.930  1.00  0.00
ATOM   2761  CD1 TYR   357       3.700  53.580  24.670  1.00  0.00
ATOM   2762  CD2 TYR   357       3.540  51.250  25.220  1.00  0.00
ATOM   2763  CE1 TYR   357       5.090  53.500  24.700  1.00  0.00
ATOM   2764  CE2 TYR   357       4.920  51.170  25.280  1.00  0.00
ATOM   2765  CZ  TYR   357       5.690  52.290  25.020  1.00  0.00
ATOM   2766  OH  TYR   357       7.000  52.180  25.340  1.00  0.00
ATOM   2767  C   TYR   357       1.040  51.360  22.730  1.00  0.00
ATOM   2768  O   TYR   357       0.490  50.290  22.980  1.00  0.00
ATOM   2769  N   SER   358       1.750  51.570  21.630  1.00  0.00
ATOM   2770  CA  SER   358       1.980  50.500  20.630  1.00  0.00
ATOM   2771  CB  SER   358       1.040  50.690  19.440  1.00  0.00
ATOM   2772  OG  SER   358       1.070  49.550  18.570  1.00  0.00
ATOM   2773  C   SER   358       3.460  50.390  20.200  1.00  0.00
ATOM   2774  O   SER   358       3.830  50.750  19.080  1.00  0.00
ATOM   2775  N   PRO   359       4.320  49.920  21.110  1.00  0.00
ATOM   2776  CA  PRO   359       5.750  49.710  20.840  1.00  0.00
ATOM   2777  CB  PRO   359       6.380  49.680  22.230  1.00  0.00
ATOM   2778  CG  PRO   359       5.330  48.910  23.010  1.00  0.00
ATOM   2779  CD  PRO   359       4.010  49.480  22.480  1.00  0.00
ATOM   2780  C   PRO   359       5.930  48.350  20.140  1.00  0.00
ATOM   2781  O   PRO   359       5.020  47.520  20.080  1.00  0.00
ATOM   2782  N   VAL   360       7.160  48.120  19.730  1.00  0.00
ATOM   2783  CA  VAL   360       7.550  46.800  19.210  1.00  0.00
ATOM   2784  CB  VAL   360       8.790  46.890  18.300  1.00  0.00
ATOM   2785  CG1 VAL   360       9.100  45.510  17.720  1.00  0.00
ATOM   2786  CG2 VAL   360       8.580  47.870  17.140  1.00  0.00
ATOM   2787  C   VAL   360       7.770  45.840  20.390  1.00  0.00
ATOM   2788  O   VAL   360       8.370  46.190  21.410  1.00  0.00
ATOM   2789  N   ILE   361       7.240  44.640  20.200  1.00  0.00
ATOM   2790  CA  ILE   361       7.490  43.500  21.100  1.00  0.00
ATOM   2791  CB  ILE   361       6.210  42.890  21.720  1.00  0.00
ATOM   2792  CG1 ILE   361       5.330  42.140  20.720  1.00  0.00
ATOM   2793  CG2 ILE   361       5.420  43.980  22.460  1.00  0.00
ATOM   2794  CD  ILE   361       4.400  41.130  21.400  1.00  0.00
ATOM   2795  C   ILE   361       8.310  42.440  20.350  1.00  0.00
ATOM   2796  O   ILE   361       8.080  42.140  19.170  1.00  0.00
ATOM   2797  N   ASP   362       9.250  41.900  21.110  1.00  0.00
ATOM   2798  CA  ASP   362      10.130  40.810  20.670  1.00  0.00
ATOM   2799  CB  ASP   362      11.600  41.180  20.930  1.00  0.00
ATOM   2800  CG  ASP   362      12.150  42.260  20.000  1.00  0.00
ATOM   2801  OD1 ASP   362      12.360  41.940  18.820  1.00  0.00
ATOM   2802  OD2 ASP   362      12.610  43.310  20.510  1.00  0.00
ATOM   2803  C   ASP   362       9.750  39.550  21.460  1.00  0.00
ATOM   2804  O   ASP   362       9.800  39.550  22.690  1.00  0.00
ATOM   2805  N   CYS   363       9.070  38.640  20.750  1.00  0.00
ATOM   2806  CA  CYS   363       8.690  37.320  21.280  1.00  0.00
ATOM   2807  CB  CYS   363       7.160  37.230  21.450  1.00  0.00
ATOM   2808  SG  CYS   363       6.580  35.710  22.290  1.00  0.00
ATOM   2809  C   CYS   363       9.180  36.270  20.280  1.00  0.00
ATOM   2810  O   CYS   363       8.740  36.250  19.130  1.00  0.00
ATOM   2811  N   HIS   364      10.090  35.400  20.730  1.00  0.00
ATOM   2812  CA  HIS   364      10.760  34.400  19.860  1.00  0.00
ATOM   2813  CB  HIS   364       9.760  33.420  19.170  1.00  0.00
ATOM   2814  CG  HIS   364       9.020  32.580  20.160  1.00  0.00
ATOM   2815  ND1 HIS   364       8.240  33.220  21.020  1.00  0.00
ATOM   2816  CD2 HIS   364       9.690  31.640  20.820  1.00  0.00
ATOM   2817  CE1 HIS   364       8.640  32.870  22.220  1.00  0.00
ATOM   2818  NE2 HIS   364       9.510  31.870  22.110  1.00  0.00
ATOM   2819  C   HIS   364      11.640  35.120  18.830  1.00  0.00
ATOM   2820  O   HIS   364      12.420  36.010  19.150  1.00  0.00
ATOM   2821  N   THR   365      11.350  34.790  17.580  1.00  0.00
ATOM   2822  CA  THR   365      11.900  35.350  16.340  1.00  0.00
ATOM   2823  CB  THR   365      12.160  34.170  15.390  1.00  0.00
ATOM   2824  OG1 THR   365      10.950  33.440  15.150  1.00  0.00
ATOM   2825  CG2 THR   365      13.220  33.220  15.950  1.00  0.00
ATOM   2826  C   THR   365      10.900  36.350  15.720  1.00  0.00
ATOM   2827  O   THR   365      11.190  36.900  14.660  1.00  0.00
ATOM   2828  N   ALA   366       9.790  36.630  16.420  1.00  0.00
ATOM   2829  CA  ALA   366       8.790  37.630  16.010  1.00  0.00
ATOM   2830  CB  ALA   366       7.390  37.190  16.430  1.00  0.00
ATOM   2831  C   ALA   366       9.110  39.000  16.630  1.00  0.00
ATOM   2832  O   ALA   366       9.380  39.130  17.830  1.00  0.00
ATOM   2833  N   HIS   367       9.050  40.000  15.750  1.00  0.00
ATOM   2834  CA  HIS   367       9.290  41.420  16.060  1.00  0.00
ATOM   2835  CB  HIS   367      10.660  41.820  15.480  1.00  0.00
ATOM   2836  CG  HIS   367      11.050  43.290  15.690  1.00  0.00
ATOM   2837  ND1 HIS   367      10.650  44.300  14.920  1.00  0.00
ATOM   2838  CD2 HIS   367      12.040  43.750  16.450  1.00  0.00
ATOM   2839  CE1 HIS   367      11.410  45.360  15.180  1.00  0.00
ATOM   2840  NE2 HIS   367      12.270  45.030  16.130  1.00  0.00
ATOM   2841  C   HIS   367       8.130  42.260  15.500  1.00  0.00
ATOM   2842  O   HIS   367       8.150  42.730  14.360  1.00  0.00
ATOM   2843  N   ILE   368       7.070  42.360  16.310  1.00  0.00
ATOM   2844  CA  ILE   368       5.820  43.030  15.900  1.00  0.00
ATOM   2845  CB  ILE   368       4.700  41.990  15.660  1.00  0.00
ATOM   2846  CG1 ILE   368       5.090  41.030  14.520  1.00  0.00
ATOM   2847  CG2 ILE   368       3.340  42.640  15.350  1.00  0.00
ATOM   2848  CD  ILE   368       4.230  39.770  14.380  1.00  0.00
ATOM   2849  C   ILE   368       5.410  44.090  16.950  1.00  0.00
ATOM   2850  O   ILE   368       5.500  43.850  18.150  1.00  0.00
ATOM   2851  N   ALA   369       5.010  45.250  16.450  1.00  0.00
ATOM   2852  CA  ALA   369       4.360  46.280  17.280  1.00  0.00
ATOM   2853  CB  ALA   369       4.280  47.610  16.510  1.00  0.00
ATOM   2854  C   ALA   369       2.950  45.820  17.670  1.00  0.00
ATOM   2855  O   ALA   369       2.170  45.350  16.840  1.00  0.00
ATOM   2856  N   CYS   370       2.720  45.810  18.980  1.00  0.00
ATOM   2857  CA  CYS   370       1.420  45.410  19.550  1.00  0.00
ATOM   2858  CB  CYS   370       1.570  44.090  20.310  1.00  0.00
ATOM   2859  SG  CYS   370       2.110  42.730  19.200  1.00  0.00
ATOM   2860  C   CYS   370       0.870  46.510  20.450  1.00  0.00
ATOM   2861  O   CYS   370       1.590  47.100  21.250  1.00  0.00
ATOM   2862  N   LYS   371      -0.420  46.750  20.280  1.00  0.00
ATOM   2863  CA  LYS   371      -1.120  47.800  21.040  1.00  0.00
ATOM   2864  CB  LYS   371      -2.410  48.220  20.320  1.00  0.00
ATOM   2865  CG  LYS   371      -3.080  49.430  21.000  1.00  0.00
ATOM   2866  CD  LYS   371      -4.430  49.800  20.370  1.00  0.00
ATOM   2867  CE  LYS   371      -5.480  48.690  20.540  1.00  0.00
ATOM   2868  NZ  LYS   371      -6.760  49.070  19.920  1.00  0.00
ATOM   2869  C   LYS   371      -1.430  47.300  22.450  1.00  0.00
ATOM   2870  O   LYS   371      -1.950  46.200  22.650  1.00  0.00
ATOM   2871  N   PHE   372      -1.190  48.220  23.380  1.00  0.00
ATOM   2872  CA  PHE   372      -1.520  48.080  24.800  1.00  0.00
ATOM   2873  CB  PHE   372      -0.560  48.910  25.670  1.00  0.00
ATOM   2874  CG  PHE   372       0.890  48.390  25.680  1.00  0.00
ATOM   2875  CD1 PHE   372       1.490  47.790  24.570  1.00  0.00
ATOM   2876  CD2 PHE   372       1.640  48.500  26.850  1.00  0.00
ATOM   2877  CE1 PHE   372       2.790  47.310  24.620  1.00  0.00
ATOM   2878  CE2 PHE   372       2.960  48.060  26.890  1.00  0.00
ATOM   2879  CZ  PHE   372       3.530  47.460  25.780  1.00  0.00
ATOM   2880  C   PHE   372      -2.980  48.490  24.910  1.00  0.00
ATOM   2881  O   PHE   372      -3.340  49.610  25.250  1.00  0.00
ATOM   2882  N   ALA   373      -3.780  47.560  24.370  1.00  0.00
ATOM   2883  CA  ALA   373      -5.200  47.790  24.080  1.00  0.00
ATOM   2884  CB  ALA   373      -5.840  46.490  23.580  1.00  0.00
ATOM   2885  C   ALA   373      -5.880  48.290  25.350  1.00  0.00
ATOM   2886  O   ALA   373      -6.570  49.300  25.300  1.00  0.00
ATOM   2887  N   GPE   374      -5.560  47.610  26.460  1.00  0.00
ATOM   2888  CA  GPE   374      -6.190  47.890  27.770  1.00  0.00
ATOM   2889  CB  GPE   374      -7.470  47.070  27.930  1.00  0.00
ATOM   2890  CG  GPE   374      -8.280  47.110  26.650  1.00  0.00
ATOM   2891  CD  GPE   374      -9.350  46.080  26.690  1.00  0.00
ATOM   2892  OE1 GPE   374      -9.170  44.930  27.080  1.00  0.00
ATOM   2893  NE2 GPE   374     -10.470  46.730  26.700  1.00  0.00
ATOM   2894  CZ  GPE   374     -11.720  46.030  26.810  1.00  0.00
ATOM   2895  CH  GPE   374     -12.310  47.200  27.510  1.00  0.00
ATOM   2896  OF  GPE   374     -13.540  46.760  27.950  1.00  0.00
ATOM   2897  P   GPE   374     -14.420  47.980  28.330  1.00  0.00
ATOM   2898  O1P GPE   374     -13.860  48.540  29.580  1.00  0.00
ATOM   2899  O2P GPE   374     -14.620  48.860  27.150  1.00  0.00
ATOM   2900  OI  GPE   374     -15.660  47.070  28.610  1.00  0.00
ATOM   2901  CK  GPE   374     -16.640  47.860  29.220  1.00  0.00
ATOM   2902  CL  GPE   374     -18.050  47.450  28.910  1.00  0.00
ATOM   2903  OM1 GPE   374     -18.280  47.020  27.550  1.00  0.00
ATOM   2904  CM2 GPE   374     -18.740  48.770  29.170  1.00  0.00
ATOM   2905  ON  GPE   374     -20.100  48.590  29.540  1.00  0.00
ATOM   2906  C   GPE   374      -5.300  47.440  28.920  1.00  0.00
ATOM   2907  O   GPE   374      -4.830  46.300  28.950  1.00  0.00
ATOM   2908  N   LEU   375      -5.420  48.230  29.970  1.00  0.00
ATOM   2909  CA  LEU   375      -4.740  47.990  31.250  1.00  0.00
ATOM   2910  CB  LEU   375      -4.160  49.310  31.790  1.00  0.00
ATOM   2911  CG  LEU   375      -3.190  50.010  30.820  1.00  0.00
ATOM   2912  CD1 LEU   375      -2.780  51.360  31.390  1.00  0.00
ATOM   2913  CD2 LEU   375      -1.930  49.180  30.560  1.00  0.00
ATOM   2914  C   LEU   375      -5.790  47.400  32.200  1.00  0.00
ATOM   2915  O   LEU   375      -6.610  48.120  32.780  1.00  0.00
ATOM   2916  N   LYS   376      -5.870  46.080  32.150  1.00  0.00
ATOM   2917  CA  LYS   376      -6.920  45.300  32.820  1.00  0.00
ATOM   2918  CB  LYS   376      -6.870  43.840  32.370  1.00  0.00
ATOM   2919  CG  LYS   376      -7.240  43.620  30.890  1.00  0.00
ATOM   2920  CD  LYS   376      -8.690  43.990  30.570  1.00  0.00
ATOM   2921  CE  LYS   376      -9.700  43.070  31.270  1.00  0.00
ATOM   2922  NZ  LYS   376     -11.070  43.490  30.960  1.00  0.00
ATOM   2923  C   LYS   376      -6.870  45.400  34.350  1.00  0.00
ATOM   2924  O   LYS   376      -7.870  45.800  34.960  1.00  0.00
ATOM   2925  N   GLU   377      -5.700  45.130  34.930  1.00  0.00
ATOM   2926  CA  GLU   377      -5.480  45.200  36.390  1.00  0.00
ATOM   2927  CB  GLU   377      -5.750  43.850  37.090  1.00  0.00
ATOM   2928  CG  GLU   377      -7.140  43.250  36.890  1.00  0.00
ATOM   2929  CD  GLU   377      -7.290  41.810  37.440  1.00  0.00
ATOM   2930  OE1 GLU   377      -6.260  41.180  37.750  1.00  0.00
ATOM   2931  OE2 GLU   377      -8.450  41.380  37.620  1.00  0.00
ATOM   2932  C   GLU   377      -4.020  45.560  36.690  1.00  0.00
ATOM   2933  O   GLU   377      -3.140  45.320  35.860  1.00  0.00
ATOM   2934  N   LYS   378      -3.820  46.130  37.870  1.00  0.00
ATOM   2935  CA  LYS   378      -2.490  46.310  38.470  1.00  0.00
ATOM   2936  CB  LYS   378      -2.340  47.750  38.950  1.00  0.00
ATOM   2937  CG  LYS   378      -0.920  48.080  39.440  1.00  0.00
ATOM   2938  CD  LYS   378      -0.800  49.540  39.870  1.00  0.00
ATOM   2939  CE  LYS   378      -0.920  50.490  38.680  1.00  0.00
ATOM   2940  NZ  LYS   378      -1.030  51.860  39.170  1.00  0.00
ATOM   2941  C   LYS   378      -2.400  45.340  39.650  1.00  0.00
ATOM   2942  O   LYS   378      -3.330  45.220  40.440  1.00  0.00
ATOM   2943  N   ILE   379      -1.280  44.630  39.710  1.00  0.00
ATOM   2944  CA  ILE   379      -1.070  43.520  40.650  1.00  0.00
ATOM   2945  CB  ILE   379      -1.010  42.150  39.930  1.00  0.00
ATOM   2946  CG1 ILE   379       0.130  42.070  38.910  1.00  0.00
ATOM   2947  CG2 ILE   379      -2.370  41.840  39.280  1.00  0.00
ATOM   2948  CD  ILE   379       0.510  40.660  38.460  1.00  0.00
ATOM   2949  C   ILE   379       0.170  43.710  41.540  1.00  0.00
ATOM   2950  O   ILE   379       1.150  44.350  41.140  1.00  0.00
ATOM   2951  N   ASP   380       0.110  43.150  42.740  1.00  0.00
ATOM   2952  CA  ASP   380       1.300  42.980  43.600  1.00  0.00
ATOM   2953  CB  ASP   380       0.960  42.490  45.020  1.00  0.00
ATOM   2954  CG  ASP   380       2.150  42.340  45.990  1.00  0.00
ATOM   2955  OD1 ASP   380       3.300  42.050  45.560  1.00  0.00
ATOM   2956  OD2 ASP   380       1.880  42.390  47.210  1.00  0.00
ATOM   2957  C   ASP   380       2.200  41.950  42.900  1.00  0.00
ATOM   2958  O   ASP   380       1.860  40.770  42.790  1.00  0.00
ATOM   2959  N   ARG   381       3.360  42.420  42.480  1.00  0.00
ATOM   2960  CA  ARG   381       4.260  41.650  41.590  1.00  0.00
ATOM   2961  CB  ARG   381       5.540  42.460  41.380  1.00  0.00
ATOM   2962  CG  ARG   381       6.440  41.830  40.300  1.00  0.00
ATOM   2963  CD  ARG   381       7.750  42.600  40.130  1.00  0.00
ATOM   2964  NE  ARG   381       8.490  42.620  41.400  1.00  0.00
ATOM   2965  CZ  ARG   381       9.240  41.620  41.900  1.00  0.00
ATOM   2966  NH1 ARG   381       9.430  40.460  41.260  1.00  0.00
ATOM   2967  NH2 ARG   381       9.900  41.830  43.050  1.00  0.00
ATOM   2968  C   ARG   381       4.590  40.240  42.090  1.00  0.00
ATOM   2969  O   ARG   381       4.650  39.290  41.310  1.00  0.00
ATOM   2970  N   ARG   382       4.880  40.130  43.390  1.00  0.00
ATOM   2971  CA  ARG   382       5.340  38.840  43.950  1.00  0.00
ATOM   2972  CB  ARG   382       6.090  39.020  45.260  1.00  0.00
ATOM   2973  CG  ARG   382       7.410  39.760  45.050  1.00  0.00
ATOM   2974  CD  ARG   382       8.140  39.920  46.390  1.00  0.00
ATOM   2975  NE  ARG   382       7.320  40.720  47.320  1.00  0.00
ATOM   2976  CZ  ARG   382       7.600  40.920  48.610  1.00  0.00
ATOM   2977  NH1 ARG   382       8.670  40.340  49.190  1.00  0.00
ATOM   2978  NH2 ARG   382       6.800  41.710  49.350  1.00  0.00
ATOM   2979  C   ARG   382       4.230  37.800  44.130  1.00  0.00
ATOM   2980  O   ARG   382       4.460  36.630  43.830  1.00  0.00
ATOM   2981  N   SER   383       3.100  38.240  44.690  1.00  0.00
ATOM   2982  CA  SER   383       1.940  37.360  44.960  1.00  0.00
ATOM   2983  CB  SER   383       1.140  37.880  46.160  1.00  0.00
ATOM   2984  OG  SER   383       0.580  39.170  45.870  1.00  0.00
ATOM   2985  C   SER   383       1.010  37.180  43.760  1.00  0.00
ATOM   2986  O   SER   383       0.350  36.140  43.650  1.00  0.00
ATOM   2987  N   GLY   384       0.910  38.210  42.930  1.00  0.00
ATOM   2988  CA  GLY   384      -0.010  38.260  41.780  1.00  0.00
ATOM   2989  C   GLY   384      -1.400  38.810  42.140  1.00  0.00
ATOM   2990  O   GLY   384      -2.250  38.940  41.270  1.00  0.00
ATOM   2991  N   LYS   385      -1.600  39.130  43.420  1.00  0.00
ATOM   2992  CA  LYS   385      -2.880  39.670  43.930  1.00  0.00
ATOM   2993  CB  LYS   385      -2.770  39.890  45.440  1.00  0.00
ATOM   2994  CG  LYS   385      -4.090  40.370  46.080  1.00  0.00
ATOM   2995  CD  LYS   385      -3.940  40.720  47.560  1.00  0.00
ATOM   2996  CE  LYS   385      -3.070  41.960  47.780  1.00  0.00
ATOM   2997  NZ  LYS   385      -2.930  42.220  49.220  1.00  0.00
ATOM   2998  C   LYS   385      -3.210  41.000  43.230  1.00  0.00
ATOM   2999  O   LYS   385      -2.400  41.930  43.230  1.00  0.00
ATOM   3000  N   LYS   386      -4.450  41.070  42.760  1.00  0.00
ATOM   3001  CA  LYS   386      -5.000  42.280  42.140  1.00  0.00
ATOM   3002  CB  LYS   386      -6.360  41.960  41.530  1.00  0.00
ATOM   3003  CG  LYS   386      -6.980  43.210  40.890  1.00  0.00
ATOM   3004  CD  LYS   386      -8.350  42.950  40.280  1.00  0.00
ATOM   3005  CE  LYS   386      -9.450  42.560  41.260  1.00  0.00
ATOM   3006  NZ  LYS   386     -10.640  42.280  40.450  1.00  0.00
ATOM   3007  C   LYS   386      -5.100  43.410  43.190  1.00  0.00
ATOM   3008  O   LYS   386      -5.670  43.240  44.260  1.00  0.00
ATOM   3009  N   LEU   387      -4.510  44.530  42.800  1.00  0.00
ATOM   3010  CA  LEU   387      -4.520  45.770  43.600  1.00  0.00
ATOM   3011  CB  LEU   387      -3.150  46.460  43.530  1.00  0.00
ATOM   3012  CG  LEU   387      -2.000  45.630  44.120  1.00  0.00
ATOM   3013  CD1 LEU   387      -0.680  46.370  43.900  1.00  0.00
ATOM   3014  CD2 LEU   387      -2.190  45.370  45.620  1.00  0.00
ATOM   3015  C   LEU   387      -5.610  46.760  43.160  1.00  0.00
ATOM   3016  O   LEU   387      -6.200  47.430  44.010  1.00  0.00
ATOM   3017  N   GLU   388      -5.910  46.770  41.860  1.00  0.00
ATOM   3018  CA  GLU   388      -6.930  47.640  41.230  1.00  0.00
ATOM   3019  CB  GLU   388      -6.480  49.120  41.170  1.00  0.00
ATOM   3020  CG  GLU   388      -5.180  49.370  40.390  1.00  0.00
ATOM   3021  CD  GLU   388      -4.750  50.840  40.250  1.00  0.00
ATOM   3022  OE1 GLU   388      -5.490  51.620  39.610  1.00  0.00
ATOM   3023  OE2 GLU   388      -3.580  51.140  40.590  1.00  0.00
ATOM   3024  C   GLU   388      -7.290  47.160  39.820  1.00  0.00
ATOM   3025  O   GLU   388      -6.450  46.600  39.100  1.00  0.00
ATOM   3026  N   ASP   389      -8.570  47.360  39.490  1.00  0.00
ATOM   3027  CA  ASP   389      -9.130  47.110  38.150  1.00  0.00
ATOM   3028  CB  ASP   389     -10.610  46.710  38.280  1.00  0.00
ATOM   3029  CG  ASP   389     -10.820  45.380  39.010  1.00  0.00
ATOM   3030  OD1 ASP   389     -10.590  44.350  38.360  1.00  0.00
ATOM   3031  OD2 ASP   389     -11.270  45.380  40.170  1.00  0.00
ATOM   3032  C   ASP   389      -9.030  48.380  37.300  1.00  0.00
ATOM   3033  O   ASP   389      -9.330  49.490  37.750  1.00  0.00
ATOM   3034  N   ASN   390      -8.620  48.190  36.050  1.00  0.00
ATOM   3035  CA  ASN   390      -8.410  49.260  35.050  1.00  0.00
ATOM   3036  CB  ASN   390      -9.740  49.710  34.430  1.00  0.00
ATOM   3037  CG  ASN   390     -10.440  48.600  33.640  1.00  0.00
ATOM   3038  OD1 ASN   390     -10.190  48.360  32.470  1.00  0.00
ATOM   3039  ND2 ASN   390     -11.320  47.890  34.310  1.00  0.00
ATOM   3040  C   ASN   390      -7.570  50.450  35.550  1.00  0.00
ATOM   3041  O   ASN   390      -8.070  51.590  35.620  1.00  0.00
ATOM   3042  N   PRO   391      -6.270  50.220  35.840  1.00  0.00
ATOM   3043  CA  PRO   391      -5.350  51.320  36.190  1.00  0.00
ATOM   3044  CB  PRO   391      -4.030  50.630  36.530  1.00  0.00
ATOM   3045  CG  PRO   391      -4.070  49.330  35.730  1.00  0.00
ATOM   3046  CD  PRO   391      -5.550  48.940  35.780  1.00  0.00
ATOM   3047  C   PRO   391      -5.220  52.250  34.980  1.00  0.00
ATOM   3048  O   PRO   391      -5.210  51.830  33.830  1.00  0.00
ATOM   3049  N   LYS   392      -5.240  53.540  35.280  1.00  0.00
ATOM   3050  CA  LYS   392      -5.190  54.590  34.230  1.00  0.00
ATOM   3051  CB  LYS   392      -5.620  55.950  34.790  1.00  0.00
ATOM   3052  CG  LYS   392      -7.090  55.970  35.240  1.00  0.00
ATOM   3053  CD  LYS   392      -8.060  55.650  34.090  1.00  0.00
ATOM   3054  CE  LYS   392      -9.510  55.540  34.560  1.00  0.00
ATOM   3055  NZ  LYS   392      -9.730  54.410  35.490  1.00  0.00
ATOM   3056  C   LYS   392      -3.860  54.690  33.470  1.00  0.00
ATOM   3057  O   LYS   392      -3.830  55.150  32.330  1.00  0.00
ATOM   3058  N   SER   393      -2.800  54.210  34.120  1.00  0.00
ATOM   3059  CA  SER   393      -1.410  54.250  33.630  1.00  0.00
ATOM   3060  CB  SER   393      -0.850  55.680  33.620  1.00  0.00
ATOM   3061  OG  SER   393      -0.830  56.250  34.930  1.00  0.00
ATOM   3062  C   SER   393      -0.500  53.370  34.490  1.00  0.00
ATOM   3063  O   SER   393      -0.820  53.020  35.630  1.00  0.00
ATOM   3064  N   LEU   394       0.600  52.970  33.850  1.00  0.00
ATOM   3065  CA  LEU   394       1.690  52.190  34.470  1.00  0.00
ATOM   3066  CB  LEU   394       1.920  50.890  33.690  1.00  0.00
ATOM   3067  CG  LEU   394       0.690  49.970  33.650  1.00  0.00
ATOM   3068  CD1 LEU   394       1.030  48.750  32.780  1.00  0.00
ATOM   3069  CD2 LEU   394       0.260  49.530  35.050  1.00  0.00
ATOM   3070  C   LEU   394       2.990  52.990  34.480  1.00  0.00
ATOM   3071  O   LEU   394       3.290  53.740  33.540  1.00  0.00
ATOM   3072  N   LYS   395       3.680  52.890  35.610  1.00  0.00
ATOM   3073  CA  LYS   395       4.990  53.530  35.860  1.00  0.00
ATOM   3074  CB  LYS   395       4.870  54.580  36.960  1.00  0.00
ATOM   3075  CG  LYS   395       3.900  55.720  36.630  1.00  0.00
ATOM   3076  CD  LYS   395       3.780  56.710  37.790  1.00  0.00
ATOM   3077  CE  LYS   395       3.090  56.110  39.010  1.00  0.00
ATOM   3078  NZ  LYS   395       3.050  57.100  40.090  1.00  0.00
ATOM   3079  C   LYS   395       6.000  52.480  36.320  1.00  0.00
ATOM   3080  O   LYS   395       5.610  51.510  36.980  1.00  0.00
ATOM   3081  N   SER   396       7.280  52.790  36.180  1.00  0.00
ATOM   3082  CA  SER   396       8.400  51.880  36.530  1.00  0.00
ATOM   3083  CB  SER   396       9.720  52.640  36.630  1.00  0.00
ATOM   3084  OG  SER   396       9.950  53.420  35.450  1.00  0.00
ATOM   3085  C   SER   396       8.200  51.190  37.890  1.00  0.00
ATOM   3086  O   SER   396       7.940  51.840  38.900  1.00  0.00
ATOM   3087  N   GLY   397       8.320  49.870  37.850  1.00  0.00
ATOM   3088  CA  GLY   397       8.130  49.010  39.030  1.00  0.00
ATOM   3089  C   GLY   397       6.800  48.230  39.020  1.00  0.00
ATOM   3090  O   GLY   397       6.750  47.130  39.580  1.00  0.00
ATOM   3091  N   ASP   398       5.760  48.840  38.450  1.00  0.00
ATOM   3092  CA  ASP   398       4.400  48.260  38.370  1.00  0.00
ATOM   3093  CB  ASP   398       3.380  49.240  37.740  1.00  0.00
ATOM   3094  CG  ASP   398       3.090  50.550  38.490  1.00  0.00
ATOM   3095  OD1 ASP   398       3.350  50.630  39.710  1.00  0.00
ATOM   3096  OD2 ASP   398       2.500  51.460  37.860  1.00  0.00
ATOM   3097  C   ASP   398       4.360  46.920  37.610  1.00  0.00
ATOM   3098  O   ASP   398       5.160  46.630  36.710  1.00  0.00
ATOM   3099  N   ALA   399       3.520  46.060  38.160  1.00  0.00
ATOM   3100  CA  ALA   399       3.150  44.760  37.600  1.00  0.00
ATOM   3101  CB  ALA   399       3.380  43.690  38.670  1.00  0.00
ATOM   3102  C   ALA   399       1.650  44.830  37.270  1.00  0.00
ATOM   3103  O   ALA   399       0.860  45.290  38.090  1.00  0.00
ATOM   3104  N   ALA   400       1.300  44.400  36.060  1.00  0.00
ATOM   3105  CA  ALA   400      -0.070  44.560  35.550  1.00  0.00
ATOM   3106  CB  ALA   400      -0.220  45.960  34.960  1.00  0.00
ATOM   3107  C   ALA   400      -0.450  43.540  34.470  1.00  0.00
ATOM   3108  O   ALA   400       0.390  43.140  33.670  1.00  0.00
ATOM   3109  N   ILE   401      -1.730  43.200  34.450  1.00  0.00
ATOM   3110  CA  ILE   401      -2.280  42.340  33.380  1.00  0.00
ATOM   3111  CB  ILE   401      -3.290  41.270  33.860  1.00  0.00
ATOM   3112  CG1 ILE   401      -4.590  41.860  34.410  1.00  0.00
ATOM   3113  CG2 ILE   401      -2.620  40.360  34.910  1.00  0.00
ATOM   3114  CD  ILE   401      -5.770  40.890  34.320  1.00  0.00
ATOM   3115  C   ILE   401      -2.860  43.230  32.270  1.00  0.00
ATOM   3116  O   ILE   401      -3.630  44.160  32.530  1.00  0.00
ATOM   3117  N   VAL   402      -2.270  43.080  31.100  1.00  0.00
ATOM   3118  CA  VAL   402      -2.580  43.950  29.950  1.00  0.00
ATOM   3119  CB  VAL   402      -1.370  44.850  29.590  1.00  0.00
ATOM   3120  CG1 VAL   402      -1.820  46.020  28.720  1.00  0.00
ATOM   3121  CG2 VAL   402      -0.640  45.440  30.800  1.00  0.00
ATOM   3122  C   VAL   402      -3.010  43.090  28.750  1.00  0.00
ATOM   3123  O   VAL   402      -2.470  42.010  28.510  1.00  0.00
ATOM   3124  N   GLU   403      -4.010  43.600  28.040  1.00  0.00
ATOM   3125  CA  GLU   403      -4.540  43.010  26.800  1.00  0.00
ATOM   3126  CB  GLU   403      -6.040  43.270  26.720  1.00  0.00
ATOM   3127  CG  GLU   403      -6.690  42.480  25.580  1.00  0.00
ATOM   3128  CD  GLU   403      -8.190  42.720  25.540  1.00  0.00
ATOM   3129  OE1 GLU   403      -8.880  42.140  26.410  1.00  0.00
ATOM   3130  OE2 GLU   403      -8.610  43.460  24.620  1.00  0.00
ATOM   3131  C   GLU   403      -3.820  43.630  25.590  1.00  0.00
ATOM   3132  O   GLU   403      -3.780  44.860  25.420  1.00  0.00
ATOM   3133  N   MET   404      -3.150  42.760  24.850  1.00  0.00
ATOM   3134  CA  MET   404      -2.360  43.110  23.660  1.00  0.00
ATOM   3135  CB  MET   404      -1.010  42.370  23.650  1.00  0.00
ATOM   3136  CG  MET   404       0.000  42.750  24.730  1.00  0.00
ATOM   3137  SD  MET   404       0.650  44.450  24.550  1.00  0.00
ATOM   3138  CE  MET   404      -0.440  45.130  25.760  1.00  0.00
ATOM   3139  C   MET   404      -3.070  42.680  22.380  1.00  0.00
ATOM   3140  O   MET   404      -3.460  41.530  22.240  1.00  0.00
ATOM   3141  N   VAL   405      -3.030  43.600  21.420  1.00  0.00
ATOM   3142  CA  VAL   405      -3.550  43.370  20.060  1.00  0.00
ATOM   3143  CB  VAL   405      -4.760  44.280  19.740  1.00  0.00
ATOM   3144  CG1 VAL   405      -5.280  44.060  18.320  1.00  0.00
ATOM   3145  CG2 VAL   405      -5.920  44.000  20.710  1.00  0.00
ATOM   3146  C   VAL   405      -2.390  43.560  19.060  1.00  0.00
ATOM   3147  O   VAL   405      -1.880  44.680  18.930  1.00  0.00
ATOM   3148  N   PRO   406      -1.880  42.460  18.470  1.00  0.00
ATOM   3149  CA  PRO   406      -0.790  42.510  17.480  1.00  0.00
ATOM   3150  CB  PRO   406      -0.430  41.050  17.210  1.00  0.00
ATOM   3151  CG  PRO   406      -1.730  40.300  17.500  1.00  0.00
ATOM   3152  CD  PRO   406      -2.340  41.070  18.670  1.00  0.00
ATOM   3153  C   PRO   406      -1.180  43.270  16.210  1.00  0.00
ATOM   3154  O   PRO   406      -2.300  43.160  15.720  1.00  0.00
ATOM   3155  N   GLY   407      -0.260  44.120  15.760  1.00  0.00
ATOM   3156  CA  GLY   407      -0.420  44.900  14.510  1.00  0.00
ATOM   3157  C   GLY   407      -0.430  44.040  13.240  1.00  0.00
ATOM   3158  O   GLY   407      -0.910  44.450  12.190  1.00  0.00
ATOM   3159  N   LYS   408       0.330  42.950  13.320  1.00  0.00
ATOM   3160  CA  LYS   408       0.510  41.960  12.240  1.00  0.00
ATOM   3161  CB  LYS   408       1.960  41.990  11.750  1.00  0.00
ATOM   3162  CG  LYS   408       2.260  43.310  11.020  1.00  0.00
ATOM   3163  CD  LYS   408       3.700  43.350  10.540  1.00  0.00
ATOM   3164  CE  LYS   408       3.980  44.700   9.890  1.00  0.00
ATOM   3165  NZ  LYS   408       5.350  44.760   9.390  1.00  0.00
ATOM   3166  C   LYS   408       0.160  40.550  12.770  1.00  0.00
ATOM   3167  O   LYS   408       0.340  40.340  13.970  1.00  0.00
ATOM   3168  N   PRO   409      -0.230  39.610  11.890  1.00  0.00
ATOM   3169  CA  PRO   409      -0.540  38.220  12.280  1.00  0.00
ATOM   3170  CB  PRO   409      -0.710  37.500  10.940  1.00  0.00
ATOM   3171  CG  PRO   409      -1.250  38.570  10.000  1.00  0.00
ATOM   3172  CD  PRO   409      -0.490  39.820  10.450  1.00  0.00
ATOM   3173  C   PRO   409       0.620  37.620  13.080  1.00  0.00
ATOM   3174  O   PRO   409       1.790  37.730  12.680  1.00  0.00
ATOM   3175  N   MET   410       0.290  37.190  14.290  1.00  0.00
ATOM   3176  CA  MET   410       1.280  36.710  15.280  1.00  0.00
ATOM   3177  CB  MET   410       1.480  37.820  16.330  1.00  0.00
ATOM   3178  CG  MET   410       2.690  37.580  17.220  1.00  0.00
ATOM   3179  SD  MET   410       2.970  38.910  18.440  1.00  0.00
ATOM   3180  CE  MET   410       4.590  38.410  18.990  1.00  0.00
ATOM   3181  C   MET   410       0.830  35.410  15.950  1.00  0.00
ATOM   3182  O   MET   410      -0.330  35.280  16.330  1.00  0.00
ATOM   3183  N   CYS   411       1.810  34.550  16.200  1.00  0.00
ATOM   3184  CA  CYS   411       1.610  33.290  16.950  1.00  0.00
ATOM   3185  CB  CYS   411       2.010  32.060  16.130  1.00  0.00
ATOM   3186  SG  CYS   411       1.760  30.500  17.050  1.00  0.00
ATOM   3187  C   CYS   411       2.400  33.330  18.260  1.00  0.00
ATOM   3188  O   CYS   411       3.630  33.410  18.280  1.00  0.00
ATOM   3189  N   VAL   412       1.620  33.420  19.330  1.00  0.00
ATOM   3190  CA  VAL   412       2.110  33.400  20.730  1.00  0.00
ATOM   3191  CB  VAL   412       1.910  34.740  21.450  1.00  0.00
ATOM   3192  CG1 VAL   412       2.800  35.830  20.860  1.00  0.00
ATOM   3193  CG2 VAL   412       0.450  35.210  21.500  1.00  0.00
ATOM   3194  C   VAL   412       1.440  32.270  21.520  1.00  0.00
ATOM   3195  O   VAL   412       0.380  31.770  21.140  1.00  0.00
ATOM   3196  N   GLU   413       2.070  31.910  22.630  1.00  0.00
ATOM   3197  CA  GLU   413       1.530  30.900  23.550  1.00  0.00
ATOM   3198  CB  GLU   413       2.340  29.600  23.450  1.00  0.00
ATOM   3199  CG  GLU   413       2.180  28.890  22.100  1.00  0.00
ATOM   3200  CD  GLU   413       0.830  28.170  21.880  1.00  0.00
ATOM   3201  OE1 GLU   413      -0.050  28.240  22.760  1.00  0.00
ATOM   3202  OE2 GLU   413       0.750  27.430  20.870  1.00  0.00
ATOM   3203  C   GLU   413       1.520  31.400  25.000  1.00  0.00
ATOM   3204  O   GLU   413       2.260  32.310  25.360  1.00  0.00
ATOM   3205  N   SER   414       0.640  30.810  25.800  1.00  0.00
ATOM   3206  CA  SER   414       0.680  31.040  27.260  1.00  0.00
ATOM   3207  CB  SER   414      -0.500  30.380  27.980  1.00  0.00
ATOM   3208  OG  SER   414      -0.410  30.630  29.390  1.00  0.00
ATOM   3209  C   SER   414       1.990  30.470  27.820  1.00  0.00
ATOM   3210  O   SER   414       2.360  29.330  27.540  1.00  0.00
ATOM   3211  N   PHE   415       2.620  31.260  28.690  1.00  0.00
ATOM   3212  CA  PHE   415       3.910  30.900  29.310  1.00  0.00
ATOM   3213  CB  PHE   415       4.360  32.020  30.240  1.00  0.00
ATOM   3214  CG  PHE   415       5.730  31.760  30.870  1.00  0.00
ATOM   3215  CD1 PHE   415       6.890  32.060  30.170  1.00  0.00
ATOM   3216  CD2 PHE   415       5.820  31.210  32.150  1.00  0.00
ATOM   3217  CE1 PHE   415       8.130  31.810  30.740  1.00  0.00
ATOM   3218  CE2 PHE   415       7.060  30.960  32.720  1.00  0.00
ATOM   3219  CZ  PHE   415       8.220  31.250  32.010  1.00  0.00
ATOM   3220  C   PHE   415       3.880  29.550  30.050  1.00  0.00
ATOM   3221  O   PHE   415       4.840  28.790  29.980  1.00  0.00
ATOM   3222  N   SER   416       2.730  29.240  30.650  1.00  0.00
ATOM   3223  CA  SER   416       2.510  27.960  31.360  1.00  0.00
ATOM   3224  CB  SER   416       1.150  27.960  32.070  1.00  0.00
ATOM   3225  OG  SER   416       0.100  28.250  31.140  1.00  0.00
ATOM   3226  C   SER   416       2.620  26.720  30.450  1.00  0.00
ATOM   3227  O   SER   416       3.230  25.720  30.830  1.00  0.00
ATOM   3228  N   GLN   417       2.140  26.860  29.220  1.00  0.00
ATOM   3229  CA  GLN   417       2.130  25.760  28.220  1.00  0.00
ATOM   3230  CB  GLN   417       0.960  25.930  27.250  1.00  0.00
ATOM   3231  CG  GLN   417      -0.390  25.810  27.950  1.00  0.00
ATOM   3232  CD  GLN   417      -1.560  25.890  26.960  1.00  0.00
ATOM   3233  OE1 GLN   417      -1.560  26.610  25.980  1.00  0.00
ATOM   3234  NE2 GLN   417      -2.620  25.180  27.270  1.00  0.00
ATOM   3235  C   GLN   417       3.460  25.670  27.460  1.00  0.00
ATOM   3236  O   GLN   417       4.240  24.730  27.670  1.00  0.00
ATOM   3237  N   TYR   418       3.780  26.770  26.770  1.00  0.00
ATOM   3238  CA  TYR   418       5.020  26.870  25.970  1.00  0.00
ATOM   3239  CB  TYR   418       4.670  26.970  24.480  1.00  0.00
ATOM   3240  CG  TYR   418       3.880  25.750  24.000  1.00  0.00
ATOM   3241  CD1 TYR   418       4.570  24.600  23.650  1.00  0.00
ATOM   3242  CD2 TYR   418       2.490  25.760  23.980  1.00  0.00
ATOM   3243  CE1 TYR   418       3.880  23.460  23.270  1.00  0.00
ATOM   3244  CE2 TYR   418       1.800  24.620  23.600  1.00  0.00
ATOM   3245  CZ  TYR   418       2.500  23.480  23.250  1.00  0.00
ATOM   3246  OH  TYR   418       1.790  22.410  22.810  1.00  0.00
ATOM   3247  C   TYR   418       5.840  28.060  26.480  1.00  0.00
ATOM   3248  O   TYR   418       5.740  29.160  25.940  1.00  0.00
ATOM   3249  N   PRO   419       6.680  27.840  27.500  1.00  0.00
ATOM   3250  CA  PRO   419       7.470  28.900  28.150  1.00  0.00
ATOM   3251  CB  PRO   419       8.350  28.220  29.200  1.00  0.00
ATOM   3252  CG  PRO   419       7.570  26.940  29.520  1.00  0.00
ATOM   3253  CD  PRO   419       6.910  26.550  28.200  1.00  0.00
ATOM   3254  C   PRO   419       8.310  29.730  27.180  1.00  0.00
ATOM   3255  O   PRO   419       8.260  30.950  27.350  1.00  0.00
ATOM   3256  N   PRO   420       9.020  29.160  26.180  1.00  0.00
ATOM   3257  CA  PRO   420       9.680  29.970  25.150  1.00  0.00
ATOM   3258  CB  PRO   420      10.240  28.980  24.130  1.00  0.00
ATOM   3259  CG  PRO   420      10.590  27.790  25.010  1.00  0.00
ATOM   3260  CD  PRO   420       9.420  27.740  25.990  1.00  0.00
ATOM   3261  C   PRO   420       8.660  30.950  24.570  1.00  0.00
ATOM   3262  O   PRO   420       8.700  32.100  25.000  1.00  0.00
ATOM   3263  N   LEU   421       7.540  30.380  24.130  1.00  0.00
ATOM   3264  CA  LEU   421       6.480  31.080  23.380  1.00  0.00
ATOM   3265  CB  LEU   421       5.750  30.130  22.430  1.00  0.00
ATOM   3266  CG  LEU   421       6.530  29.860  21.140  1.00  0.00
ATOM   3267  CD1 LEU   421       7.500  28.690  21.290  1.00  0.00
ATOM   3268  CD2 LEU   421       5.560  29.650  19.990  1.00  0.00
ATOM   3269  C   LEU   421       5.500  31.980  24.170  1.00  0.00
ATOM   3270  O   LEU   421       4.700  32.690  23.560  1.00  0.00
ATOM   3271  N   GLY   422       5.880  32.210  25.420  1.00  0.00
ATOM   3272  CA  GLY   422       5.070  32.930  26.420  1.00  0.00
ATOM   3273  C   GLY   422       5.740  34.140  27.080  1.00  0.00
ATOM   3274  O   GLY   422       5.150  34.740  27.980  1.00  0.00
ATOM   3275  N   ARG   423       6.990  34.430  26.700  1.00  0.00
ATOM   3276  CA  ARG   423       7.730  35.580  27.250  1.00  0.00
ATOM   3277  CB  ARG   423       8.910  35.120  28.120  1.00  0.00
ATOM   3278  CG  ARG   423       9.960  34.310  27.340  1.00  0.00
ATOM   3279  CD  ARG   423      11.150  33.930  28.220  1.00  0.00
ATOM   3280  NE  ARG   423      12.140  33.250  27.380  1.00  0.00
ATOM   3281  CZ  ARG   423      12.110  31.960  26.990  1.00  0.00
ATOM   3282  NH1 ARG   423      11.160  31.150  27.430  1.00  0.00
ATOM   3283  NH2 ARG   423      12.980  31.500  26.090  1.00  0.00
ATOM   3284  C   ARG   423       8.200  36.500  26.120  1.00  0.00
ATOM   3285  O   ARG   423       8.550  36.050  25.030  1.00  0.00
ATOM   3286  N   PHE   424       8.200  37.790  26.430  1.00  0.00
ATOM   3287  CA  PHE   424       8.570  38.840  25.460  1.00  0.00
ATOM   3288  CB  PHE   424       7.350  39.250  24.610  1.00  0.00
ATOM   3289  CG  PHE   424       6.240  39.910  25.420  1.00  0.00
ATOM   3290  CD1 PHE   424       6.220  41.290  25.590  1.00  0.00
ATOM   3291  CD2 PHE   424       5.230  39.120  25.960  1.00  0.00
ATOM   3292  CE1 PHE   424       5.190  41.880  26.310  1.00  0.00
ATOM   3293  CE2 PHE   424       4.190  39.720  26.660  1.00  0.00
ATOM   3294  CZ  PHE   424       4.170  41.100  26.840  1.00  0.00
ATOM   3295  C   PHE   424       9.180  40.080  26.120  1.00  0.00
ATOM   3296  O   PHE   424       8.940  40.380  27.290  1.00  0.00
ATOM   3297  N   ALA   425       9.920  40.800  25.290  1.00  0.00
ATOM   3298  CA  ALA   425      10.540  42.090  25.630  1.00  0.00
ATOM   3299  CB  ALA   425      12.010  42.060  25.230  1.00  0.00
ATOM   3300  C   ALA   425       9.830  43.220  24.870  1.00  0.00
ATOM   3301  O   ALA   425       9.420  43.060  23.720  1.00  0.00
ATOM   3302  N   VAL   426       9.630  44.320  25.590  1.00  0.00
ATOM   3303  CA  VAL   426       9.020  45.550  25.030  1.00  0.00
ATOM   3304  CB  VAL   426       7.940  46.100  25.970  1.00  0.00
ATOM   3305  CG1 VAL   426       7.310  47.390  25.430  1.00  0.00
ATOM   3306  CG2 VAL   426       6.810  45.100  26.190  1.00  0.00
ATOM   3307  C   VAL   426      10.150  46.570  24.830  1.00  0.00
ATOM   3308  O   VAL   426      10.790  47.000  25.790  1.00  0.00
ATOM   3309  N   ARG   427      10.260  47.040  23.590  1.00  0.00
ATOM   3310  CA  ARG   427      11.320  47.980  23.200  1.00  0.00
ATOM   3311  CB  ARG   427      12.000  47.430  21.940  1.00  0.00
ATOM   3312  CG  ARG   427      13.240  48.230  21.550  1.00  0.00
ATOM   3313  CD  ARG   427      13.830  47.730  20.230  1.00  0.00
ATOM   3314  NE  ARG   427      14.900  48.660  19.820  1.00  0.00
ATOM   3315  CZ  ARG   427      14.750  49.790  19.110  1.00  0.00
ATOM   3316  NH1 ARG   427      13.540  50.220  18.700  1.00  0.00
ATOM   3317  NH2 ARG   427      15.820  50.520  18.790  1.00  0.00
ATOM   3318  C   ARG   427      10.780  49.400  22.960  1.00  0.00
ATOM   3319  O   ARG   427       9.840  49.590  22.180  1.00  0.00
ATOM   3320  N   ASP   428      11.520  50.360  23.510  1.00  0.00
ATOM   3321  CA  ASP   428      11.340  51.830  23.340  1.00  0.00
ATOM   3322  CB  ASP   428      10.010  52.320  23.940  1.00  0.00
ATOM   3323  CG  ASP   428       9.490  53.650  23.380  1.00  0.00
ATOM   3324  OD1 ASP   428      10.280  54.590  23.190  1.00  0.00
ATOM   3325  OD2 ASP   428       8.290  53.670  23.040  1.00  0.00
ATOM   3326  C   ASP   428      12.530  52.570  24.000  1.00  0.00
ATOM   3327  O   ASP   428      13.330  51.960  24.710  1.00  0.00
ATOM   3328  N   MET   429      12.800  53.760  23.460  1.00  0.00
ATOM   3329  CA  MET   429      13.880  54.700  23.830  1.00  0.00
ATOM   3330  CB  MET   429      13.550  55.560  25.050  1.00  0.00
ATOM   3331  CG  MET   429      12.280  56.410  24.960  1.00  0.00
ATOM   3332  SD  MET   429      11.960  57.310  26.530  1.00  0.00
ATOM   3333  CE  MET   429      10.210  57.590  26.380  1.00  0.00
ATOM   3334  C   MET   429      15.240  54.020  23.990  1.00  0.00
ATOM   3335  O   MET   429      15.980  54.140  24.970  1.00  0.00
ATOM   3336  N   ARG   430      15.520  53.200  22.980  1.00  0.00
ATOM   3337  CA  ARG   430      16.790  52.470  22.810  1.00  0.00
ATOM   3338  CB  ARG   430      17.930  53.490  22.630  1.00  0.00
ATOM   3339  CG  ARG   430      17.740  54.360  21.380  1.00  0.00
ATOM   3340  CD  ARG   430      17.900  53.540  20.100  1.00  0.00
ATOM   3341  NE  ARG   430      19.270  53.020  20.020  1.00  0.00
ATOM   3342  CZ  ARG   430      20.350  53.710  19.610  1.00  0.00
ATOM   3343  NH1 ARG   430      20.260  54.990  19.230  1.00  0.00
ATOM   3344  NH2 ARG   430      21.550  53.110  19.640  1.00  0.00
ATOM   3345  C   ARG   430      17.100  51.480  23.950  1.00  0.00
ATOM   3346  O   ARG   430      18.260  51.170  24.220  1.00  0.00
ATOM   3347  N   GLN   431      16.030  50.890  24.490  1.00  0.00
ATOM   3348  CA  GLN   431      16.100  49.910  25.590  1.00  0.00
ATOM   3349  CB  GLN   431      16.370  50.630  26.930  1.00  0.00
ATOM   3350  CG  GLN   431      15.320  51.690  27.310  1.00  0.00
ATOM   3351  CD  GLN   431      15.610  52.250  28.700  1.00  0.00
ATOM   3352  OE1 GLN   431      16.570  52.970  28.930  1.00  0.00
ATOM   3353  NE2 GLN   431      14.860  51.800  29.680  1.00  0.00
ATOM   3354  C   GLN   431      14.830  49.060  25.710  1.00  0.00
ATOM   3355  O   GLN   431      13.850  49.260  24.990  1.00  0.00
ATOM   3356  N   THR   432      14.970  47.990  26.480  1.00  0.00
ATOM   3357  CA  THR   432      13.840  47.150  26.920  1.00  0.00
ATOM   3358  CB  THR   432      14.290  45.730  27.280  1.00  0.00
ATOM   3359  OG1 THR   432      15.050  45.180  26.200  1.00  0.00
ATOM   3360  CG2 THR   432      13.090  44.830  27.580  1.00  0.00
ATOM   3361  C   THR   432      13.230  47.840  28.150  1.00  0.00
ATOM   3362  O   THR   432      13.900  48.110  29.150  1.00  0.00
ATOM   3363  N   VAL   433      11.980  48.220  27.950  1.00  0.00
ATOM   3364  CA  VAL   433      11.220  49.060  28.900  1.00  0.00
ATOM   3365  CB  VAL   433      10.440  50.150  28.130  1.00  0.00
ATOM   3366  CG1 VAL   433      11.340  50.840  27.110  1.00  0.00
ATOM   3367  CG2 VAL   433       9.170  49.680  27.420  1.00  0.00
ATOM   3368  C   VAL   433      10.340  48.220  29.830  1.00  0.00
ATOM   3369  O   VAL   433      10.070  48.600  30.970  1.00  0.00
ATOM   3370  N   ALA   434       9.970  47.040  29.350  1.00  0.00
ATOM   3371  CA  ALA   434       9.090  46.100  30.050  1.00  0.00
ATOM   3372  CB  ALA   434       7.630  46.500  29.820  1.00  0.00
ATOM   3373  C   ALA   434       9.310  44.660  29.560  1.00  0.00
ATOM   3374  O   ALA   434       9.780  44.420  28.450  1.00  0.00
ATOM   3375  N   VAL   435       9.060  43.750  30.490  1.00  0.00
ATOM   3376  CA  VAL   435       9.060  42.290  30.260  1.00  0.00
ATOM   3377  CB  VAL   435      10.130  41.600  31.140  1.00  0.00
ATOM   3378  CG1 VAL   435       9.930  41.810  32.640  1.00  0.00
ATOM   3379  CG2 VAL   435      10.240  40.100  30.820  1.00  0.00
ATOM   3380  C   VAL   435       7.630  41.760  30.480  1.00  0.00
ATOM   3381  O   VAL   435       6.960  42.130  31.440  1.00  0.00
ATOM   3382  N   GLY   436       7.230  40.880  29.570  1.00  0.00
ATOM   3383  CA  GLY   436       5.880  40.270  29.590  1.00  0.00
ATOM   3384  C   GLY   436       5.890  38.740  29.630  1.00  0.00
ATOM   3385  O   GLY   436       6.740  38.080  29.050  1.00  0.00
ATOM   3386  N   VAL   437       4.900  38.240  30.360  1.00  0.00
ATOM   3387  CA  VAL   437       4.600  36.800  30.540  1.00  0.00
ATOM   3388  CB  VAL   437       4.940  36.360  31.980  1.00  0.00
ATOM   3389  CG1 VAL   437       4.550  34.910  32.280  1.00  0.00
ATOM   3390  CG2 VAL   437       6.440  36.510  32.280  1.00  0.00
ATOM   3391  C   VAL   437       3.120  36.560  30.190  1.00  0.00
ATOM   3392  O   VAL   437       2.230  36.840  31.000  1.00  0.00
ATOM   3393  N   ILE   438       2.900  35.990  29.000  1.00  0.00
ATOM   3394  CA  ILE   438       1.560  35.700  28.460  1.00  0.00
ATOM   3395  CB  ILE   438       1.630  35.180  27.010  1.00  0.00
ATOM   3396  CG1 ILE   438       2.350  36.200  26.110  1.00  0.00
ATOM   3397  CG2 ILE   438       0.220  34.920  26.450  1.00  0.00
ATOM   3398  CD  ILE   438       2.850  35.630  24.780  1.00  0.00
ATOM   3399  C   ILE   438       0.820  34.730  29.390  1.00  0.00
ATOM   3400  O   ILE   438       1.330  33.690  29.790  1.00  0.00
ATOM   3401  N   LYS   439      -0.390  35.160  29.710  1.00  0.00
ATOM   3402  CA  LYS   439      -1.310  34.450  30.620  1.00  0.00
ATOM   3403  CB  LYS   439      -1.890  35.420  31.650  1.00  0.00
ATOM   3404  CG  LYS   439      -0.820  35.890  32.650  1.00  0.00
ATOM   3405  CD  LYS   439      -0.250  34.700  33.430  1.00  0.00
ATOM   3406  CE  LYS   439       0.800  35.250  34.380  1.00  0.00
ATOM   3407  NZ  LYS   439       1.470  34.230  35.190  1.00  0.00
ATOM   3408  C   LYS   439      -2.460  33.740  29.900  1.00  0.00
ATOM   3409  O   LYS   439      -2.860  32.660  30.330  1.00  0.00
ATOM   3410  N   ASN   440      -2.980  34.380  28.850  1.00  0.00
ATOM   3411  CA  ASN   440      -4.080  33.860  28.040  1.00  0.00
ATOM   3412  CB  ASN   440      -5.400  34.300  28.670  1.00  0.00
ATOM   3413  CG  ASN   440      -6.610  33.680  27.970  1.00  0.00
ATOM   3414  OD1 ASN   440      -6.750  32.470  27.860  1.00  0.00
ATOM   3415  ND2 ASN   440      -7.450  34.520  27.390  1.00  0.00
ATOM   3416  C   ASN   440      -3.960  34.370  26.600  1.00  0.00
ATOM   3417  O   ASN   440      -3.450  35.470  26.370  1.00  0.00
ATOM   3418  N   VAL   441      -4.390  33.530  25.660  1.00  0.00
ATOM   3419  CA  VAL   441      -4.350  33.820  24.210  1.00  0.00
ATOM   3420  CB  VAL   441      -3.300  32.930  23.510  1.00  0.00
ATOM   3421  CG1 VAL   441      -3.200  33.210  22.000  1.00  0.00
ATOM   3422  CG2 VAL   441      -1.890  33.100  24.080  1.00  0.00
ATOM   3423  C   VAL   441      -5.750  33.540  23.640  1.00  0.00
ATOM   3424  O   VAL   441      -6.380  32.560  24.030  1.00  0.00
ATOM   3425  N   GLU   442      -6.190  34.430  22.770  1.00  0.00
ATOM   3426  CA  GLU   442      -7.420  34.260  21.980  1.00  0.00
ATOM   3427  CB  GLU   442      -8.220  35.560  22.140  1.00  0.00
ATOM   3428  CG  GLU   442      -9.620  35.540  21.520  1.00  0.00
ATOM   3429  CD  GLU   442      -9.630  35.690  20.000  1.00  0.00
ATOM   3430  OE1 GLU   442      -8.660  36.280  19.470  1.00  0.00
ATOM   3431  OE2 GLU   442     -10.680  35.330  19.420  1.00  0.00
ATOM   3432  C   GLU   442      -6.980  33.950  20.540  1.00  0.00
ATOM   3433  O   GLU   442      -6.240  34.740  19.960  1.00  0.00
ATOM   3434  N   LYS   443      -6.910  32.630  20.360  1.00  0.00
ATOM   3435  CA  LYS   443      -6.530  31.930  19.110  1.00  0.00
ATOM   3436  CB  LYS   443      -6.110  30.480  19.420  1.00  0.00
ATOM   3437  CG  LYS   443      -4.780  30.370  20.170  1.00  0.00
ATOM   3438  CD  LYS   443      -4.390  28.900  20.360  1.00  0.00
ATOM   3439  CE  LYS   443      -3.060  28.790  21.100  1.00  0.00
ATOM   3440  NZ  LYS   443      -2.610  27.390  21.250  1.00  0.00
ATOM   3441  C   LYS   443      -7.680  31.840  18.080  1.00  0.00
ATOM   3442  O   LYS   443      -8.840  31.970  18.520  1.00  0.00
ATOM   3443  OXT LYS   443      -7.410  31.320  16.970  1.00  0.00
TER
ENDMDL
