# Supplementary material for: Multiple molecular dynamics simulation of the isoforms of human translation elongation factor 1A reveals reversible fluctuations between "open" and "closed" conformations and suggests specific for eEF1A1 affinity for Ca2+-calmodulin
Source: BMC Struct Biol. 2008 Jan 25;8:4. doi: 10.1186/1472-6807-8-4 (PMC2275276; doi:10.1186/1472-6807-8-4)
Supplement: Additional file 8 — File in .txt format. Content of the file should be inserted to the end of ffg43a2.rtp file of GROMOS96 43a2 force field for supporting non-typical amino acid residues: N-methyllysine (MLZ), protonated N-methyllysine (MLZH), N-dimethyllysine (MLY), protonated N-dimethyllysine (MLYH), N-trimethyllysine (M3L) and L-glutamyl 5-glycerylphosphorylethanolamine (GPE). [file 1472-6807-8-4-S8.txt]

[ MLZ ]
 [ atoms ]
;  nr   type  resnr resid  atom  cgnr  charge  mass
    N     N    -0.28000     0
    H     H     0.28000     0
   CA   CH1     0.00000     1
   CB   CH2     0.00000     1
   CG   CH2     0.00000     2
   CD   CH2     0.00000     2
   CE   CH2     0.00000     3
   NZ    NT    -0.28700     3
   HZ     H     0.28700     3
   CH   CH3     0.00000     4
    C     C       0.380     5
    O     O      -0.380     5    
 [ bonds ]
; ai  aj  fu    c0, c1, ...
    N     H    gb_2    
    N    CA    gb_20   
   CA     C    gb_26   
    C     O    gb_4    
    C    +N    gb_9    
   CA    CB    gb_26   
   CB    CG    gb_26   
   CG    CD    gb_26   
   CD    CE    gb_26   
   CE    NZ    gb_20   
   NZ    HZ    gb_2    
   NZ    CH    gb_20  
 [ angles ]
; ai  aj  ak  fu    c0, c1, ...
   -C     N     H     ga_31   
    H     N    CA     ga_17   
   -C     N    CA     ga_30   
    N    CA     C     ga_12   
   CA     C    +N     ga_18   
   CA     C     O     ga_29   
    O     C    +N     ga_32   
    N    CA    CB     ga_12   
    C    CA    CB     ga_12   
   CA    CB    CG     ga_14   
   CB    CG    CD     ga_14   
   CG    CD    CE     ga_14   
   CD    CE    NZ     ga_14   
   CE    NZ    HZ     ga_10   
   CE    NZ    CH     ga_14   
   HZ    NZ    CH     ga_10   
 [ impropers ]
;  ai    aj    ak    al   gromos type
    N    -C    CA     H     gi_1    
    C    CA    +N     O     gi_1    
   CA     N     C    CB     gi_2    
 [ dihedrals ]
;  ai    aj    ak    al   gromos type
  -CA    -C     N    CA     gd_4    
   -C     N    CA     C     gd_19   
    N    CA     C    +N     gd_20   
    N    CA    CB    CG     gd_17   
   CA    CB    CG    CD     gd_17   
   CB    CG    CD    CE     gd_17   
   CG    CD    CE    NZ     gd_17   
   CD    CE    NZ    CH     gd_17      

[ MLY ]
 [ atoms ]
;  nr  type  resnr resid  atom  cgnr  charge  mass
    N     N    -0.28000     0
    H     H     0.28000     0
   CA   CH1     0.00000     1
   CB   CH2     0.00000     1
   CG   CH2     0.00000     1
   CD   CH2     0.08500     2
   CE   CH2     0.08500     2
   NZ    NT    -0.28000     2
   CH1  CH3     0.05500     2
   CH2  CH3     0.05500     2
    C     C       0.380     3
    O     O      -0.380     3    
 [ bonds ]
; ai  aj  fu    c0, c1, ...
    N     H    gb_2    
    N    CA    gb_20   
   CA     C    gb_26   
    C     O    gb_4    
    C    +N    gb_9    
   CA    CB    gb_26   
   CB    CG    gb_26   
   CG    CD    gb_26   
   CD    CE    gb_26   
   CE    NZ    gb_20   
   NZ    CH1   gb_20    
   NZ    CH2   gb_20  
 [ angles ]
; ai  aj  ak  fu    c0, c1, ...
   -C     N     H     ga_31   
    H     N    CA     ga_17   
   -C     N    CA     ga_30   
    N    CA     C     ga_12   
   CA     C    +N     ga_18   
   CA     C     O     ga_29   
    O     C    +N     ga_32   
    N    CA    CB     ga_12   
    C    CA    CB     ga_12   
   CA    CB    CG     ga_14   
   CB    CG    CD     ga_14   
   CG    CD    CE     ga_14   
   CD    CE    NZ     ga_14   
   CE    NZ    CH1    ga_14   
   CE    NZ    CH2    ga_14
   CH1   NZ    CH2    ga_14   
 [ impropers ]
;  ai    aj    ak    al   gromos type
    N    -C    CA     H     gi_1    
    C    CA    +N     O     gi_1    
   CA     N     C    CB     gi_2    
 [ dihedrals ]
;  ai    aj    ak    al   gromos type
  -CA    -C     N    CA     gd_4    
   -C     N    CA     C     gd_19   
    N    CA     C    +N     gd_20   
    N    CA    CB    CG     gd_17   
   CA    CB    CG    CD     gd_17   
   CB    CG    CD    CE     gd_17   
   CG    CD    CE    NZ     gd_17   
   CD    CE    NZ    CH1    gd_17 
 
[ M3L ]
 [ atoms ]
    N     N    -0.28000     0
    H     H     0.28000     0
   CA   CH1     0.00000     1
   CB   CH2     0.00000     1
   CG   CH2     0.00000     2
   CD   CH2     0.00000     2
   CE   CH2     0.10500     3
   NZ    NL     0.69310     3
  CH1   CH3     0.06730     3
  CH2   CH3     0.06730     3
  CH3   CH3     0.06730     3
    C     C       0.380     4
    O     O      -0.380     4
 [ bonds ]
    N     H    gb_2    
    N    CA    gb_20   
   CA     C    gb_26   
    C     O    gb_4    
    C    +N    gb_9    
   CA    CB    gb_26   
   CB    CG    gb_26   
   CG    CD    gb_26   
   CD    CE    gb_26   
   CE    NZ    gb_20   
   NZ   CH1    gb_20   
   NZ   CH2    gb_20   
   NZ   CH3    gb_20   
 [ angles ]
;  ai    aj    ak   gromos type
   -C     N     H     ga_31   
    H     N    CA     ga_17   
   -C     N    CA     ga_30   
    N    CA     C     ga_12   
   CA     C    +N     ga_18   
   CA     C     O     ga_29   
    O     C    +N     ga_32   
    N    CA    CB     ga_12   
    C    CA    CB     ga_12   
   CA    CB    CG     ga_14   
   CB    CG    CD     ga_14   
   CG    CD    CE     ga_14   
   CD    CE    NZ     ga_14   
   CE    NZ   CH1     ga_14   
   CE    NZ   CH2     ga_14   
   CE    NZ   CH3     ga_14   
  CH1    NZ   CH2     ga_14    
  CH1    NZ   CH3     ga_14    
  CH2    NZ   CH3     ga_14    
 [ impropers ]
;  ai    aj    ak    al   gromos type
    N    -C    CA     H     gi_1    
    C    CA    +N     O     gi_1    
   CA     N     C    CB     gi_2    
 [ dihedrals ]
;  ai    aj    ak    al   gromos type
  -CA    -C     N    CA     gd_4    
   -C     N    CA     C     gd_19   
    N    CA     C    +N     gd_20   
    N    CA    CB    CG     gd_17   
   CA    CB    CG    CD     gd_17   
   CB    CG    CD    CE     gd_17   
   CG    CD    CE    NZ     gd_17   
   CD    CE    NZ   CH1     gd_17   
   
[ MLZH ]
 [ atoms ]
    N     N    -0.28000     0
    H     H     0.28000     0
   CA   CH1     0.00000     1
   CB   CH2     0.00000     1
   CG   CH2     0.00000     2
   CD   CH2     0.00000     2
   CE   CH2     0.12700     3
   NZ    NL     0.12900     3
  HZ1     H     0.30850     3
  HZ2     H     0.30850     3
   CH   CH3     0.12700     3
    C     C       0.380     4
    O     O      -0.380     4
 [ bonds ]
    N     H    gb_2    
    N    CA    gb_20   
   CA     C    gb_26   
    C     O    gb_4    
    C    +N    gb_9    
   CA    CB    gb_26   
   CB    CG    gb_26   
   CG    CD    gb_26   
   CD    CE    gb_26   
   CE    NZ    gb_20   
   NZ   HZ1    gb_2    
   NZ   HZ2    gb_2    
   NZ    CH    gb_20    
 [ angles ]
;  ai    aj    ak   gromos type
   -C     N     H     ga_31   
    H     N    CA     ga_17   
   -C     N    CA     ga_30   
    N    CA     C     ga_12   
   CA     C    +N     ga_18   
   CA     C     O     ga_29   
    O     C    +N     ga_32   
    N    CA    CB     ga_12   
    C    CA    CB     ga_12   
   CA    CB    CG     ga_14   
   CB    CG    CD     ga_14   
   CG    CD    CE     ga_14   
   CD    CE    NZ     ga_14   
   CE    NZ   HZ1     ga_10   
   CE    NZ   HZ2     ga_10   
   CE    NZ    CH     ga_14   
  HZ1    NZ   HZ2     ga_9    
  HZ1    NZ    CH     ga_10    
  HZ2    NZ    CH     ga_10    
 [ impropers ]
;  ai    aj    ak    al   gromos type
    N    -C    CA     H     gi_1    
    C    CA    +N     O     gi_1    
   CA     N     C    CB     gi_2    
 [ dihedrals ]
;  ai    aj    ak    al   gromos type
  -CA    -C     N    CA     gd_4    
   -C     N    CA     C     gd_19   
    N    CA     C    +N     gd_20   
    N    CA    CB    CG     gd_17   
   CA    CB    CG    CD     gd_17   
   CB    CG    CD    CE     gd_17   
   CG    CD    CE    NZ     gd_17   
   CD    CE    NZ    CH     gd_17   

[ MLYH ]
 [ atoms ]
    N     N    -0.28000     0
    H     H     0.28000     0
   CA   CH1     0.00000     1
   CB   CH2     0.00000     1
   CG   CH2     0.00000     2
   CD   CH2     0.00000     2
   CE   CH2     0.12700     3
   NZ    NL     0.12900     3
   HZ     H     0.49000     3
  CH1   CH3     0.12700     3
  CH2   CH3     0.12700     3
    C     C       0.380     4
    O     O      -0.380     4
 [ bonds ]
    N     H    gb_2    
    N    CA    gb_20   
   CA     C    gb_26   
    C     O    gb_4    
    C    +N    gb_9    
   CA    CB    gb_26   
   CB    CG    gb_26   
   CG    CD    gb_26   
   CD    CE    gb_26   
   CE    NZ    gb_20   
   NZ    HZ    gb_2    
   NZ   CH1    gb_20    
   NZ   CH2    gb_20    
 [ angles ]
;  ai    aj    ak   gromos type
   -C     N     H     ga_31   
    H     N    CA     ga_17   
   -C     N    CA     ga_30   
    N    CA     C     ga_12   
   CA     C    +N     ga_18   
   CA     C     O     ga_29   
    O     C    +N     ga_32   
    N    CA    CB     ga_12   
    C    CA    CB     ga_12   
   CA    CB    CG     ga_14   
   CB    CG    CD     ga_14   
   CG    CD    CE     ga_14   
   CD    CE    NZ     ga_14   
   CE    NZ    HZ     ga_10   
   CE    NZ   CH1     ga_14   
   CE    NZ   CH2     ga_14   
   HZ    NZ   CH1     ga_10   
   HZ    NZ   CH2     ga_10    
  CH1    NZ   CH2     ga_14    
 [ impropers ]
;  ai    aj    ak    al   gromos type
    N    -C    CA     H     gi_1    
    C    CA    +N     O     gi_1    
   CA     N     C    CB     gi_2    
 [ dihedrals ]
;  ai    aj    ak    al   gromos type
  -CA    -C     N    CA     gd_4    
   -C     N    CA     C     gd_19   
    N    CA     C    +N     gd_20   
    N    CA    CB    CG     gd_17   
   CA    CB    CG    CD     gd_17   
   CB    CG    CD    CE     gd_17   
   CG    CD    CE    NZ     gd_17   
   CD    CE    NZ   CH1     gd_17   
   
[ GPE ]
 [ atoms ]
    N     N    -0.28000     0
    H     H     0.28000     0
   CA   CH1     0.00000     1
   CB   CH2     0.00000     1
   CG   CH2     0.00000     1
   CD     C     0.38000     2
  OE1     O    -0.38000     2
  NE2     N    -0.28000     3
  HE2     H     0.28000     3
   CZ   CH2     0.00000     4
   CH   CH2     0.00000     4
   OF    OA    -0.36000     5
    P     P     0.99000     5
  O1P    OM    -0.63500     5
  O2P    OM    -0.63500     5
   OI    OA    -0.36000     5
   CK   CH2     0.00000     6
   CL   CH1     0.15000     7
  OM1    OA    -0.54800     7
  HM1     H     0.39800     7
  CM2   CH2     0.15000     8
   ON    OA    -0.54800     8
   HN     H     0.39800     8
    C     C       0.380     9
    O     O      -0.380     9
 [ bonds ]
    N     H    gb_2    
    N    CA    gb_20   
   CA     C    gb_26   
    C     O    gb_4    
    C    +N    gb_9    
   CA    CB    gb_26   
   CB    CG    gb_26   
   CG    CD    gb_26   
   CD   OE1    gb_4    
   CD   NE2    gb_9
  NE2   HE2    gb_2
  NE2    CZ    gb_20
   CZ    CH    gb_26
   CH    OF    gb_17
   OF     P    gb_27
    P   O1P    gb_23
    P   O2P    gb_23
    P    OI    gb_27
   OI    CK    gb_17
   CK    CL    gb_26
   CL   OM1    gb_17
  OM1   HM1    gb_1
   CL   CM2    gb_26
  CM2    ON    gb_17
   ON    HN    gb_1
 [ angles ]
;  ai    aj    ak   gromos type
   -C     N     H     ga_31   
    H     N    CA     ga_17   
   -C     N    CA     ga_30   
    N    CA     C     ga_12   
   CA     C    +N     ga_18   
   CA     C     O     ga_29   
    O     C    +N     ga_32   
    N    CA    CB     ga_12   
    C    CA    CB     ga_12   
   CA    CB    CG     ga_14   
   CB    CG    CD     ga_14   
   CG    CD   OE1     ga_29   
   CG    CD   NE2     ga_18   
  OE1    CD   NE2     ga_32
   CD   NE2   HE2     ga_31
   CD   NE2    CZ     ga_30
  HE2   NE2    CZ     ga_17
  NE2    CZ    CH     ga_12
   CZ    CH    OF     ga_12
   CH    OF     P     ga_25
   OF     P   O1P     ga_13
   OF     P   O2P     ga_13
   OF     P    OI     ga_4
  O1P     P   O2P     ga_28
  O1P     P    OI     ga_13
  O2P     P    OI     ga_13
    P    OI    CK     ga_25 
   OI    CK    CL     ga_12
   CK    CL   OM1     ga_12
   CL   OM1   HM1     ga_11
   CK    CL   CM2     ga_14
  OM1    CL   CM2     ga_12
   CL   CM2    ON     ga_12
  CM2    ON    HN     ga_11  
 [ impropers ]
;  ai    aj    ak    al   gromos type
    N    -C    CA     H     gi_1    
    C    CA    +N     O     gi_1    
   CA     N     C    CB     gi_2    
   CD   OE1   NE2    CG     gi_1    
  NE2    CD    CZ     H     gi_1 
   CL   OM1   CM2    CK     gi_2       
 [ dihedrals ]
;  ai    aj    ak    al   gromos type
  -CA    -C     N    CA     gd_4    
   -C     N    CA     C     gd_19   
    N    CA     C    +N     gd_20   
    N    CA    CB    CG     gd_17   
   CA    CB    CG    CD     gd_17   
   CB    CG    CD   NE2     gd_20   
   CG    CD   NE2    CZ     gd_4
   CD   NE2    CZ    CH     gd_19
  NE2    CZ    CH    OF     gd_17
   CZ    CH    OF     P     gd_14
   CH    OF     P    OI     gd_9
   OF     P    OI    CK     gd_9
    P    OI    CK    CL     gd_14
   OI    CK    CL   CM2     gd_17
   CK    CL   OM1   HM1     gd_12
   CK    CL   CM2    ON     gd_17
   CL   CM2    ON    HN     gd_12
