# Supplementary material for: Multiple molecular dynamics simulation of the isoforms of human translation elongation factor 1A reveals reversible fluctuations between "open" and "closed" conformations and suggests specific for eEF1A1 affinity for Ca2+-calmodulin
Source: BMC Struct Biol. 2008 Jan 25;8:4. doi: 10.1186/1472-6807-8-4 (PMC2275276; doi:10.1186/1472-6807-8-4)
Supplement: Additional file 9 — File in text format. Content of the file should be inserted to the end of ffg43a2.hdb file of GROMOS96 43a2 force field for supporting non-typical amino acid residues: N-methyllysine (MLZ), protonated N-methyllysine (MLZH), N-dimethyllysine (MLY), protonated N-dimethyllysine (MLYH), N-trimethyllysine (M3L) and L-glutamyl 5-glycerylphosphorylethanolamine (GPE). [file 1472-6807-8-4-S9.hdb]

MLZ 	2
	1	1	N	-C	CA
	1	1	NZ	CE	CH
MLY	1
	1	1	N	-C	CA
MLY	1
	1	1	N	-C	CA
M3L	1
	1	1	N	-C	CA
MLZH	2
	1	1	N	-C	CA
	2	6	NZ	CE	CH
MLYH	2
	1	1	N	-C	CA
	1	5	NZ	CE	CH1	CH2
GPE     4
	1	1	N	-C	CA
	1	1	NE2	CD	CZ
	1	2	OM1	CL	CK
	1	2	ON	CM2	CL
